# Supplementary material for: Heterogeneity in maternal mRNAs within clutches of eggs in response to thermal stress during the embryonic stage
Source: BMC Ecol Evol. 2024 Feb 12;24:21. doi: 10.1186/s12862-024-02203-8 (PMC10860308; doi:10.1186/s12862-024-02203-8)
Supplement: Supplementary file 2 — Additional file 2: Table S2. TPM values of all samples used for analysis (provided as a separate excel sheet). [file 12862_2024_2203_MOESM2_ESM.csv]

Geneid	genotype	KY2019:KY.Chr1.2	KY2019:KY.Chr1.4	KY2019:KY.Chr1.5	KY2019:KY.Chr1.6	KY2019:KY.Chr1.8	KY2019:KY.Chr1.9	KY2019:KY.Chr1.10	KY2019:KY.Chr1.11	KY2019:KY.Chr1.16	KY2019:KY.Chr1.17	KY2019:KY.Chr1.19	KY2019:KY.Chr1.21	KY2019:KY.Chr1.22	KY2019:KY.Chr1.26	KY2019:KY.Chr1.28	KY2019:KY.Chr1.34	KY2019:KY.Chr1.35	KY2019:KY.Chr1.36	KY2019:KY.Chr1.44	KY2019:KY.Chr1.45	KY2019:KY.Chr1.47	KY2019:KY.Chr1.61	KY2019:KY.Chr1.63	KY2019:KY.Chr1.69	KY2019:KY.Chr1.71	KY2019:KY.Chr1.72	KY2019:KY.Chr1.75	KY2019:KY.Chr1.127	KY2019:KY.Chr1.128	KY2019:KY.Chr1.130	KY2019:KY.Chr1.132	KY2019:KY.Chr1.137	KY2019:KY.Chr1.138	KY2019:KY.Chr1.139	KY2019:KY.Chr1.143	KY2019:KY.Chr1.144	KY2019:KY.Chr1.151	KY2019:KY.Chr1.152	KY2019:KY.Chr1.154	KY2019:KY.Chr1.155	KY2019:KY.Chr1.158	KY2019:KY.Chr1.159	KY2019:KY.Chr1.162	KY2019:KY.Chr1.164	KY2019:KY.Chr1.167	KY2019:KY.Chr1.168	KY2019:KY.Chr1.175	KY2019:KY.Chr1.176
X7.1_A_t11m5_HT.sorted.bam	3	5.99E+01	7.36E+01	7.93E+01	3.73E+01	1.20E+01	7.38E+01	9.78E+01	4.23E+01	3.72E+02	2.28E+01	7.28E+01	1.61E+01	5.09E+01	2.38E+02	1.23E+02	1.09E+02	1.54E+02	2.71E+01	6.74E+01	6.91E+01	1.05E+02	2.63E+02	4.32E+02	5.83E+01	1.67E+02	8.92E+01	1.09E+03	8.03E+01	1.21E+02	3.43E+01	1.13E+02	3.48E+01	3.66E+02	1.30E+01	9.83E+01	2.18E+01	4.72E+02	6.84E+01	9.76E+00	3.22E-01	2.97E+00	4.63E+00	3.58E+02	2.40E+01	1.96E+01	3.28E+01	4.88E+00	4.87E+01
X7.1_B_t11m5_HT.sorted.bam	3	1.78E+02	6.14E+01	1.55E+02	6.76E+01	1.04E+01	9.22E+01	1.58E+02	7.10E+01	5.99E+02	3.77E+01	5.74E+01	1.47E+01	5.64E+01	4.04E+02	6.65E+01	5.61E+01	1.71E+02	1.59E+01	1.02E+02	6.97E+01	1.24E+02	2.27E+02	3.16E+02	3.60E+01	9.29E+01	1.87E+02	7.90E+02	8.64E+01	1.85E+02	3.07E+01	1.54E+02	5.16E+01	4.12E+02	1.74E+01	1.24E+02	2.30E+01	4.15E+02	1.98E+01	9.92E+00	4.21E-01	2.75E+00	1.10E+01	4.03E+02	1.12E+01	1.83E+01	5.48E+01	2.21E+01	7.02E+01
X7.1_C_t11m5_HT.sorted.bam	3	5.27E+01	1.31E+02	7.92E+01	3.56E+01	1.64E+01	8.59E+01	1.15E+02	3.27E+01	3.57E+02	1.73E+01	9.43E+01	1.74E+01	7.92E+01	2.46E+02	3.73E+02	9.46E+01	1.67E+02	3.24E+01	1.00E+02	1.03E+02	8.61E+01	2.68E+02	5.39E+02	7.43E+01	1.16E+02	1.02E+02	1.07E+03	8.81E+01	1.03E+02	4.46E+01	2.20E+02	4.58E+01	2.88E+02	1.44E+01	1.43E+02	3.07E+01	4.89E+02	5.07E+01	1.41E+01	7.10E-01	4.10E+00	6.62E+00	3.06E+02	1.06E+01	9.56E+00	2.97E+01	1.11E+01	4.58E+01
X7.1_D_t11m5_HT.sorted.bam	3	8.72E+01	9.75E+01	1.06E+02	6.66E+01	1.41E+01	1.08E+02	1.30E+02	4.42E+01	3.84E+02	2.59E+01	6.21E+01	1.73E+01	9.59E+01	2.51E+02	3.28E+02	7.09E+01	1.41E+02	2.31E+01	8.96E+01	8.57E+01	1.19E+02	3.24E+02	4.82E+02	5.27E+01	9.28E+01	9.36E+01	1.03E+03	8.71E+01	1.17E+02	4.31E+01	1.47E+02	5.23E+01	4.93E+02	1.84E+01	1.09E+02	2.54E+01	4.66E+02	3.33E+01	1.14E+01	9.46E-01	5.47E+00	5.92E+00	2.27E+02	1.29E+01	1.61E+01	4.02E+01	1.52E+01	6.30E+01
X7.1_E_t11m5_HT.sorted.bam	3	7.44E+01	1.00E+02	7.98E+01	5.66E+01	9.62E+00	9.11E+01	1.07E+02	3.97E+01	3.40E+02	2.13E+01	4.55E+01	1.31E+01	7.23E+01	1.77E+02	2.22E+02	7.57E+01	1.28E+02	2.32E+01	7.07E+01	6.08E+01	1.52E+02	2.52E+02	4.72E+02	4.62E+01	1.16E+02	7.28E+01	9.42E+02	7.54E+01	1.25E+02	3.39E+01	1.49E+02	4.04E+01	4.60E+02	1.51E+01	8.18E+01	1.56E+01	3.93E+02	6.23E+01	1.01E+01	9.81E-01	4.59E+00	4.36E+00	3.00E+02	1.61E+01	2.01E+01	3.89E+01	2.02E+01	5.58E+01
X7.1_G_t11m5_HT.sorted.bam	3	1.25E+02	7.56E+01	1.22E+02	6.58E+01	2.06E+01	8.58E+01	2.03E+02	6.49E+01	4.90E+02	3.16E+01	9.20E+01	1.67E+01	5.86E+01	1.80E+02	2.15E+02	8.55E+01	1.78E+02	2.92E+01	7.63E+01	8.10E+01	1.11E+02	2.35E+02	4.48E+02	5.45E+01	1.02E+02	1.29E+02	8.38E+02	8.84E+01	1.97E+02	2.80E+01	2.53E+02	4.65E+01	2.47E+02	1.92E+01	1.11E+02	2.10E+01	3.18E+02	7.06E+01	1.14E+01	6.91E-01	3.75E+00	2.93E+01	3.10E+02	1.25E+01	2.02E+01	4.79E+01	1.14E+01	7.19E+01
X7.1_H_t11m5_HT.sorted.bam	3	1.29E+02	6.47E+01	9.34E+01	7.35E+01	2.22E+01	9.15E+01	2.72E+02	4.76E+01	3.97E+02	2.89E+01	1.09E+02	1.43E+01	7.24E+01	1.75E+02	2.79E+02	1.10E+02	2.42E+02	3.19E+01	8.00E+01	8.81E+01	1.25E+02	3.18E+02	5.12E+02	6.73E+01	1.18E+02	1.14E+02	9.09E+02	9.37E+01	1.68E+02	3.60E+01	2.45E+02	4.91E+01	1.58E+02	2.20E+01	1.09E+02	2.09E+01	3.98E+02	9.35E+01	1.31E+01	7.18E-01	4.34E+00	3.02E+01	2.95E+02	1.98E+01	2.73E+01	3.08E+01	1.59E+00	5.58E+01
X7.2_A_t11m5_HT.sorted.bam	3	7.71E+01	8.91E+01	8.81E+01	5.94E+01	1.67E+01	8.25E+01	1.08E+02	4.44E+01	3.52E+02	2.07E+01	5.62E+01	1.35E+01	8.57E+01	1.99E+02	2.93E+02	7.88E+01	1.38E+02	2.48E+01	7.07E+01	6.73E+01	1.05E+02	2.52E+02	5.53E+02	5.69E+01	1.11E+02	9.37E+01	7.77E+02	7.05E+01	1.29E+02	2.98E+01	1.56E+02	4.01E+01	3.86E+02	1.49E+01	8.56E+01	1.94E+01	3.34E+02	1.06E+02	1.17E+01	4.20E-01	3.18E+00	8.06E+00	2.74E+02	1.77E+01	2.12E+01	3.89E+01	1.15E+01	5.98E+01
X7.2_B_t11m5_HT.sorted.bam	3	76.4171223	98.0280227	74.925988	51.5901282	14.2492585	86.3120332	88.7271133	38.5848543	330.0722172	19.9664909	57.2128966	17.9811442	70.0028364	152.9190804	267.9412826	96.4050753	127.7700979	26.2957388	73.0400491	74.5627897	107.3911082	229.7020298	540.0573118	56.4760958	143.9103857	83.7812485	979.41409	70.3395508	132.271243	30.2016658	130.7304684	42.475021	374.3159602	14.3111334	99.6465219	18.27524	376.795695	105.6283449	8.3319456	0.7103048	4.858662	6.7297013	335.8382019	22.0793126	21.1675147	36.8497336	8.7948441	47.2447206
X7.2_C_t11m5_HT.sorted.bam	3	6.42E+01	1.06E+02	7.67E+01	5.11E+01	1.31E+01	8.15E+01	7.77E+01	3.48E+01	2.72E+02	1.63E+01	4.35E+01	1.49E+01	7.21E+01	1.77E+02	2.06E+02	9.69E+01	1.20E+02	2.54E+01	6.13E+01	6.22E+01	1.27E+02	2.06E+02	5.14E+02	5.70E+01	1.42E+02	8.25E+01	9.12E+02	6.62E+01	1.23E+02	3.70E+01	1.25E+02	3.62E+01	3.31E+02	1.63E+01	8.83E+01	1.87E+01	3.58E+02	1.24E+02	1.00E+01	5.99E-01	4.67E+00	4.56E+00	2.79E+02	1.86E+01	2.21E+01	3.85E+01	7.83E+00	4.97E+01
X7.2_D_t11m5_HT.sorted.bam	3	1.07E+02	5.86E+01	1.04E+02	5.06E+01	1.43E+01	9.75E+01	1.57E+02	4.88E+01	3.83E+02	2.06E+01	5.60E+01	1.32E+01	4.72E+01	2.47E+02	1.79E+02	6.55E+01	1.80E+02	1.70E+01	7.38E+01	7.52E+01	1.10E+02	2.31E+02	3.60E+02	4.30E+01	9.86E+01	1.03E+02	8.43E+02	7.33E+01	1.72E+02	2.72E+01	2.08E+02	3.09E+01	3.18E+02	1.47E+01	8.82E+01	2.15E+01	3.38E+02	6.03E+01	6.66E+00	5.85E-01	2.93E+00	1.99E+01	2.42E+02	1.67E+01	1.91E+01	3.66E+01	8.69E+00	7.09E+01
X7.2_E_t11m5_HT.sorted.bam	3	6.25E+01	1.07E+02	7.78E+01	5.19E+01	9.59E+00	7.98E+01	6.30E+01	3.31E+01	2.87E+02	1.64E+01	4.21E+01	1.34E+01	7.22E+01	1.73E+02	1.81E+02	1.16E+02	1.23E+02	2.63E+01	6.34E+01	6.53E+01	1.48E+02	1.99E+02	5.47E+02	5.48E+01	1.46E+02	7.97E+01	9.76E+02	6.12E+01	1.22E+02	4.65E+01	1.02E+02	3.08E+01	3.92E+02	1.21E+01	8.73E+01	1.56E+01	3.45E+02	1.30E+02	9.07E+00	5.75E-01	3.07E+00	3.14E+00	3.18E+02	2.60E+01	2.76E+01	4.16E+01	1.63E+01	4.22E+01
X7.2_F_t11m5_HT.sorted.bam	3	7.55E+01	1.02E+02	8.32E+01	4.87E+01	1.50E+01	7.82E+01	9.59E+01	3.99E+01	3.19E+02	2.09E+01	5.57E+01	1.69E+01	6.58E+01	2.19E+02	1.78E+02	1.01E+02	1.28E+02	2.70E+01	7.03E+01	6.60E+01	1.35E+02	2.21E+02	5.03E+02	5.86E+01	1.32E+02	8.05E+01	9.26E+02	7.26E+01	1.27E+02	4.03E+01	1.40E+02	3.95E+01	3.45E+02	1.66E+01	9.03E+01	1.78E+01	3.72E+02	1.00E+02	1.03E+01	7.10E-01	3.64E+00	4.75E+00	3.16E+02	1.97E+01	2.07E+01	4.04E+01	1.86E+01	4.51E+01
X7.2_G_t11m5_HT.sorted.bam	3	7.41E+01	9.53E+01	8.69E+01	5.53E+01	1.57E+01	7.83E+01	7.60E+01	5.16E+01	3.18E+02	2.00E+01	4.92E+01	1.43E+01	4.92E+01	1.74E+02	1.93E+02	1.18E+02	1.53E+02	3.03E+01	7.81E+01	8.19E+01	1.28E+02	2.29E+02	4.19E+02	5.65E+01	1.40E+02	9.21E+01	9.23E+02	8.18E+01	1.15E+02	3.70E+01	1.46E+02	3.43E+01	3.39E+02	1.57E+01	9.02E+01	2.07E+01	3.66E+02	1.18E+02	1.23E+01	4.00E-01	2.56E+00	5.34E+00	3.87E+02	2.45E+01	2.73E+01	5.04E+01	1.40E+01	5.42E+01
X7.2_H_t11m5_HT.sorted.bam	3	6.48E+01	1.10E+02	7.55E+01	5.36E+01	9.66E+00	8.51E+01	1.04E+02	3.78E+01	3.44E+02	2.28E+01	3.90E+01	1.25E+01	6.44E+01	1.92E+02	2.19E+02	9.07E+01	1.33E+02	2.62E+01	6.05E+01	6.77E+01	1.23E+02	2.11E+02	4.84E+02	5.09E+01	1.36E+02	8.24E+01	9.12E+02	6.84E+01	1.27E+02	4.12E+01	1.37E+02	3.62E+01	3.71E+02	1.42E+01	8.73E+01	2.08E+01	3.59E+02	1.03E+02	9.01E+00	7.44E-01	4.31E+00	7.68E+00	2.56E+02	1.97E+01	2.31E+01	3.85E+01	1.09E+01	4.64E+01
X7.3_A_t11m5_HT.sorted.bam	3	8.32E+01	8.56E+01	8.46E+01	5.06E+01	1.85E+01	7.66E+01	1.24E+02	5.73E+01	3.55E+02	2.39E+01	7.87E+01	1.46E+01	6.31E+01	2.13E+02	2.11E+02	8.11E+01	1.46E+02	2.76E+01	9.38E+01	7.77E+01	1.12E+02	2.17E+02	4.30E+02	6.54E+01	1.26E+02	1.06E+02	8.32E+02	7.45E+01	1.45E+02	3.19E+01	1.78E+02	4.00E+01	2.58E+02	1.67E+01	1.06E+02	1.81E+01	3.37E+02	6.60E+01	1.22E+01	8.83E-01	4.38E+00	1.59E+01	3.20E+02	1.80E+01	2.45E+01	4.27E+01	1.48E+01	6.16E+01
X7.3_B_t11m5_HT.sorted.bam	3	118.6040532	83.333704	108.7571182	68.7192432	20.4158798	74.8302779	205.9614238	65.4239201	437.7017611	26.6138084	107.167934	17.0585758	67.8378117	170.2902321	229.8202527	79.8302401	181.5840089	30.134761	89.5422127	72.3331686	111.5129632	229.8929999	425.7301809	68.7299297	110.5889503	131.5906498	793.0921636	84.2519844	207.0509727	33.3219153	239.8169633	51.9669304	185.7100746	17.3915933	110.2550531	21.1625497	334.9730289	65.5691067	10.2241715	0.7496774	2.5752172	29.5755075	307.4962516	13.6199225	26.25135	46.1613712	7.9843935	69.8345208
X7.3_D_t11m5_HT.sorted.bam	3	91.531609	57.9641771	92.1834159	44.4912105	18.233655	76.1890688	190.3920159	50.7871628	436.6028812	21.4165578	81.3189248	15.1994804	40.8855422	224.148893	177.6705583	81.9376264	175.7332048	24.5077438	85.3079942	75.082352	80.8990305	255.9064769	365.6205152	63.4122889	122.9514035	125.6594344	908.3250517	95.9042047	227.4107069	30.7837079	219.0112084	40.7587	241.3519746	14.8003049	108.966853	23.7970335	400.4018361	67.7904574	16.1731354	0.1337915	1.8418768	19.3254411	254.7979916	14.8996358	24.7795241	37.7017263	6.5377147	58.8114014
X7.3_E_t11m5_HT.sorted.bam	3	1.05E+02	5.40E+01	1.13E+02	5.57E+01	1.87E+01	6.98E+01	1.83E+02	6.79E+01	4.19E+02	2.68E+01	7.51E+01	1.50E+01	4.92E+01	1.79E+02	1.34E+02	8.76E+01	1.73E+02	2.75E+01	7.31E+01	6.64E+01	1.04E+02	2.30E+02	3.67E+02	6.88E+01	1.16E+02	1.16E+02	7.62E+02	8.49E+01	2.13E+02	2.65E+01	2.15E+02	4.75E+01	2.28E+02	1.85E+01	1.09E+02	2.57E+01	3.14E+02	8.32E+01	1.40E+01	5.16E-01	3.80E+00	2.09E+01	3.06E+02	2.06E+01	2.51E+01	4.79E+01	6.28E+00	7.24E+01
X7.3_F_t11m5_HT.sorted.bam	3	1.27E+02	7.36E+01	1.12E+02	7.11E+01	2.06E+01	9.31E+01	2.35E+02	6.93E+01	4.53E+02	3.09E+01	8.40E+01	1.57E+01	6.39E+01	1.65E+02	2.17E+02	8.46E+01	2.02E+02	3.15E+01	8.35E+01	7.76E+01	1.33E+02	2.45E+02	4.11E+02	5.64E+01	1.03E+02	1.33E+02	7.81E+02	9.90E+01	2.15E+02	2.62E+01	2.28E+02	5.24E+01	2.19E+02	2.27E+01	1.21E+02	2.07E+01	3.00E+02	6.78E+01	1.16E+01	7.47E-01	3.12E+00	3.29E+01	2.95E+02	1.78E+01	2.53E+01	5.15E+01	8.79E+00	6.50E+01
X7.3_G_t11m5_HT.sorted.bam	3	1.04E+02	6.31E+01	9.53E+01	5.45E+01	1.65E+01	8.27E+01	1.81E+02	6.38E+01	4.13E+02	2.52E+01	8.82E+01	1.67E+01	4.41E+01	1.99E+02	1.83E+02	8.91E+01	1.77E+02	2.71E+01	8.57E+01	7.19E+01	1.05E+02	2.72E+02	3.88E+02	5.76E+01	1.10E+02	1.20E+02	8.10E+02	9.38E+01	1.84E+02	3.33E+01	2.04E+02	4.73E+01	3.12E+02	1.68E+01	1.06E+02	2.06E+01	3.49E+02	6.56E+01	1.25E+01	3.72E-01	2.40E+00	1.79E+01	3.37E+02	2.17E+01	2.39E+01	4.23E+01	8.94E+00	6.67E+01
X7.3_H_t11m5_HT.sorted.bam	3	9.10E+01	6.29E+01	9.22E+01	5.31E+01	1.89E+01	7.13E+01	1.70E+02	5.43E+01	4.29E+02	2.18E+01	8.80E+01	1.49E+01	4.67E+01	2.29E+02	1.78E+02	8.64E+01	1.79E+02	2.53E+01	7.54E+01	7.70E+01	1.23E+02	2.56E+02	3.31E+02	6.19E+01	1.08E+02	1.13E+02	8.64E+02	9.14E+01	1.93E+02	3.00E+01	2.16E+02	4.40E+01	2.65E+02	1.76E+01	1.05E+02	2.08E+01	3.52E+02	6.90E+01	9.92E+00	3.50E-01	2.79E+00	1.93E+01	3.28E+02	1.85E+01	2.26E+01	5.00E+01	1.39E+01	5.93E+01
X7.4_A_t11m5_HT.sorted.bam	3	1.07E+02	7.06E+01	1.03E+02	6.09E+01	2.29E+01	7.57E+01	2.15E+02	7.02E+01	4.39E+02	3.09E+01	8.37E+01	1.94E+01	5.59E+01	1.77E+02	1.86E+02	8.81E+01	1.90E+02	3.43E+01	9.51E+01	8.44E+01	1.05E+02	2.35E+02	4.40E+02	6.88E+01	1.16E+02	1.26E+02	8.33E+02	8.48E+01	2.02E+02	3.33E+01	2.16E+02	5.53E+01	2.00E+02	1.93E+01	1.19E+02	2.20E+01	3.25E+02	7.89E+01	1.06E+01	3.62E-01	3.23E+00	2.55E+01	3.19E+02	2.12E+01	2.40E+01	4.83E+01	1.10E+01	6.49E+01
X7.4_B_t11m5_HT.sorted.bam	3	118.4844254	66.1508407	117.6805762	66.9042437	18.9105326	73.6835809	190.8708359	72.8516989	453.2663717	30.0728449	81.3715352	18.402116	63.7513868	173.7344656	175.1139461	94.2565555	184.9394028	35.1189054	84.1366962	83.475439	120.7110674	210.8901819	435.0595071	66.6978859	114.5519639	127.1182227	759.8645622	94.931498	227.307092	36.7146731	246.1245585	50.1501598	233.703694	19.9237555	114.7873311	21.8186151	312.948752	97.0247894	11.7911185	0.3752361	1.7647361	21.1771185	317.6566883	19.5779237	28.7293816	52.1331093	6.9217157	74.7062516
X7.4_C_t11m5_HT.sorted.bam	3	1.02E+02	6.38E+01	9.54E+01	5.74E+01	1.77E+01	6.86E+01	2.22E+02	5.25E+01	4.21E+02	3.04E+01	8.19E+01	1.77E+01	7.28E+01	1.35E+02	2.34E+02	1.04E+02	1.84E+02	2.95E+01	7.58E+01	7.50E+01	1.19E+02	2.45E+02	5.10E+02	6.37E+01	1.21E+02	1.28E+02	8.07E+02	8.51E+01	2.00E+02	2.93E+01	2.18E+02	5.48E+01	2.21E+02	1.96E+01	1.09E+02	2.92E+01	3.32E+02	9.06E+01	1.51E+01	6.39E-01	2.57E+00	2.34E+01	3.07E+02	1.89E+01	2.47E+01	3.96E+01	5.18E+00	6.22E+01
X7.4_D_t11m5_HT.sorted.bam	3	9.52E+01	7.36E+01	9.72E+01	5.01E+01	2.19E+01	6.68E+01	1.63E+02	5.38E+01	3.86E+02	2.27E+01	7.11E+01	1.89E+01	6.07E+01	1.58E+02	2.01E+02	9.56E+01	1.71E+02	2.97E+01	8.31E+01	7.20E+01	1.24E+02	2.50E+02	4.88E+02	5.90E+01	1.24E+02	1.22E+02	7.82E+02	8.51E+01	1.93E+02	3.62E+01	2.17E+02	4.40E+01	2.59E+02	1.37E+01	1.13E+02	2.20E+01	3.30E+02	8.64E+01	1.26E+01	8.41E-01	3.72E+00	1.84E+01	3.46E+02	2.20E+01	1.99E+01	4.93E+01	9.51E+00	5.09E+01
X7.4_E_t11m5_HT.sorted.bam	3	1.16E+02	5.86E+01	1.17E+02	5.53E+01	2.16E+01	6.96E+01	2.00E+02	6.38E+01	4.39E+02	2.25E+01	8.50E+01	1.72E+01	6.53E+01	1.63E+02	1.81E+02	7.84E+01	1.85E+02	3.00E+01	8.53E+01	7.61E+01	1.10E+02	2.25E+02	4.36E+02	6.12E+01	1.17E+02	1.13E+02	7.60E+02	8.48E+01	2.05E+02	3.43E+01	2.30E+02	5.14E+01	2.39E+02	1.86E+01	9.98E+01	1.90E+01	3.27E+02	9.36E+01	1.41E+01	5.20E-01	2.98E+00	2.50E+01	3.10E+02	1.98E+01	2.78E+01	4.69E+01	6.38E+00	6.96E+01
X7.4_F_t11m5_HT.sorted.bam	3	1.22E+02	7.45E+01	1.12E+02	5.88E+01	1.97E+01	7.17E+01	1.94E+02	6.43E+01	4.65E+02	2.87E+01	7.59E+01	1.51E+01	6.41E+01	1.32E+02	2.12E+02	8.00E+01	1.66E+02	3.36E+01	8.30E+01	7.70E+01	9.92E+01	2.26E+02	4.18E+02	6.08E+01	1.04E+02	1.26E+02	7.93E+02	8.98E+01	2.31E+02	2.74E+01	2.48E+02	5.17E+01	2.33E+02	1.71E+01	1.09E+02	1.87E+01	2.76E+02	8.53E+01	1.11E+01	7.82E-01	3.35E+00	2.79E+01	2.98E+02	1.48E+01	2.28E+01	4.77E+01	7.10E+00	6.23E+01
X7.4_G_t11m5_HT.sorted.bam	3	9.37E+01	7.10E+01	8.96E+01	5.52E+01	1.93E+01	6.94E+01	2.29E+02	5.67E+01	3.75E+02	2.20E+01	8.19E+01	1.75E+01	6.24E+01	1.86E+02	2.36E+02	9.56E+01	2.10E+02	3.50E+01	1.00E+02	8.94E+01	1.20E+02	2.61E+02	4.76E+02	6.29E+01	1.14E+02	1.24E+02	7.66E+02	9.49E+01	2.07E+02	3.23E+01	2.32E+02	4.75E+01	2.42E+02	1.97E+01	1.16E+02	2.42E+01	3.18E+02	7.98E+01	1.20E+01	5.02E-01	3.14E+00	2.43E+01	3.15E+02	2.07E+01	2.37E+01	4.61E+01	6.04E+00	5.01E+01
X7.4_H_t11m5_HT.sorted.bam	3	9.90E+01	5.92E+01	1.12E+02	5.52E+01	2.02E+01	8.05E+01	2.02E+02	6.11E+01	4.32E+02	2.35E+01	8.90E+01	1.91E+01	4.12E+01	2.01E+02	1.74E+02	1.01E+02	2.05E+02	2.82E+01	9.02E+01	8.55E+01	1.09E+02	2.42E+02	4.05E+02	5.96E+01	1.21E+02	1.27E+02	8.56E+02	9.60E+01	2.03E+02	3.36E+01	2.16E+02	4.17E+01	2.56E+02	2.01E+01	1.15E+02	2.17E+01	3.47E+02	7.87E+01	9.91E+00	2.89E-01	2.53E+00	1.94E+01	3.32E+02	1.94E+01	2.74E+01	5.36E+01	1.18E+01	6.06E+01
X7.6_B_t11m5_HT.sorted.bam	3	1.19E+02	8.53E+01	1.10E+02	6.03E+01	1.42E+01	8.08E+01	2.21E+02	7.07E+01	4.25E+02	3.40E+01	8.69E+01	1.69E+01	6.09E+01	1.57E+02	1.86E+02	9.68E+01	2.05E+02	3.04E+01	7.55E+01	8.32E+01	1.28E+02	2.18E+02	5.13E+02	6.64E+01	1.18E+02	1.32E+02	7.43E+02	1.02E+02	2.02E+02	2.51E+01	2.15E+02	4.50E+01	2.45E+02	1.73E+01	9.57E+01	2.57E+01	3.18E+02	7.67E+01	1.11E+01	2.57E-01	8.50E-01	2.31E+01	3.59E+02	2.04E+01	2.65E+01	4.78E+01	7.45E+00	6.85E+01
X7.6_C_t11m5_HT.sorted.bam	3	139.371829	91.6675194	116.6475646	94.3784341	17.8394966	111.9205087	237.2076981	94.0953321	412.4686095	44.1359021	71.0420949	13.6590611	78.6524654	168.3073134	286.3175184	97.3084406	188.2214386	32.2319268	71.9147497	72.3580693	136.1340015	250.0853052	478.4963396	55.2512827	96.3949983	114.9400869	594.5688746	87.6655937	174.1734778	28.6497494	240.2469267	42.9351536	303.4712775	21.8783688	91.7049405	22.3749402	236.6873456	95.8909303	10.9975705	0.7934839	3.2550134	23.6396567	277.1869247	19.1196253	25.5899342	48.5698674	10.2533384	86.5081621
X7.6_D_t11m5_HT.sorted.bam	3	9.84E+01	7.73E+01	1.05E+02	5.25E+01	1.69E+01	6.90E+01	1.72E+02	6.56E+01	4.35E+02	2.45E+01	7.69E+01	1.99E+01	6.34E+01	1.43E+02	2.06E+02	9.73E+01	1.98E+02	3.09E+01	8.60E+01	7.73E+01	1.19E+02	2.45E+02	4.69E+02	6.51E+01	1.21E+02	1.28E+02	7.87E+02	9.45E+01	2.00E+02	3.75E+01	2.22E+02	4.61E+01	2.57E+02	1.85E+01	1.11E+02	2.46E+01	3.46E+02	9.57E+01	9.18E+00	5.81E-01	3.70E+00	2.58E+01	3.40E+02	1.88E+01	2.72E+01	4.87E+01	9.68E+00	5.73E+01
X7.6_E_t11m5_HT.sorted.bam	3	1.20E+02	6.69E+01	1.11E+02	8.00E+01	1.80E+01	8.87E+01	2.54E+02	7.69E+01	4.27E+02	3.10E+01	8.84E+01	2.00E+01	6.55E+01	1.74E+02	2.43E+02	9.99E+01	1.97E+02	3.19E+01	8.00E+01	8.09E+01	1.31E+02	2.73E+02	4.62E+02	6.55E+01	1.14E+02	1.07E+02	6.92E+02	8.62E+01	1.88E+02	2.88E+01	2.08E+02	4.83E+01	3.00E+02	1.94E+01	1.05E+02	2.16E+01	3.06E+02	9.60E+01	8.60E+00	6.10E-01	3.35E+00	2.69E+01	3.11E+02	1.99E+01	2.30E+01	4.54E+01	8.73E+00	6.37E+01
X7.6_F_t11m5_HT.sorted.bam	3	1.04E+02	6.81E+01	1.03E+02	5.83E+01	1.56E+01	7.53E+01	1.70E+02	7.37E+01	4.63E+02	2.63E+01	5.52E+01	1.69E+01	5.68E+01	1.61E+02	2.09E+02	9.79E+01	1.78E+02	2.84E+01	7.39E+01	7.25E+01	1.02E+02	2.43E+02	4.37E+02	6.45E+01	1.22E+02	1.04E+02	8.14E+02	8.55E+01	1.87E+02	3.23E+01	2.12E+02	3.93E+01	2.53E+02	2.01E+01	9.54E+01	2.22E+01	3.07E+02	1.09E+02	1.11E+01	4.28E-01	2.17E+00	1.59E+01	3.25E+02	1.89E+01	2.63E+01	4.42E+01	9.52E+00	7.51E+01
X7.6_G_t11m5_HT.sorted.bam	3	5.62E+01	9.01E+01	7.69E+01	5.02E+01	1.04E+01	8.33E+01	7.03E+01	2.80E+01	2.95E+02	1.85E+01	4.25E+01	1.22E+01	5.36E+01	1.34E+02	1.65E+02	1.09E+02	1.28E+02	2.52E+01	5.23E+01	5.86E+01	1.42E+02	2.22E+02	5.14E+02	5.17E+01	1.52E+02	7.22E+01	9.28E+02	8.32E+01	1.26E+02	3.29E+01	1.15E+02	3.43E+01	4.52E+02	1.10E+01	8.15E+01	1.07E+01	3.81E+02	1.26E+02	8.85E+00	7.32E-01	3.21E+00	5.33E+00	2.86E+02	2.34E+01	2.36E+01	4.32E+01	1.11E+01	3.45E+01
X7.6_H_t11m5_HT.sorted.bam	3	8.98E+01	8.50E+01	1.03E+02	6.96E+01	1.34E+01	8.56E+01	1.25E+02	5.88E+01	4.26E+02	2.57E+01	6.12E+01	1.98E+01	6.59E+01	2.13E+02	2.01E+02	9.52E+01	1.49E+02	2.71E+01	7.19E+01	7.51E+01	1.45E+02	2.50E+02	4.04E+02	6.17E+01	1.07E+02	1.05E+02	8.98E+02	7.95E+01	1.58E+02	2.97E+01	1.46E+02	4.46E+01	3.52E+02	1.12E+01	9.88E+01	2.55E+01	3.75E+02	6.02E+01	9.83E+00	4.23E-01	2.71E+00	8.41E+00	3.53E+02	1.58E+01	1.55E+01	4.19E+01	1.92E+01	6.18E+01
X9.1_A_t11m5_HT.sorted.bam	4	1.10E+02	8.18E+01	1.27E+02	6.06E+01	1.28E+01	8.67E+01	1.29E+02	6.34E+01	4.37E+02	2.29E+01	9.28E+01	1.42E+01	5.96E+01	1.27E+02	2.46E+02	9.65E+01	1.36E+02	2.19E+01	8.52E+01	7.61E+01	1.04E+02	2.46E+02	5.44E+02	4.67E+01	1.03E+02	8.76E+01	8.65E+02	6.52E+01	1.59E+02	2.80E+01	1.93E+02	3.63E+01	3.95E+02	1.83E+01	1.01E+02	1.77E+01	3.59E+02	7.96E+01	6.61E+00	1.07E+00	5.80E+00	9.77E+00	2.09E+02	1.64E+01	1.96E+01	3.67E+01	6.40E+00	9.07E+01
X9.1_B_t11m5_HT.sorted.bam	4	1.16E+02	7.89E+01	1.14E+02	6.63E+01	1.30E+01	9.20E+01	1.43E+02	5.84E+01	4.38E+02	2.15E+01	1.01E+02	1.49E+01	7.23E+01	1.20E+02	3.43E+02	9.91E+01	1.50E+02	2.34E+01	8.57E+01	9.15E+01	8.05E+01	2.87E+02	4.91E+02	6.16E+01	1.12E+02	9.76E+01	8.67E+02	7.70E+01	1.27E+02	3.31E+01	2.22E+02	3.97E+01	3.49E+02	1.70E+01	9.80E+01	2.50E+01	3.88E+02	7.49E+01	6.57E+00	1.42E+00	7.86E+00	1.16E+01	1.55E+02	1.44E+01	1.80E+01	3.27E+01	9.54E+00	8.86E+01
X9.1_C_t11m5_HT.sorted.bam	4	9.98E+01	8.29E+01	1.19E+02	5.93E+01	1.25E+01	8.11E+01	1.35E+02	6.82E+01	4.20E+02	1.67E+01	8.81E+01	1.58E+01	6.22E+01	1.15E+02	2.59E+02	1.14E+02	1.56E+02	2.72E+01	9.16E+01	7.85E+01	1.04E+02	2.43E+02	5.22E+02	5.53E+01	9.94E+01	9.65E+01	7.70E+02	8.10E+01	1.73E+02	3.00E+01	1.99E+02	3.84E+01	2.75E+02	1.47E+01	9.40E+01	2.16E+01	3.40E+02	1.00E+02	6.81E+00	9.64E-01	3.48E+00	1.04E+01	2.83E+02	1.78E+01	1.84E+01	4.29E+01	4.43E+00	8.92E+01
X9.1_D_t11m5_HT.sorted.bam	4	98.7424719	83.8204819	106.901399	60.6938915	14.5880691	86.8510272	132.0743646	66.7574223	417.0380833	20.4078033	106.1215019	16.802401	60.9187723	170.6124673	268.9450984	96.6813561	169.5350891	25.2039603	84.7697101	78.4600124	81.7072788	268.6701555	564.2234482	56.3885052	94.9153909	92.1127411	777.4273896	83.6943458	176.004488	31.6405998	224.9988273	42.5268757	279.2586122	16.2175362	103.8082977	19.0932664	348.0879529	78.5241409	8.229983	1.2454823	6.0732749	10.0824758	246.2162778	13.0065453	16.5812177	45.4111696	5.139168	82.1262833
X9.1_F_t11m5_HT.sorted.bam	4	1.13E+02	5.29E+01	9.77E+01	7.32E+01	9.78E+00	9.25E+01	1.40E+02	7.01E+01	3.84E+02	2.43E+01	8.97E+01	1.25E+01	5.75E+01	1.25E+02	2.30E+02	6.43E+01	1.47E+02	2.10E+01	6.28E+01	5.26E+01	9.73E+01	2.14E+02	3.30E+02	3.96E+01	6.80E+01	9.91E+01	6.76E+02	7.04E+01	1.53E+02	1.87E+01	1.66E+02	3.02E+01	3.13E+02	1.70E+01	6.59E+01	9.88E+00	3.14E+02	5.22E+01	7.06E+00	8.94E-01	3.92E+00	1.14E+01	2.40E+02	1.11E+01	1.31E+01	3.43E+01	7.84E+00	8.89E+01
X9.1_G_t11m5_HT.sorted.bam	4	7.11E+01	9.31E+01	9.10E+01	4.43E+01	1.23E+01	8.04E+01	1.13E+02	6.17E+01	3.91E+02	1.99E+01	9.04E+01	1.42E+01	7.10E+01	1.02E+02	2.99E+02	1.02E+02	1.57E+02	2.99E+01	8.09E+01	6.94E+01	1.27E+02	2.42E+02	5.51E+02	5.22E+01	9.85E+01	1.02E+02	8.09E+02	6.86E+01	1.61E+02	3.29E+01	1.64E+02	3.51E+01	3.09E+02	1.41E+01	8.53E+01	1.65E+01	3.44E+02	7.65E+01	8.31E+00	1.36E+00	5.88E+00	8.94E+00	3.46E+02	1.74E+01	1.85E+01	4.14E+01	4.92E+00	7.39E+01
X9.2_A_t11m5_HT.sorted.bam	4	8.44E+01	8.30E+01	9.56E+01	4.54E+01	1.02E+01	7.52E+01	1.09E+02	5.37E+01	3.85E+02	1.71E+01	8.14E+01	1.37E+01	6.26E+01	1.08E+02	2.64E+02	1.09E+02	1.35E+02	2.71E+01	7.08E+01	7.08E+01	9.45E+01	2.29E+02	5.48E+02	5.47E+01	1.04E+02	9.86E+01	8.01E+02	6.55E+01	1.41E+02	2.99E+01	1.59E+02	3.56E+01	3.45E+02	1.25E+01	7.64E+01	1.82E+01	3.46E+02	8.62E+01	7.90E+00	7.78E-01	3.89E+00	8.77E+00	3.27E+02	1.92E+01	1.93E+01	3.71E+01	5.77E+00	7.45E+01
X9.2_B_t11m5_HT.sorted.bam	4	9.54E+01	7.12E+01	1.02E+02	5.64E+01	1.26E+01	7.77E+01	1.32E+02	5.27E+01	3.89E+02	1.96E+01	9.94E+01	1.60E+01	5.64E+01	1.19E+02	2.75E+02	9.11E+01	1.55E+02	2.53E+01	9.09E+01	7.52E+01	8.05E+01	2.46E+02	5.35E+02	5.72E+01	1.01E+02	9.32E+01	7.88E+02	6.66E+01	1.71E+02	2.90E+01	1.98E+02	3.92E+01	3.11E+02	1.63E+01	9.92E+01	2.27E+01	3.36E+02	8.71E+01	9.72E+00	1.22E+00	5.45E+00	1.42E+01	3.00E+02	1.83E+01	1.92E+01	3.77E+01	4.17E+00	8.58E+01
X9.2_C_t11m5_HT.sorted.bam	4	1.22E+02	7.41E+01	1.25E+02	5.09E+01	1.56E+01	7.56E+01	1.64E+02	7.47E+01	4.20E+02	1.69E+01	1.18E+02	1.56E+01	5.20E+01	1.41E+02	3.13E+02	9.22E+01	1.30E+02	2.47E+01	9.15E+01	7.53E+01	6.90E+01	2.62E+02	5.13E+02	5.82E+01	9.15E+01	1.16E+02	7.59E+02	7.64E+01	1.42E+02	3.08E+01	2.43E+02	4.67E+01	2.49E+02	1.39E+01	1.04E+02	1.96E+01	3.63E+02	7.14E+01	1.04E+01	7.59E-01	5.06E+00	9.90E+00	2.53E+02	1.20E+01	2.01E+01	4.33E+01	5.21E+00	9.84E+01
X9.2_D_t11m5_HT.sorted.bam	4	7.23E+01	7.32E+01	1.02E+02	3.95E+01	1.78E+01	9.05E+01	1.55E+02	5.04E+01	4.12E+02	1.90E+01	1.36E+02	1.67E+01	6.74E+01	1.98E+02	3.92E+02	7.59E+01	1.65E+02	2.60E+01	9.74E+01	9.26E+01	6.25E+01	2.90E+02	5.16E+02	6.74E+01	9.51E+01	1.04E+02	9.21E+02	7.61E+01	1.32E+02	2.87E+01	2.06E+02	4.76E+01	2.66E+02	1.85E+01	1.13E+02	2.58E+01	3.94E+02	3.23E+01	8.09E+00	1.23E+00	6.78E+00	1.08E+01	2.43E+02	1.17E+01	1.06E+01	2.27E+01	4.55E+00	6.38E+01
X9.2_E_t11m5_HT.sorted.bam	4	1.36E+02	6.39E+01	1.51E+02	7.15E+01	1.42E+01	8.79E+01	1.46E+02	7.17E+01	4.35E+02	2.47E+01	1.23E+02	1.45E+01	6.90E+01	1.65E+02	3.17E+02	6.13E+01	1.44E+02	2.38E+01	9.29E+01	8.16E+01	6.53E+01	2.51E+02	4.36E+02	4.92E+01	8.15E+01	1.22E+02	7.77E+02	7.69E+01	1.77E+02	2.95E+01	2.31E+02	4.27E+01	2.97E+02	1.56E+01	1.06E+02	1.51E+01	3.51E+02	4.90E+01	8.86E+00	1.24E+00	7.70E+00	1.39E+01	2.23E+02	1.35E+01	1.54E+01	4.62E+01	9.57E+00	1.04E+02
X9.2_F_t11m5_HT.sorted.bam	4	1.14E+02	6.78E+01	1.15E+02	6.18E+01	1.51E+01	8.77E+01	1.27E+02	5.99E+01	4.02E+02	2.34E+01	9.85E+01	1.31E+01	5.22E+01	1.07E+02	3.32E+02	9.22E+01	1.38E+02	2.37E+01	8.28E+01	7.25E+01	8.28E+01	2.45E+02	5.20E+02	4.93E+01	8.59E+01	1.10E+02	7.58E+02	7.26E+01	1.52E+02	3.43E+01	2.22E+02	4.27E+01	3.00E+02	1.51E+01	7.92E+01	2.01E+01	3.13E+02	8.04E+01	7.65E+00	9.59E-01	5.67E+00	1.25E+01	2.53E+02	1.63E+01	1.56E+01	3.99E+01	6.78E+00	9.87E+01
X9.2_G_t11m5_HT.sorted.bam	4	9.72E+01	8.06E+01	9.79E+01	5.18E+01	1.32E+01	7.71E+01	1.31E+02	6.18E+01	3.93E+02	2.11E+01	9.31E+01	1.41E+01	5.55E+01	1.68E+02	2.79E+02	8.95E+01	1.38E+02	2.49E+01	7.88E+01	7.90E+01	6.82E+01	2.28E+02	5.18E+02	6.27E+01	9.83E+01	9.84E+01	7.25E+02	7.80E+01	1.67E+02	2.80E+01	1.94E+02	3.46E+01	2.79E+02	1.56E+01	9.22E+01	1.35E+01	3.41E+02	8.90E+01	8.47E+00	6.70E-01	2.40E+00	9.28E+00	2.87E+02	1.70E+01	1.85E+01	4.22E+01	7.71E+00	7.37E+01
X9.2_H_t11m5_HT.sorted.bam	4	1.07E+02	7.89E+01	1.09E+02	6.05E+01	1.45E+01	8.98E+01	1.29E+02	5.55E+01	3.85E+02	1.85E+01	8.76E+01	1.70E+01	5.79E+01	1.28E+02	2.18E+02	8.33E+01	1.43E+02	2.56E+01	9.01E+01	7.88E+01	8.89E+01	2.37E+02	4.95E+02	5.54E+01	1.06E+02	9.76E+01	8.36E+02	7.23E+01	1.46E+02	2.92E+01	2.02E+02	3.98E+01	2.51E+02	1.55E+01	9.33E+01	2.17E+01	3.54E+02	8.20E+01	8.92E+00	7.19E-01	4.34E+00	1.22E+01	2.94E+02	1.47E+01	1.92E+01	3.63E+01	4.72E+00	9.46E+01
X9.3_A_t11m5_HT.sorted.bam	4	9.92E+01	7.85E+01	1.05E+02	5.79E+01	1.76E+01	8.54E+01	1.23E+02	6.62E+01	3.75E+02	2.23E+01	1.02E+02	1.58E+01	6.61E+01	1.30E+02	3.38E+02	8.02E+01	1.41E+02	2.61E+01	8.50E+01	6.89E+01	8.43E+01	2.30E+02	4.31E+02	5.33E+01	8.01E+01	1.02E+02	7.21E+02	7.67E+01	1.86E+02	2.75E+01	2.13E+02	3.58E+01	2.61E+02	1.33E+01	9.26E+01	1.44E+01	2.89E+02	5.28E+01	6.50E+00	8.66E-01	4.95E+00	1.68E+01	2.96E+02	1.64E+01	1.72E+01	4.07E+01	4.30E+00	7.65E+01
X9.3_B_t11m5_HT.sorted.bam	4	1.20E+02	8.54E+01	1.31E+02	5.99E+01	1.75E+01	7.96E+01	1.16E+02	7.95E+01	3.87E+02	2.14E+01	8.23E+01	1.63E+01	5.38E+01	1.11E+02	1.99E+02	8.97E+01	1.28E+02	3.02E+01	9.30E+01	6.70E+01	8.36E+01	2.13E+02	4.06E+02	4.64E+01	8.37E+01	9.44E+01	6.74E+02	7.79E+01	1.73E+02	2.60E+01	2.19E+02	4.10E+01	2.63E+02	1.29E+01	8.80E+01	1.83E+01	2.90E+02	4.96E+01	8.34E+00	1.33E+00	5.51E+00	1.41E+01	2.73E+02	1.87E+01	1.97E+01	4.33E+01	1.18E+01	9.97E+01
X9.3_C_t11m5_HT.sorted.bam	4	1.24E+02	7.31E+01	1.29E+02	7.35E+01	1.95E+01	7.83E+01	1.75E+02	7.62E+01	3.94E+02	2.60E+01	1.12E+02	1.48E+01	5.84E+01	1.13E+02	3.02E+02	8.10E+01	1.43E+02	2.73E+01	8.22E+01	8.55E+01	7.14E+01	2.04E+02	4.43E+02	5.71E+01	8.68E+01	1.10E+02	6.28E+02	8.26E+01	2.07E+02	3.42E+01	2.31E+02	4.29E+01	2.32E+02	1.34E+01	9.80E+01	1.47E+01	2.67E+02	7.70E+01	8.40E+00	1.14E+00	4.39E+00	2.74E+01	2.33E+02	1.38E+01	1.99E+01	4.56E+01	6.05E+00	1.02E+02
X9.3_D_t11m5_HT.sorted.bam	4	1.42E+02	6.25E+01	1.27E+02	6.79E+01	1.94E+01	9.88E+01	1.90E+02	6.87E+01	4.13E+02	3.05E+01	1.14E+02	1.68E+01	5.67E+01	1.18E+02	2.35E+02	8.69E+01	1.53E+02	2.95E+01	8.13E+01	8.21E+01	7.86E+01	2.43E+02	4.18E+02	5.40E+01	9.10E+01	1.12E+02	7.10E+02	8.77E+01	2.19E+02	2.86E+01	2.28E+02	5.44E+01	2.44E+02	2.01E+01	1.07E+02	1.91E+01	2.90E+02	6.16E+01	7.45E+00	8.70E-01	4.36E+00	2.05E+01	2.87E+02	1.79E+01	2.63E+01	4.78E+01	1.84E+00	9.14E+01
X9.3_F_t11m5_HT.sorted.bam	4	126.8884037	74.8479906	110.0631602	67.4533372	18.9293197	77.2578427	177.649357	70.0927314	409.7195297	18.6349082	85.6033599	14.9477179	62.2327078	115.9518098	218.1337407	91.8761315	156.8935423	29.5562271	87.784968	77.9807716	85.6266443	236.8880034	473.0906092	55.7239742	98.6286495	117.6007218	734.2067654	81.2885228	203.4892059	23.9582951	237.6607968	45.8814147	236.473866	19.3229664	107.9957589	28.6624558	296.3922501	68.3005512	7.5629338	0.9551925	3.4759616	22.7186609	259.094375	14.9415961	21.616755	43.5067763	2.9187345	87.8611439
X9.3_G_t11m5_HT.sorted.bam	4	1.32E+02	6.55E+01	1.14E+02	7.10E+01	1.88E+01	8.66E+01	1.97E+02	7.84E+01	4.30E+02	3.32E+01	1.14E+02	1.38E+01	5.86E+01	1.16E+02	2.50E+02	1.03E+02	1.62E+02	3.20E+01	8.55E+01	7.79E+01	8.41E+01	2.39E+02	4.15E+02	5.74E+01	8.73E+01	1.13E+02	6.91E+02	7.50E+01	1.91E+02	2.86E+01	2.36E+02	4.95E+01	2.83E+02	1.74E+01	9.54E+01	2.09E+01	2.78E+02	6.18E+01	7.89E+00	9.21E-01	5.69E+00	2.08E+01	2.68E+02	1.66E+01	1.89E+01	4.09E+01	8.50E+00	1.00E+02
X9.4_A_t11m5_HT.sorted.bam	4	1.07E+02	5.67E+01	1.12E+02	5.46E+01	2.10E+01	7.43E+01	1.96E+02	5.95E+01	3.53E+02	2.39E+01	1.24E+02	1.70E+01	6.50E+01	1.18E+02	3.64E+02	9.73E+01	1.45E+02	3.23E+01	8.25E+01	8.85E+01	7.59E+01	2.49E+02	5.14E+02	7.05E+01	9.57E+01	1.13E+02	7.12E+02	7.11E+01	1.94E+02	2.88E+01	2.35E+02	5.12E+01	2.16E+02	1.58E+01	1.13E+02	1.84E+01	2.94E+02	7.56E+01	7.70E+00	9.15E-01	3.21E+00	2.57E+01	2.29E+02	1.40E+01	2.02E+01	3.87E+01	3.20E+00	7.68E+01
X9.4_B_t11m5_HT.sorted.bam	4	1.20E+02	6.69E+01	1.13E+02	6.01E+01	2.08E+01	7.47E+01	1.56E+02	7.17E+01	3.86E+02	2.18E+01	8.62E+01	1.36E+01	5.92E+01	8.84E+01	2.95E+02	8.69E+01	1.38E+02	3.10E+01	8.92E+01	7.01E+01	7.90E+01	2.01E+02	4.89E+02	5.96E+01	9.66E+01	1.14E+02	6.79E+02	7.56E+01	2.10E+02	2.61E+01	2.38E+02	5.05E+01	2.30E+02	1.43E+01	9.81E+01	2.22E+01	3.14E+02	9.11E+01	9.73E+00	8.75E-01	4.29E+00	2.40E+01	2.43E+02	1.66E+01	2.57E+01	4.48E+01	3.72E+00	9.32E+01
X9.4_C_t11m5_HT.sorted.bam	4	1.01E+02	5.96E+01	9.46E+01	4.72E+01	1.71E+01	7.71E+01	1.58E+02	5.67E+01	3.65E+02	2.30E+01	8.92E+01	1.47E+01	4.51E+01	1.20E+02	1.64E+02	1.12E+02	1.55E+02	2.74E+01	9.06E+01	7.41E+01	8.70E+01	2.33E+02	4.34E+02	6.02E+01	1.16E+02	1.09E+02	7.75E+02	8.40E+01	1.92E+02	3.09E+01	2.39E+02	4.26E+01	2.39E+02	1.66E+01	8.85E+01	1.73E+01	3.38E+02	8.39E+01	6.84E+00	5.81E-01	2.73E+00	1.71E+01	3.01E+02	1.82E+01	2.56E+01	4.13E+01	8.88E+00	7.92E+01
X9.4_D_t11m5_HT.sorted.bam	4	1.03E+02	6.66E+01	1.07E+02	5.18E+01	1.92E+01	7.69E+01	1.59E+02	5.46E+01	3.79E+02	2.10E+01	8.63E+01	1.64E+01	5.00E+01	1.28E+02	2.92E+02	9.36E+01	1.45E+02	2.86E+01	9.36E+01	7.85E+01	7.52E+01	2.04E+02	4.67E+02	5.68E+01	1.03E+02	1.08E+02	6.68E+02	7.51E+01	1.83E+02	2.76E+01	2.19E+02	4.14E+01	2.47E+02	1.53E+01	9.39E+01	2.14E+01	2.82E+02	7.04E+01	8.23E+00	7.90E-01	4.61E+00	1.68E+01	2.71E+02	1.52E+01	2.50E+01	4.07E+01	8.38E+00	8.15E+01
X9.4_E_t11m5_HT.sorted.bam	4	9.03E+01	6.95E+01	9.91E+01	5.35E+01	1.54E+01	6.39E+01	1.26E+02	5.97E+01	3.73E+02	1.79E+01	8.25E+01	1.22E+01	5.74E+01	8.32E+01	2.50E+02	8.48E+01	1.26E+02	2.72E+01	7.07E+01	6.11E+01	9.11E+01	1.98E+02	4.61E+02	5.39E+01	9.35E+01	9.00E+01	6.87E+02	6.66E+01	1.97E+02	2.06E+01	1.92E+02	3.50E+01	2.37E+02	1.28E+01	7.15E+01	1.66E+01	2.79E+02	7.93E+01	8.10E+00	1.15E+00	5.10E+00	1.50E+01	2.68E+02	1.63E+01	1.99E+01	4.24E+01	3.48E+00	8.04E+01
X9.4_F_t11m5_HT.sorted.bam	4	1.05E+02	7.12E+01	1.13E+02	5.45E+01	1.82E+01	7.30E+01	1.56E+02	6.13E+01	3.89E+02	2.02E+01	8.84E+01	1.32E+01	6.04E+01	7.45E+01	2.72E+02	9.25E+01	1.51E+02	3.14E+01	8.13E+01	7.90E+01	7.00E+01	2.13E+02	4.87E+02	4.82E+01	8.65E+01	1.11E+02	7.16E+02	7.72E+01	2.15E+02	2.48E+01	2.39E+02	4.35E+01	2.45E+02	1.55E+01	8.66E+01	1.79E+01	2.98E+02	7.08E+01	7.11E+00	8.69E-01	3.77E+00	2.21E+01	2.51E+02	1.45E+01	1.86E+01	4.64E+01	4.76E+00	8.38E+01
X9.4_G_t11m5_HT.sorted.bam	4	8.03E+01	7.20E+01	9.32E+01	4.88E+01	1.61E+01	7.17E+01	1.11E+02	6.28E+01	3.29E+02	1.75E+01	7.42E+01	1.59E+01	5.28E+01	8.88E+01	2.72E+02	9.34E+01	1.23E+02	2.69E+01	7.39E+01	7.40E+01	7.84E+01	2.07E+02	4.53E+02	4.40E+01	1.05E+02	8.76E+01	7.41E+02	6.26E+01	1.52E+02	2.78E+01	1.73E+02	3.87E+01	2.88E+02	1.38E+01	7.94E+01	1.25E+01	3.12E+02	8.55E+01	7.83E+00	8.22E-01	4.03E+00	9.80E+00	2.79E+02	1.77E+01	2.00E+01	3.85E+01	6.24E+00	7.78E+01
X9.4_H_t11m5_HT.sorted.bam	4	8.07E+01	7.39E+01	8.51E+01	4.30E+01	1.73E+01	7.62E+01	1.42E+02	5.80E+01	3.28E+02	2.09E+01	8.82E+01	1.72E+01	5.58E+01	9.18E+01	2.37E+02	1.03E+02	1.32E+02	2.90E+01	8.01E+01	8.73E+01	9.96E+01	2.23E+02	4.81E+02	6.12E+01	1.01E+02	9.42E+01	7.57E+02	7.02E+01	1.56E+02	2.87E+01	1.75E+02	4.08E+01	2.56E+02	1.62E+01	8.80E+01	1.54E+01	2.99E+02	1.05E+02	8.28E+00	9.18E-01	3.87E+00	1.58E+01	2.88E+02	1.77E+01	2.54E+01	4.94E+01	5.00E+00	7.50E+01
X9.6_A_t11m5_HT.sorted.bam	4	9.15E+01	7.24E+01	9.40E+01	4.59E+01	1.23E+01	7.60E+01	1.02E+02	6.45E+01	3.29E+02	2.34E+01	6.74E+01	1.07E+01	5.62E+01	9.59E+01	2.08E+02	8.22E+01	1.23E+02	2.21E+01	7.00E+01	7.46E+01	7.52E+01	1.84E+02	4.42E+02	4.73E+01	9.98E+01	7.52E+01	8.07E+02	6.35E+01	1.50E+02	3.05E+01	1.88E+02	3.52E+01	2.93E+02	1.30E+01	7.83E+01	1.91E+01	3.21E+02	7.48E+01	7.09E+00	4.34E-01	3.40E+00	1.57E+01	2.59E+02	1.56E+01	1.89E+01	3.24E+01	1.89E+00	8.19E+01
X9.6_B_t11m5_HT.sorted.bam	4	1.24E+02	6.82E+01	1.34E+02	6.50E+01	1.49E+01	8.00E+01	1.55E+02	8.54E+01	4.12E+02	3.07E+01	9.66E+01	1.39E+01	6.08E+01	1.01E+02	2.96E+02	8.62E+01	1.27E+02	2.99E+01	7.26E+01	6.98E+01	8.50E+01	2.29E+02	4.76E+02	5.25E+01	8.51E+01	1.20E+02	6.82E+02	7.99E+01	2.02E+02	2.71E+01	2.25E+02	4.17E+01	2.14E+02	1.49E+01	8.17E+01	1.51E+01	2.81E+02	8.16E+01	6.97E+00	1.02E+00	5.06E+00	2.10E+01	2.61E+02	1.26E+01	1.85E+01	4.24E+01	2.66E+00	9.00E+01
X9.6_C_t11m5_HT.sorted.bam	4	1.08E+02	7.50E+01	1.04E+02	5.49E+01	1.32E+01	8.16E+01	1.37E+02	6.71E+01	3.87E+02	2.38E+01	9.85E+01	1.49E+01	6.00E+01	1.04E+02	3.83E+02	9.34E+01	1.33E+02	2.52E+01	7.02E+01	6.53E+01	7.84E+01	1.93E+02	4.56E+02	4.66E+01	9.54E+01	1.00E+02	6.78E+02	7.11E+01	1.87E+02	2.28E+01	2.08E+02	3.66E+01	3.06E+02	1.20E+01	7.54E+01	9.73E+00	3.14E+02	7.70E+01	6.62E+00	1.15E+00	4.78E+00	1.54E+01	2.36E+02	1.36E+01	2.05E+01	4.60E+01	7.16E+00	9.05E+01
X9.6_D_t11m5_HT.sorted.bam	4	9.65E+01	7.45E+01	1.07E+02	5.30E+01	1.75E+01	8.21E+01	1.35E+02	6.78E+01	3.70E+02	2.31E+01	9.27E+01	1.71E+01	5.82E+01	9.68E+01	2.38E+02	9.43E+01	1.24E+02	2.58E+01	8.14E+01	7.96E+01	8.54E+01	2.16E+02	4.66E+02	5.11E+01	9.75E+01	9.45E+01	8.01E+02	6.89E+01	1.75E+02	3.28E+01	2.11E+02	3.85E+01	2.74E+02	1.50E+01	9.01E+01	2.02E+01	3.17E+02	7.97E+01	6.73E+00	8.25E-01	3.20E+00	1.52E+01	2.85E+02	1.55E+01	2.25E+01	4.06E+01	6.43E+00	8.79E+01
X9.6_E_t11m5_HT.sorted.bam	4	7.96E+01	7.10E+01	8.99E+01	4.57E+01	2.01E+01	7.10E+01	1.19E+02	4.61E+01	3.78E+02	1.99E+01	8.63E+01	1.60E+01	5.29E+01	1.21E+02	2.88E+02	9.27E+01	1.30E+02	2.45E+01	7.57E+01	7.45E+01	8.58E+01	2.25E+02	5.15E+02	5.84E+01	1.05E+02	1.00E+02	8.31E+02	6.70E+01	1.67E+02	2.97E+01	1.85E+02	3.74E+01	3.05E+02	1.13E+01	9.05E+01	1.98E+01	3.17E+02	8.28E+01	7.36E+00	9.72E-01	4.89E+00	1.21E+01	2.93E+02	1.41E+01	1.71E+01	4.18E+01	7.43E+00	8.59E+01
X9.6_F_t11m5_HT.sorted.bam	4	9.23E+01	7.67E+01	1.05E+02	4.91E+01	1.58E+01	7.97E+01	1.14E+02	6.06E+01	3.66E+02	2.04E+01	6.93E+01	1.38E+01	6.44E+01	1.25E+02	3.19E+02	1.02E+02	1.27E+02	2.56E+01	7.40E+01	7.34E+01	8.55E+01	1.95E+02	5.08E+02	5.78E+01	1.10E+02	8.99E+01	7.24E+02	7.03E+01	1.41E+02	2.42E+01	1.87E+02	3.11E+01	2.72E+02	1.46E+01	8.62E+01	1.47E+01	3.25E+02	8.25E+01	7.83E+00	1.25E+00	3.98E+00	1.13E+01	3.08E+02	1.99E+01	1.86E+01	3.75E+01	8.01E+00	7.07E+01
X9.6_G_t11m5_HT.sorted.bam	4	1.15E+02	7.85E+01	1.09E+02	5.28E+01	1.54E+01	7.38E+01	1.75E+02	6.96E+01	4.26E+02	2.27E+01	1.10E+02	1.75E+01	6.16E+01	1.07E+02	3.04E+02	9.14E+01	1.63E+02	2.99E+01	8.81E+01	8.51E+01	8.77E+01	2.45E+02	5.13E+02	5.94E+01	1.07E+02	1.14E+02	7.68E+02	7.59E+01	2.01E+02	2.66E+01	2.37E+02	4.52E+01	2.44E+02	1.63E+01	1.05E+02	2.07E+01	3.36E+02	7.84E+01	6.19E+00	8.14E-01	3.90E+00	1.65E+01	2.84E+02	1.50E+01	2.03E+01	4.58E+01	4.58E+00	8.69E+01
X9.6_H_t11m5_HT.sorted.bam	4	1.40E+02	7.16E+01	1.42E+02	7.51E+01	1.64E+01	1.00E+02	1.82E+02	8.07E+01	4.16E+02	2.92E+01	1.25E+02	1.35E+01	6.52E+01	1.12E+02	2.97E+02	8.32E+01	1.55E+02	2.73E+01	8.33E+01	6.96E+01	7.25E+01	2.22E+02	4.56E+02	5.48E+01	9.38E+01	1.14E+02	6.82E+02	8.11E+01	2.14E+02	2.20E+01	2.37E+02	4.83E+01	2.41E+02	1.79E+01	9.97E+01	1.80E+01	3.02E+02	5.93E+01	8.28E+00	8.33E-01	4.32E+00	2.20E+01	2.58E+02	1.67E+01	2.00E+01	3.93E+01	3.68E+00	9.42E+01
X44.1_A_t11m5_HT.sorted.bam	5	5.83E+01	6.86E+01	9.65E+01	5.14E+01	1.01E+01	6.49E+01	1.16E+02	4.08E+01	3.33E+02	1.46E+01	2.31E+01	9.57E+00	5.14E+01	1.75E+01	9.36E+01	1.00E+02	9.19E+01	4.16E+01	5.28E+01	4.79E+01	6.70E+01	2.84E+02	5.24E+02	5.91E+01	1.60E+02	6.34E+01	8.40E+02	4.54E+01	1.08E+02	3.00E+01	2.17E+02	2.72E+01	3.52E+02	1.27E+01	7.55E+01	2.10E+01	2.98E+02	6.52E+01	5.95E+00	2.45E-01	2.09E-01	3.81E+00	3.22E+02	3.44E+01	2.66E+01	2.19E+01	6.52E+00	9.29E+01
X44.1_B_t11m5_HT.sorted.bam	5	6.15E+01	6.67E+01	9.60E+01	4.22E+01	1.13E+01	6.55E+01	1.07E+02	3.49E+01	3.35E+02	1.39E+01	2.69E+01	1.23E+01	4.81E+01	1.18E+01	1.12E+02	1.15E+02	9.86E+01	3.50E+01	5.96E+01	5.08E+01	6.61E+01	2.74E+02	5.46E+02	4.04E+01	1.81E+02	6.79E+01	8.91E+02	4.84E+01	1.11E+02	3.38E+01	2.44E+02	2.84E+01	3.64E+02	1.44E+01	8.35E+01	2.33E+01	3.18E+02	7.62E+01	7.43E+00	4.89E-01	1.41E-01	3.90E+00	3.35E+02	4.24E+01	2.84E+01	2.72E+01	5.80E+00	8.09E+01
X44.1_C_t11m5_HT.sorted.bam	5	7.46E+01	7.39E+01	1.01E+02	4.60E+01	7.95E+00	7.06E+01	7.31E+01	3.80E+01	3.18E+02	1.43E+01	2.73E+01	1.14E+01	4.99E+01	3.32E+01	7.38E+01	8.98E+01	9.32E+01	3.87E+01	5.24E+01	4.07E+01	7.65E+01	2.67E+02	5.21E+02	4.25E+01	1.53E+02	6.16E+01	1.01E+03	4.77E+01	1.09E+02	2.89E+01	2.30E+02	2.46E+01	3.65E+02	1.23E+01	7.74E+01	1.82E+01	3.24E+02	7.57E+01	6.59E+00	3.77E-01	2.07E-01	4.05E+00	2.86E+02	2.94E+01	3.27E+01	2.35E+01	7.48E+00	8.27E+01
X44.3_A_t11m5_HT.sorted.bam	5	5.51E+01	6.61E+01	9.74E+01	4.01E+01	1.48E+01	6.97E+01	1.41E+02	3.34E+01	2.98E+02	9.38E+00	3.34E+01	1.58E+01	5.43E+01	2.21E+01	1.21E+02	8.23E+01	9.10E+01	4.19E+01	6.55E+01	5.62E+01	5.92E+01	2.51E+02	5.17E+02	6.18E+01	1.54E+02	7.45E+01	8.42E+02	4.96E+01	1.33E+02	3.22E+01	2.98E+02	3.35E+01	2.66E+02	1.50E+01	7.98E+01	2.61E+01	2.77E+02	6.68E+01	6.48E+00	4.77E-01	1.45E-01	4.81E+00	2.74E+02	3.22E+01	2.94E+01	2.03E+01	4.21E+00	8.87E+01
X44.3_B_t11m5_HT.sorted.bam	5	5.91E+01	6.37E+01	7.88E+01	3.84E+01	1.47E+01	5.51E+01	1.45E+02	2.61E+01	2.49E+02	1.36E+01	2.37E+01	1.37E+01	4.12E+01	2.29E+01	1.34E+02	1.15E+02	8.43E+01	4.89E+01	6.10E+01	6.18E+01	5.24E+01	3.08E+02	5.21E+02	5.86E+01	1.35E+02	5.41E+01	8.09E+02	4.90E+01	1.26E+02	3.52E+01	2.41E+02	3.23E+01	3.43E+02	1.21E+01	7.52E+01	1.70E+01	2.31E+02	8.50E+01	6.35E+00	2.61E-01	8.57E-02	4.68E+00	2.69E+02	3.57E+01	2.34E+01	2.05E+01	4.89E+00	9.21E+01
X44.3_C_t11m5_HT.sorted.bam	5	6.33E+01	7.10E+01	9.78E+01	5.02E+01	1.31E+01	6.66E+01	1.23E+02	4.26E+01	3.00E+02	1.64E+01	2.56E+01	1.23E+01	4.43E+01	1.59E+01	1.21E+02	9.61E+01	9.47E+01	4.64E+01	5.42E+01	5.78E+01	5.64E+01	2.62E+02	4.50E+02	6.38E+01	1.42E+02	6.88E+01	8.26E+02	5.59E+01	1.29E+02	3.79E+01	2.47E+02	2.99E+01	3.14E+02	1.42E+01	7.66E+01	1.98E+01	2.61E+02	7.21E+01	7.34E+00	3.79E-01	5.83E-02	5.97E+00	3.08E+02	3.37E+01	2.89E+01	2.72E+01	7.57E+00	1.09E+02
X44.3_D_t11m5_HT.sorted.bam	5	6.31E+01	6.66E+01	9.00E+01	4.38E+01	1.20E+01	7.09E+01	8.58E+01	4.35E+01	2.87E+02	1.26E+01	3.23E+01	9.67E+00	3.99E+01	6.63E+01	1.08E+02	9.60E+01	9.35E+01	3.35E+01	5.90E+01	5.53E+01	5.06E+01	2.34E+02	4.84E+02	4.93E+01	1.57E+02	5.39E+01	1.05E+03	4.86E+01	8.96E+01	3.24E+01	2.30E+02	2.58E+01	3.60E+02	1.27E+01	7.54E+01	1.53E+01	3.04E+02	6.90E+01	5.13E+00	4.24E-01	1.69E-01	6.14E+00	2.61E+02	3.33E+01	2.48E+01	2.28E+01	5.23E+00	8.66E+01
X44.3_E_t11m5_HT.sorted.bam	5	6.87E+01	8.05E+01	8.66E+01	4.08E+01	1.41E+01	6.39E+01	8.56E+01	3.83E+01	2.65E+02	1.42E+01	2.30E+01	1.36E+01	4.44E+01	4.50E+01	1.26E+02	1.03E+02	8.74E+01	4.41E+01	6.48E+01	5.99E+01	5.20E+01	2.68E+02	4.71E+02	5.60E+01	1.72E+02	6.31E+01	9.77E+02	4.94E+01	8.59E+01	3.96E+01	2.05E+02	3.09E+01	3.01E+02	1.10E+01	8.51E+01	2.33E+01	2.83E+02	8.07E+01	7.08E+00	2.23E-01	1.04E-01	4.85E+00	3.17E+02	3.76E+01	2.43E+01	2.67E+01	6.32E+00	9.62E+01
X44.3_F_t11m5_HT.sorted.bam	5	6.11E+01	6.82E+01	8.46E+01	4.27E+01	1.25E+01	6.72E+01	1.01E+02	3.81E+01	2.89E+02	1.18E+01	2.41E+01	1.22E+01	4.51E+01	1.56E+01	1.37E+02	1.05E+02	9.26E+01	4.28E+01	6.37E+01	5.79E+01	5.10E+01	2.57E+02	4.42E+02	5.34E+01	1.61E+02	5.88E+01	8.66E+02	4.96E+01	1.12E+02	4.02E+01	2.20E+02	3.53E+01	3.29E+02	1.12E+01	8.16E+01	2.17E+01	2.91E+02	7.28E+01	7.43E+00	1.88E-01	5.29E-02	5.29E+00	3.14E+02	4.20E+01	2.26E+01	2.47E+01	8.03E+00	9.54E+01
X44.3_G_t11m5_HT.sorted.bam	5	7.35E+01	6.90E+01	9.12E+01	4.72E+01	1.03E+01	8.27E+01	8.53E+01	3.99E+01	3.23E+02	1.28E+01	2.82E+01	1.05E+01	4.49E+01	2.49E+01	9.09E+01	9.18E+01	1.01E+02	3.57E+01	5.50E+01	5.40E+01	6.05E+01	2.46E+02	4.86E+02	4.94E+01	1.39E+02	5.69E+01	9.48E+02	4.89E+01	1.01E+02	3.50E+01	2.27E+02	2.80E+01	3.19E+02	1.67E+01	8.26E+01	2.11E+01	2.71E+02	6.84E+01	6.84E+00	4.62E-01	1.29E-01	6.27E+00	2.90E+02	3.69E+01	2.64E+01	2.54E+01	5.60E+00	9.38E+01
X44.4_A_t11m5_HT.sorted.bam	5	5.21E+01	7.75E+01	8.89E+01	3.95E+01	1.13E+01	6.62E+01	8.52E+01	3.70E+01	2.73E+02	1.35E+01	2.65E+01	1.26E+01	6.23E+01	2.06E+01	1.32E+02	1.08E+02	8.65E+01	4.57E+01	5.87E+01	5.84E+01	6.26E+01	2.66E+02	6.65E+02	6.11E+01	1.59E+02	5.65E+01	9.32E+02	4.18E+01	1.03E+02	3.87E+01	2.04E+02	2.63E+01	2.63E+02	1.23E+01	7.53E+01	2.40E+01	2.92E+02	6.96E+01	7.01E+00	3.64E-01	2.98E-02	5.34E+00	3.34E+02	4.20E+01	2.39E+01	1.82E+01	3.27E+00	8.15E+01
X44.4_B_t11m5_HT.sorted.bam	5	6.07E+01	7.70E+01	1.09E+02	4.25E+01	1.07E+01	7.47E+01	9.56E+01	3.65E+01	3.12E+02	1.26E+01	3.51E+01	1.05E+01	4.49E+01	2.28E+01	1.34E+02	9.38E+01	8.93E+01	3.65E+01	6.17E+01	5.43E+01	6.27E+01	2.38E+02	4.91E+02	6.35E+01	1.50E+02	6.88E+01	9.62E+02	4.64E+01	9.44E+01	3.63E+01	2.59E+02	2.63E+01	3.28E+02	1.56E+01	7.83E+01	2.38E+01	2.99E+02	5.37E+01	5.45E+00	2.05E-01	1.23E-01	7.11E+00	2.63E+02	2.90E+01	2.43E+01	1.91E+01	4.70E+00	1.03E+02
X44.4_C_t11m5_HT.sorted.bam	5	7.22E+01	7.26E+01	9.99E+01	4.89E+01	1.12E+01	7.36E+01	1.06E+02	4.52E+01	3.34E+02	9.27E+00	3.46E+01	9.81E+00	3.82E+01	2.34E+01	1.22E+02	9.84E+01	1.01E+02	3.35E+01	6.52E+01	5.28E+01	5.22E+01	2.59E+02	4.57E+02	4.92E+01	1.57E+02	6.34E+01	9.09E+02	4.92E+01	1.07E+02	3.27E+01	2.60E+02	2.77E+01	3.73E+02	1.53E+01	7.48E+01	1.83E+01	2.70E+02	6.08E+01	6.85E+00	3.72E-01	9.00E-02	4.44E+00	2.94E+02	3.75E+01	2.73E+01	2.36E+01	7.13E+00	9.32E+01
X44.4_D_t11m5_HT.sorted.bam	5	7.85E+01	6.75E+01	1.09E+02	4.61E+01	1.42E+01	7.97E+01	1.21E+02	4.84E+01	3.62E+02	1.52E+01	3.14E+01	9.67E+00	5.15E+01	2.16E+01	9.17E+01	1.04E+02	1.10E+02	4.00E+01	6.65E+01	5.17E+01	6.62E+01	2.62E+02	4.51E+02	4.38E+01	1.29E+02	6.40E+01	8.17E+02	5.02E+01	1.14E+02	3.05E+01	2.53E+02	2.74E+01	3.57E+02	1.24E+01	6.83E+01	2.03E+01	2.58E+02	5.79E+01	6.05E+00	5.10E-01	1.78E-01	6.46E+00	2.69E+02	3.04E+01	2.67E+01	2.74E+01	7.64E+00	9.20E+01
X44.4_E_t11m5_HT.sorted.bam	5	6.74E+01	6.44E+01	9.90E+01	4.82E+01	1.08E+01	8.08E+01	8.39E+01	4.32E+01	3.44E+02	8.63E+00	3.29E+01	7.83E+00	4.69E+01	2.31E+01	9.61E+01	9.40E+01	1.21E+02	3.34E+01	5.75E+01	4.60E+01	6.66E+01	2.60E+02	5.16E+02	4.03E+01	1.27E+02	5.36E+01	9.62E+02	4.58E+01	9.99E+01	3.00E+01	2.36E+02	2.35E+01	3.90E+02	1.72E+01	6.65E+01	1.53E+01	2.92E+02	5.62E+01	5.64E+00	3.71E-01	8.83E-02	6.89E+00	2.79E+02	3.38E+01	2.53E+01	2.18E+01	6.87E+00	8.33E+01
X44.4_F_t11m5_HT.sorted.bam	5	7.00E+01	5.96E+01	1.06E+02	5.08E+01	1.11E+01	8.07E+01	1.21E+02	4.16E+01	3.71E+02	1.62E+01	3.54E+01	9.89E+00	4.83E+01	1.79E+01	1.03E+02	1.00E+02	1.15E+02	3.78E+01	6.36E+01	4.80E+01	6.02E+01	2.39E+02	5.10E+02	4.74E+01	1.39E+02	6.00E+01	8.20E+02	5.29E+01	1.13E+02	2.53E+01	2.69E+02	2.21E+01	3.14E+02	1.56E+01	6.44E+01	2.21E+01	2.76E+02	6.27E+01	6.45E+00	3.49E-01	9.03E-02	9.58E+00	2.59E+02	3.59E+01	2.70E+01	1.92E+01	2.94E+00	9.71E+01
X44.4_G_t11m5_HT.sorted.bam	5	5.84E+01	6.46E+01	8.91E+01	4.58E+01	1.09E+01	6.86E+01	1.27E+02	3.71E+01	3.48E+02	1.25E+01	3.76E+01	1.29E+01	4.51E+01	2.28E+01	1.01E+02	1.17E+02	1.21E+02	3.87E+01	6.71E+01	5.02E+01	6.77E+01	2.52E+02	5.23E+02	5.56E+01	1.57E+02	6.34E+01	9.13E+02	4.79E+01	1.21E+02	2.99E+01	3.13E+02	2.69E+01	2.70E+02	1.59E+01	6.49E+01	2.25E+01	3.04E+02	8.12E+01	7.71E+00	1.72E-01	2.20E-01	7.28E+00	2.80E+02	3.76E+01	2.96E+01	1.96E+01	1.77E+00	8.62E+01
X44.4_H_t11m5_HT.sorted.bam	5	5.69E+01	7.94E+01	1.05E+02	4.47E+01	1.06E+01	6.63E+01	1.10E+02	4.25E+01	2.92E+02	1.35E+01	2.98E+01	1.13E+01	5.75E+01	1.97E+01	1.14E+02	1.16E+02	1.02E+02	5.22E+01	5.25E+01	5.72E+01	6.07E+01	2.81E+02	5.64E+02	6.48E+01	1.58E+02	6.26E+01	9.14E+02	4.67E+01	1.17E+02	3.87E+01	2.17E+02	3.07E+01	2.93E+02	1.28E+01	7.67E+01	2.21E+01	2.89E+02	7.21E+01	7.23E+00	3.52E-01	2.92E-01	4.25E+00	3.38E+02	4.09E+01	3.30E+01	2.32E+01	4.18E+00	8.36E+01
X44.5_A_t11m5_HT.sorted.bam	5	6.69E+01	6.72E+01	9.09E+01	4.39E+01	1.12E+01	7.64E+01	1.01E+02	4.47E+01	2.92E+02	1.28E+01	2.97E+01	1.19E+01	4.49E+01	2.65E+01	1.19E+02	8.23E+01	9.62E+01	3.69E+01	6.33E+01	5.62E+01	5.87E+01	2.29E+02	5.00E+02	5.49E+01	1.38E+02	6.66E+01	9.11E+02	4.86E+01	9.89E+01	3.51E+01	2.62E+02	3.11E+01	3.09E+02	1.53E+01	6.90E+01	1.93E+01	2.59E+02	4.75E+01	5.78E+00	4.40E-01	1.55E-01	6.85E+00	2.22E+02	3.89E+01	2.63E+01	2.07E+01	6.49E+00	8.29E+01
X44.5_B_t11m5_HT.sorted.bam	5	6.50E+01	5.21E+01	9.12E+01	4.34E+01	1.51E+01	6.82E+01	1.38E+02	4.08E+01	3.13E+02	1.47E+01	3.67E+01	9.97E+00	4.95E+01	2.26E+01	9.34E+01	6.84E+01	9.92E+01	3.94E+01	6.90E+01	5.15E+01	4.97E+01	2.43E+02	4.37E+02	5.33E+01	1.30E+02	6.60E+01	7.60E+02	4.86E+01	1.48E+02	3.69E+01	3.14E+02	3.70E+01	2.55E+02	1.11E+01	7.28E+01	1.93E+01	2.25E+02	4.86E+01	5.96E+00	2.40E-01	5.13E-02	1.02E+01	2.42E+02	2.67E+01	3.10E+01	2.42E+01	2.68E+00	8.70E+01
X44.5_C_t11m5_HT.sorted.bam	5	6.94E+01	6.97E+01	8.02E+01	4.10E+01	1.24E+01	7.07E+01	8.27E+01	4.08E+01	2.68E+02	1.30E+01	2.96E+01	1.05E+01	4.34E+01	3.90E+01	9.36E+01	7.23E+01	7.88E+01	3.66E+01	6.10E+01	5.17E+01	5.57E+01	2.24E+02	4.54E+02	5.09E+01	1.47E+02	5.32E+01	9.39E+02	4.92E+01	1.14E+02	3.63E+01	2.29E+02	3.21E+01	2.87E+02	1.24E+01	6.87E+01	1.91E+01	2.60E+02	5.67E+01	7.23E+00	3.48E-01	5.60E-01	7.42E+00	2.58E+02	3.19E+01	2.90E+01	2.41E+01	5.67E+00	8.91E+01
X44.5_E_t11m5_HT.sorted.bam	5	5.50E+01	5.71E+01	7.74E+01	3.96E+01	1.16E+01	6.54E+01	1.39E+02	3.58E+01	2.89E+02	1.24E+01	2.78E+01	1.18E+01	5.10E+01	2.90E+01	8.80E+01	9.00E+01	9.60E+01	3.61E+01	6.15E+01	5.39E+01	6.87E+01	2.37E+02	5.10E+02	5.00E+01	1.34E+02	5.89E+01	8.02E+02	5.11E+01	1.18E+02	2.86E+01	2.66E+02	3.21E+01	2.81E+02	8.96E+00	6.52E+01	2.02E+01	2.75E+02	5.69E+01	7.78E+00	4.41E-01	3.73E-01	8.55E+00	2.62E+02	3.31E+01	3.06E+01	2.36E+01	4.19E+00	7.89E+01
X44.5_F_t11m5_HT.sorted.bam	5	7.41E+01	5.63E+01	7.70E+01	4.32E+01	1.06E+01	7.29E+01	9.21E+01	4.16E+01	2.97E+02	1.18E+01	3.43E+01	9.41E+00	4.05E+01	2.26E+01	8.50E+01	8.38E+01	9.35E+01	3.46E+01	5.71E+01	5.09E+01	5.63E+01	2.26E+02	4.30E+02	4.39E+01	1.17E+02	5.59E+01	7.76E+02	5.14E+01	1.39E+02	2.83E+01	2.50E+02	2.93E+01	2.80E+02	1.18E+01	6.01E+01	1.76E+01	2.43E+02	6.63E+01	5.52E+00	4.71E-01	1.01E-01	8.98E+00	2.42E+02	2.50E+01	2.68E+01	2.71E+01	4.49E+00	8.67E+01
X44.5_G_t11m5_HT.sorted.bam	5	5.17E+01	6.72E+01	8.76E+01	4.37E+01	1.33E+01	6.39E+01	1.62E+02	3.96E+01	2.99E+02	1.30E+01	3.08E+01	1.39E+01	5.06E+01	1.80E+01	1.16E+02	8.68E+01	1.04E+02	4.95E+01	6.81E+01	6.06E+01	5.79E+01	2.76E+02	4.63E+02	6.76E+01	1.52E+02	7.85E+01	8.54E+02	5.48E+01	1.54E+02	3.26E+01	2.83E+02	4.08E+01	2.13E+02	1.44E+01	7.60E+01	2.47E+01	2.55E+02	6.40E+01	9.12E+00	1.52E-01	1.95E-01	8.95E+00	2.97E+02	3.35E+01	3.48E+01	2.60E+01	5.43E+00	9.42E+01
X44.5_H_t11m5_HT.sorted.bam	5	6.14E+01	4.77E+01	8.54E+01	4.45E+01	1.53E+01	6.54E+01	1.60E+02	4.58E+01	2.89E+02	1.10E+01	3.59E+01	1.20E+01	4.59E+01	2.58E+01	9.12E+01	7.26E+01	1.10E+02	4.10E+01	6.28E+01	5.55E+01	4.73E+01	2.47E+02	4.41E+02	6.09E+01	1.16E+02	7.90E+01	7.04E+02	4.86E+01	1.61E+02	2.59E+01	2.77E+02	3.65E+01	2.24E+02	1.31E+01	7.13E+01	1.93E+01	2.56E+02	5.49E+01	5.19E+00	3.95E-01	2.59E-01	1.08E+01	2.35E+02	2.89E+01	3.20E+01	2.57E+01	6.63E+00	7.88E+01
X44.6_A_t11m5_HT.sorted.bam	5	7.03E+01	5.64E+01	1.05E+02	4.86E+01	1.02E+01	6.35E+01	8.74E+01	4.87E+01	3.12E+02	1.33E+01	3.53E+01	1.01E+01	4.66E+01	1.89E+01	7.61E+01	6.94E+01	9.11E+01	3.77E+01	5.95E+01	5.08E+01	5.76E+01	2.01E+02	5.01E+02	5.03E+01	1.48E+02	7.17E+01	8.99E+02	5.00E+01	1.04E+02	3.58E+01	2.26E+02	2.87E+01	3.02E+02	1.84E+01	6.98E+01	2.64E+01	2.44E+02	5.97E+01	6.88E+00	4.46E-01	7.97E-02	8.85E+00	1.55E+02	2.89E+01	3.37E+01	2.10E+01	4.38E+00	9.76E+01
X44.6_B_t11m5_HT.sorted.bam	5	7.88E+01	5.30E+01	9.53E+01	4.46E+01	1.86E+01	6.93E+01	1.64E+02	4.72E+01	3.36E+02	1.18E+01	2.97E+01	1.10E+01	3.59E+01	2.74E+01	6.73E+01	7.72E+01	1.16E+02	3.45E+01	6.64E+01	4.44E+01	5.22E+01	2.34E+02	3.60E+02	5.07E+01	1.16E+02	6.38E+01	7.38E+02	6.06E+01	1.52E+02	2.76E+01	3.07E+02	3.52E+01	2.26E+02	1.90E+01	7.31E+01	1.73E+01	2.56E+02	4.84E+01	5.25E+00	2.30E-01	9.20E-02	1.11E+01	2.25E+02	3.17E+01	3.47E+01	2.51E+01	3.99E+00	1.01E+02
X44.6_C_t11m5_HT.sorted.bam	5	7.01E+01	5.11E+01	8.69E+01	4.83E+01	1.34E+01	7.67E+01	1.52E+02	4.05E+01	3.20E+02	1.08E+01	4.22E+01	8.06E+00	3.83E+01	1.18E+01	1.01E+02	6.89E+01	1.07E+02	3.27E+01	5.96E+01	4.47E+01	5.47E+01	2.46E+02	3.60E+02	5.84E+01	1.16E+02	4.80E+01	7.85E+02	5.46E+01	1.45E+02	2.62E+01	2.77E+02	3.64E+01	2.58E+02	1.45E+01	6.49E+01	1.44E+01	2.69E+02	5.85E+01	6.32E+00	1.11E-01	0.00E+00	1.18E+01	2.13E+02	3.05E+01	4.08E+01	2.53E+01	2.86E+00	9.35E+01
X44.6_D_t11m5_HT.sorted.bam	5	6.52E+01	6.16E+01	9.61E+01	4.77E+01	9.93E+00	6.99E+01	1.08E+02	4.27E+01	3.20E+02	1.34E+01	3.55E+01	8.83E+00	4.13E+01	2.26E+01	6.83E+01	7.81E+01	9.69E+01	3.40E+01	5.19E+01	4.93E+01	5.21E+01	2.29E+02	4.37E+02	4.58E+01	1.31E+02	6.08E+01	8.77E+02	5.06E+01	1.30E+02	3.29E+01	2.49E+02	2.83E+01	3.26E+02	1.35E+01	6.61E+01	1.78E+01	2.83E+02	4.37E+01	6.24E+00	2.69E-01	1.23E-01	5.41E+00	2.56E+02	3.26E+01	3.50E+01	3.07E+01	7.80E+00	9.13E+01
X44.6_E_t11m5_HT.sorted.bam	5	6.21E+01	5.48E+01	7.61E+01	3.94E+01	1.27E+01	6.29E+01	9.71E+01	3.26E+01	2.83E+02	1.59E+01	2.89E+01	1.06E+01	4.80E+01	9.75E+01	6.99E+01	8.75E+01	8.13E+01	3.95E+01	5.89E+01	5.10E+01	4.97E+01	2.37E+02	5.36E+02	5.13E+01	1.41E+02	6.06E+01	9.37E+02	4.79E+01	1.24E+02	3.47E+01	2.46E+02	3.31E+01	2.22E+02	1.33E+01	7.50E+01	1.22E+01	2.65E+02	5.72E+01	7.16E+00	5.26E-01	1.32E-01	5.39E+00	2.44E+02	2.56E+01	3.03E+01	2.48E+01	4.59E+00	7.96E+01
X44.6_F_t11m5_HT.sorted.bam	5	6.55E+01	5.23E+01	1.00E+02	4.43E+01	1.66E+01	6.04E+01	1.53E+02	4.75E+01	2.95E+02	1.05E+01	2.77E+01	1.07E+01	3.80E+01	1.97E+01	9.91E+01	7.57E+01	9.83E+01	3.65E+01	6.38E+01	6.29E+01	4.41E+01	2.49E+02	3.21E+02	6.02E+01	1.35E+02	6.36E+01	7.24E+02	5.80E+01	1.51E+02	2.91E+01	2.67E+02	3.78E+01	2.12E+02	1.49E+01	6.88E+01	1.93E+01	2.26E+02	6.04E+01	6.08E+00	2.98E-01	1.23E-02	8.40E+00	2.29E+02	3.00E+01	3.84E+01	2.94E+01	6.53E+00	9.78E+01
X44.6_H_t11m5_HT.sorted.bam	5	7.24E+01	5.18E+01	9.63E+01	5.33E+01	1.57E+01	5.79E+01	1.72E+02	4.76E+01	2.93E+02	1.30E+01	2.71E+01	1.50E+01	5.02E+01	3.03E+01	1.09E+02	7.08E+01	1.03E+02	4.33E+01	7.34E+01	6.33E+01	4.68E+01	2.48E+02	4.62E+02	6.67E+01	1.42E+02	6.64E+01	7.59E+02	5.47E+01	1.56E+02	3.40E+01	2.73E+02	4.45E+01	2.21E+02	1.30E+01	7.57E+01	2.38E+01	2.46E+02	4.55E+01	8.67E+00	1.74E-01	6.77E-02	1.00E+01	2.67E+02	3.12E+01	3.36E+01	2.76E+01	4.51E+00	9.95E+01
X47.1_A_t11m5_HT.sorted.bam	6	7.95E+01	8.25E+01	1.01E+02	3.85E+01	8.90E+00	8.10E+01	5.68E+01	6.51E+01	2.45E+02	2.36E+01	1.69E+01	8.70E+00	5.70E+01	3.88E+01	6.69E+01	8.41E+01	6.35E+01	4.30E+01	3.41E+01	4.07E+01	6.44E+01	2.10E+02	7.46E+02	5.40E+01	1.33E+02	1.05E+02	7.75E+02	3.45E+01	8.82E+01	3.64E+01	1.86E+02	2.27E+01	3.27E+02	1.19E+01	6.63E+01	1.36E+01	2.08E+02	1.17E+02	1.15E+01	2.19E-01	6.76E-01	4.51E+00	2.61E+02	2.61E+01	1.79E+01	2.04E+01	1.55E+01	1.17E+02
X47.1_B_t11m5_HT.sorted.bam	6	1.10E+02	1.02E+02	1.25E+02	4.16E+01	1.10E+01	9.17E+01	1.24E+02	7.83E+01	2.95E+02	2.38E+01	1.60E+01	1.50E+01	5.17E+01	1.58E+01	9.46E+01	1.05E+02	9.27E+01	4.00E+01	5.07E+01	7.06E+01	6.14E+01	2.46E+02	5.65E+02	5.59E+01	1.46E+02	1.13E+02	6.53E+02	4.31E+01	7.85E+01	3.24E+01	2.39E+02	3.70E+01	2.93E+02	1.29E+01	9.19E+01	1.78E+01	2.57E+02	1.04E+02	1.48E+01	1.92E-01	1.37E-01	4.29E+00	3.00E+02	3.29E+01	2.05E+01	3.16E+01	1.01E+01	1.72E+02
X47.1_C_t11m5_HT.sorted.bam	6	8.77E+01	4.35E+01	5.29E+01	4.07E+01	9.84E+00	1.15E+02	1.12E+02	2.93E+01	2.92E+02	1.42E+01	3.97E+01	9.32E+00	3.39E+01	4.15E+01	3.58E+01	4.82E+01	7.03E+01	1.32E+01	2.84E+01	3.92E+01	3.37E+01	1.55E+02	5.24E+02	2.17E+01	7.53E+01	4.50E+01	5.45E+02	3.25E+01	1.17E+02	1.23E+01	2.09E+02	2.22E+01	2.95E+02	5.91E+00	4.28E+01	8.10E+00	2.11E+02	6.10E+01	1.07E+01	1.39E-02	1.42E-01	1.09E+01	2.07E+02	1.80E+01	9.00E+00	1.68E+01	5.29E+00	1.06E+02
X47.1_D_t11m5_HT.sorted.bam	6	7.73E+01	8.74E+01	9.41E+01	3.38E+01	8.50E+00	9.10E+01	6.70E+01	5.26E+01	2.45E+02	2.60E+01	1.51E+01	9.52E+00	4.76E+01	1.94E+01	9.60E+01	1.05E+02	8.75E+01	3.98E+01	4.30E+01	5.75E+01	5.75E+01	2.33E+02	6.12E+02	5.61E+01	1.53E+02	8.82E+01	8.26E+02	3.40E+01	8.49E+01	3.95E+01	1.74E+02	2.37E+01	3.47E+02	1.25E+01	7.36E+01	1.98E+01	2.65E+02	1.48E+02	1.39E+01	6.96E-02	4.45E-01	3.86E+00	2.82E+02	4.41E+01	2.76E+01	2.73E+01	1.10E+01	1.29E+02
X47.1_E_t11m5_HT.sorted.bam	6	8.92E+01	8.60E+01	8.69E+01	3.34E+01	1.10E+01	8.28E+01	5.77E+01	5.32E+01	2.52E+02	2.75E+01	1.70E+01	1.08E+01	4.09E+01	2.04E+01	7.84E+01	1.04E+02	7.13E+01	4.12E+01	3.60E+01	6.07E+01	5.67E+01	2.45E+02	5.80E+02	5.94E+01	1.60E+02	8.73E+01	8.28E+02	3.38E+01	8.17E+01	4.36E+01	1.89E+02	2.22E+01	2.95E+02	1.48E+01	6.96E+01	2.01E+01	2.27E+02	1.31E+02	1.41E+01	2.04E-02	2.44E-01	3.31E+00	2.88E+02	3.46E+01	2.19E+01	2.40E+01	1.30E+01	1.18E+02
X47.1_F_t11m5_HT.sorted.bam	6	1.06E+02	9.19E+01	1.26E+02	4.05E+01	9.88E+00	6.54E+01	6.87E+01	7.46E+01	2.33E+02	3.03E+01	1.44E+01	8.90E+00	5.59E+01	1.51E+01	7.84E+01	9.65E+01	6.55E+01	4.90E+01	2.79E+01	5.29E+01	4.00E+01	2.37E+02	5.63E+02	7.65E+01	1.45E+02	1.03E+02	6.70E+02	3.29E+01	1.02E+02	4.05E+01	1.94E+02	3.22E+01	2.55E+02	1.06E+01	6.36E+01	1.50E+01	2.26E+02	1.15E+02	1.82E+01	1.85E-01	1.93E-01	5.95E+00	2.48E+02	2.39E+01	2.58E+01	2.76E+01	1.66E+01	1.69E+02
X47.1_G_t11m5_HT.sorted.bam	6	8.40E+01	8.59E+01	1.04E+02	3.51E+01	1.03E+01	8.43E+01	7.24E+01	5.11E+01	2.92E+02	2.40E+01	1.86E+01	9.99E+00	5.45E+01	2.12E+01	6.36E+01	9.88E+01	7.34E+01	4.12E+01	3.02E+01	5.23E+01	5.58E+01	2.52E+02	6.71E+02	6.63E+01	1.47E+02	1.05E+02	7.17E+02	3.51E+01	9.29E+01	2.89E+01	1.92E+02	2.30E+01	3.52E+02	8.50E+00	6.95E+01	1.52E+01	2.54E+02	1.08E+02	1.32E+01	2.40E-01	3.18E-01	4.23E+00	3.08E+02	3.70E+01	2.08E+01	2.71E+01	9.26E+00	1.15E+02
X47.1_H_t11m5_HT.sorted.bam	6	8.48E+01	5.78E+01	8.19E+01	3.35E+01	7.64E+00	9.82E+01	8.91E+01	4.61E+01	2.78E+02	1.98E+01	2.53E+01	8.14E+00	4.14E+01	2.89E+01	4.33E+01	7.42E+01	6.47E+01	2.79E+01	3.01E+01	4.91E+01	4.45E+01	2.11E+02	5.94E+02	5.14E+01	1.08E+02	7.74E+01	6.39E+02	3.66E+01	1.04E+02	2.77E+01	2.18E+02	1.87E+01	3.37E+02	1.20E+01	5.56E+01	1.59E+01	2.30E+02	8.59E+01	1.47E+01	1.44E-01	8.12E-01	6.68E+00	2.32E+02	2.50E+01	1.76E+01	2.43E+01	8.00E+00	1.16E+02
X47.2_A_t11m5_HT.sorted.bam	6	7.25E+01	8.08E+01	4.21E+01	2.51E+01	9.73E+00	9.31E+01	5.85E+01	2.21E+01	2.34E+02	1.83E+01	2.42E+01	8.31E+00	4.60E+01	4.95E+01	9.60E+01	8.52E+01	5.20E+01	3.38E+01	3.06E+01	4.82E+01	5.14E+01	1.87E+02	6.74E+02	5.55E+01	1.40E+02	6.59E+01	7.56E+02	3.24E+01	9.05E+01	3.37E+01	2.17E+02	2.30E+01	3.21E+02	7.17E+00	6.70E+01	1.28E+01	1.97E+02	1.28E+02	1.22E+01	2.81E-01	7.21E-01	5.92E+00	2.15E+02	2.91E+01	2.17E+01	2.25E+01	1.08E+01	9.98E+01
X47.2_B_t11m5_HT.sorted.bam	6	1.14E+02	7.86E+01	9.93E+01	3.37E+01	8.90E+00	8.79E+01	6.05E+01	5.37E+01	2.89E+02	2.28E+01	2.02E+01	9.40E+00	4.56E+01	2.98E+01	5.42E+01	8.33E+01	6.60E+01	2.72E+01	3.16E+01	5.15E+01	5.85E+01	2.55E+02	5.88E+02	4.90E+01	1.48E+02	7.95E+01	8.00E+02	3.46E+01	8.99E+01	3.09E+01	2.06E+02	2.70E+01	3.55E+02	1.13E+01	6.72E+01	1.77E+01	2.58E+02	1.24E+02	1.38E+01	9.95E-02	9.10E-01	3.35E+00	2.53E+02	3.30E+01	1.71E+01	2.73E+01	1.33E+01	1.46E+02
X47.2_C_t11m5_HT.sorted.bam	6	9.17E+01	7.51E+01	9.89E+01	2.96E+01	8.43E+00	8.19E+01	6.92E+01	5.81E+01	2.84E+02	2.65E+01	2.12E+01	1.06E+01	5.33E+01	3.27E+01	6.09E+01	8.78E+01	6.80E+01	4.07E+01	3.84E+01	4.64E+01	5.28E+01	2.24E+02	6.85E+02	4.72E+01	1.28E+02	8.90E+01	7.42E+02	3.19E+01	1.05E+02	3.58E+01	1.86E+02	2.44E+01	2.97E+02	1.12E+01	6.91E+01	1.49E+01	2.28E+02	1.10E+02	1.44E+01	2.44E-01	5.02E-01	3.63E+00	2.38E+02	3.12E+01	1.95E+01	2.20E+01	8.80E+00	1.23E+02
X47.2_D_t11m5_HT.sorted.bam	6	8.15E+01	9.42E+01	8.30E+01	3.36E+01	8.41E+00	8.86E+01	5.80E+01	5.70E+01	2.76E+02	2.22E+01	2.03E+01	6.46E+00	4.95E+01	2.71E+01	6.61E+01	1.18E+02	6.94E+01	3.96E+01	3.25E+01	4.45E+01	7.38E+01	2.12E+02	6.08E+02	5.45E+01	1.18E+02	9.62E+01	6.70E+02	3.22E+01	8.63E+01	3.89E+01	2.10E+02	2.27E+01	3.23E+02	9.12E+00	5.74E+01	1.62E+01	2.01E+02	8.35E+01	1.14E+01	2.12E-01	4.82E-01	4.62E+00	2.40E+02	2.44E+01	1.90E+01	2.42E+01	8.95E+00	1.07E+02
X47.2_E_t11m5_HT.sorted.bam	6	9.03E+01	1.04E+02	9.77E+01	3.57E+01	8.99E+00	8.74E+01	6.41E+01	5.88E+01	2.67E+02	2.52E+01	2.55E+01	9.39E+00	4.75E+01	2.14E+01	7.74E+01	1.15E+02	8.63E+01	4.43E+01	4.57E+01	6.10E+01	7.67E+01	2.58E+02	6.38E+02	6.10E+01	1.41E+02	1.06E+02	7.91E+02	3.01E+01	1.03E+02	3.61E+01	1.92E+02	2.34E+01	2.89E+02	1.38E+01	7.77E+01	1.56E+01	2.17E+02	1.12E+02	1.28E+01	1.06E-01	2.75E-01	4.85E+00	2.90E+02	3.14E+01	2.26E+01	2.78E+01	1.29E+01	1.22E+02
X47.2_F_t11m5_HT.sorted.bam	6	9.04E+01	7.43E+01	9.35E+01	3.05E+01	7.81E+00	9.42E+01	6.14E+01	5.21E+01	2.68E+02	2.54E+01	2.34E+01	6.91E+00	5.38E+01	2.51E+01	6.08E+01	7.42E+01	7.64E+01	3.92E+01	3.33E+01	5.14E+01	4.25E+01	2.17E+02	7.72E+02	4.30E+01	1.34E+02	8.38E+01	8.20E+02	3.25E+01	9.60E+01	2.97E+01	1.90E+02	2.11E+01	2.81E+02	1.41E+01	6.42E+01	1.78E+01	2.21E+02	9.29E+01	1.32E+01	1.45E-01	4.20E-01	4.59E+00	2.36E+02	2.80E+01	2.31E+01	2.21E+01	6.05E+00	1.29E+02
X47.2_G_t11m5_HT.sorted.bam	6	8.99E+01	8.71E+01	1.01E+02	3.72E+01	8.28E+00	8.05E+01	7.09E+01	5.18E+01	2.90E+02	2.61E+01	1.56E+01	1.19E+01	4.58E+01	2.39E+01	7.02E+01	1.04E+02	7.27E+01	4.17E+01	3.35E+01	4.55E+01	5.89E+01	2.08E+02	6.38E+02	5.19E+01	1.27E+02	7.04E+01	6.94E+02	3.34E+01	1.02E+02	3.88E+01	2.06E+02	2.47E+01	2.99E+02	1.10E+01	5.83E+01	1.39E+01	2.20E+02	1.07E+02	1.36E+01	9.53E-02	5.32E-01	4.27E+00	2.32E+02	2.85E+01	2.37E+01	2.53E+01	1.08E+01	1.38E+02
X47.2_H_t11m5_HT.sorted.bam	6	9.69E+01	9.20E+01	9.70E+01	3.81E+01	9.41E+00	8.23E+01	6.00E+01	5.69E+01	2.53E+02	2.08E+01	1.63E+01	1.07E+01	4.39E+01	3.03E+01	6.97E+01	9.92E+01	6.92E+01	3.97E+01	3.67E+01	5.26E+01	5.73E+01	2.54E+02	6.13E+02	6.27E+01	1.52E+02	7.58E+01	8.64E+02	3.77E+01	9.35E+01	3.97E+01	2.05E+02	2.73E+01	3.10E+02	1.50E+01	8.09E+01	1.92E+01	2.42E+02	1.45E+02	1.57E+01	1.73E-01	5.92E-01	3.44E+00	2.45E+02	3.87E+01	2.15E+01	2.44E+01	6.90E+00	1.26E+02
X47.3_A_t11m5_HT.sorted.bam	6	9.58E+01	7.62E+01	1.07E+02	4.79E+01	1.39E+01	7.99E+01	1.31E+02	6.52E+01	2.33E+02	2.47E+01	1.68E+01	1.04E+01	5.82E+01	3.49E+01	5.91E+01	7.65E+01	6.79E+01	4.23E+01	3.88E+01	5.51E+01	4.65E+01	2.25E+02	5.85E+02	6.44E+01	1.33E+02	8.88E+01	6.11E+02	4.04E+01	1.03E+02	2.68E+01	2.38E+02	2.90E+01	2.54E+02	8.09E+00	6.56E+01	1.41E+01	1.64E+02	8.17E+01	1.73E+01	3.19E-01	7.39E-01	8.90E+00	2.56E+02	2.96E+01	2.11E+01	2.93E+01	6.94E+00	1.64E+02
X47.3_B_t11m5_HT.sorted.bam	6	78.2206301	81.578918	82.2525629	37.2571836	14.7213394	81.4015333	162.6777755	58.2849474	251.9735952	24.4850207	22.7743503	12.4111608	66.75346	26.4620293	76.402738	93.0851477	67.4827916	50.2964447	44.4953232	64.6788874	54.6808822	213.0965414	666.4579886	63.0453516	134.6296956	91.2816302	585.8247186	43.7444154	138.0105418	34.6147711	233.4681007	32.767017	222.1175761	11.4967663	64.8506789	19.7330498	175.4935075	91.866959	14.1811549	0.2571861	0.4218121	8.3121739	279.9569699	29.7468778	19.4171357	30.2282072	5.8021159	146.3885755
X47.3_C_t11m5_HT.sorted.bam	6	8.78E+01	7.48E+01	9.90E+01	3.52E+01	1.23E+01	7.07E+01	1.03E+02	6.48E+01	2.37E+02	2.22E+01	2.23E+01	1.20E+01	5.56E+01	7.51E+01	5.38E+01	7.54E+01	6.53E+01	4.77E+01	3.17E+01	5.65E+01	4.01E+01	2.22E+02	6.46E+02	6.91E+01	1.32E+02	9.08E+01	6.84E+02	3.01E+01	1.04E+02	3.48E+01	2.11E+02	3.33E+01	2.20E+02	9.47E+00	6.79E+01	1.80E+01	1.93E+02	1.08E+02	1.95E+01	5.07E-01	7.56E-01	6.04E+00	2.44E+02	3.05E+01	1.83E+01	2.77E+01	5.31E+00	1.52E+02
X47.3_D_t11m5_HT.sorted.bam	6	99.8713781	77.5270304	85.4029349	38.2875702	11.4949355	87.8458292	86.9919235	57.9763767	228.5182233	21.3043561	19.1302083	8.8920322	45.3574968	38.1151446	59.5414377	86.7179058	76.6376524	34.672603	36.7282545	58.9071636	56.0046082	233.7777277	566.8543261	57.1396891	129.9629046	87.3962625	717.6836719	39.8796457	84.2093015	35.6421076	244.5364563	27.6177806	312.5657304	12.4598208	61.987184	14.8028954	217.6624308	108.178613	13.5041956	0.1025704	0.5942237	8.2164873	251.2173134	24.3394405	18.911924	24.7187517	8.7931535	145.116427
X47.3_E_t11m5_HT.sorted.bam	6	9.10E+01	6.70E+01	9.25E+01	4.39E+01	1.06E+01	9.07E+01	1.03E+02	5.31E+01	2.65E+02	2.26E+01	1.69E+01	1.06E+01	4.35E+01	1.90E+01	8.62E+01	7.34E+01	6.83E+01	4.09E+01	3.97E+01	5.28E+01	3.81E+01	2.12E+02	6.07E+02	6.72E+01	1.46E+02	9.31E+01	6.70E+02	3.53E+01	1.04E+02	3.43E+01	2.14E+02	2.66E+01	2.76E+02	1.28E+01	5.83E+01	1.36E+01	2.29E+02	1.02E+02	1.72E+01	1.44E-01	6.44E-01	4.83E+00	2.67E+02	2.78E+01	2.27E+01	2.79E+01	8.60E+00	1.50E+02
X47.3_F_t11m5_HT.sorted.bam	6	1.03E+02	6.37E+01	9.53E+01	4.10E+01	1.45E+01	8.34E+01	1.53E+02	5.96E+01	2.88E+02	2.22E+01	2.73E+01	1.28E+01	4.27E+01	2.75E+01	7.84E+01	8.13E+01	8.23E+01	3.90E+01	4.68E+01	5.89E+01	3.70E+01	2.59E+02	4.73E+02	7.21E+01	1.58E+02	9.76E+01	6.81E+02	4.37E+01	1.14E+02	3.08E+01	2.60E+02	3.15E+01	2.51E+02	1.65E+01	6.98E+01	2.04E+01	2.38E+02	1.06E+02	1.79E+01	9.47E-02	4.02E-01	6.76E+00	2.54E+02	2.94E+01	2.36E+01	2.73E+01	8.83E+00	1.71E+02
X47.3_G_t11m5_HT.sorted.bam	6	9.03E+01	7.54E+01	1.09E+02	4.59E+01	1.37E+01	7.65E+01	1.45E+02	6.09E+01	2.51E+02	2.60E+01	1.22E+01	1.37E+01	5.34E+01	1.27E+01	6.96E+01	7.84E+01	7.54E+01	5.20E+01	4.19E+01	6.87E+01	3.63E+01	2.36E+02	5.62E+02	8.08E+01	1.51E+02	1.05E+02	6.15E+02	4.03E+01	1.14E+02	4.00E+01	2.09E+02	3.28E+01	2.05E+02	1.11E+01	6.41E+01	1.74E+01	1.78E+02	9.28E+01	1.95E+01	1.74E-01	1.04E+00	9.02E+00	2.69E+02	2.76E+01	2.54E+01	2.95E+01	4.71E+00	1.61E+02
X47.3_H_t11m5_HT.sorted.bam	6	99.7135224	77.6451588	92.3142376	44.8135269	12.8224756	85.2879059	118.5403402	57.3240038	271.2103634	22.7795266	19.7427728	12.3207948	40.6472261	20.3581523	73.8355879	87.0598334	65.264814	37.7100815	41.932374	67.1874701	45.3229115	287.7721299	535.9540143	66.3490854	157.7943637	78.7120956	687.7437197	36.3854192	84.4160958	35.5622166	278.6847661	34.0180239	252.7413186	14.3926389	81.269183	23.1275431	228.1545578	104.3336205	18.8386875	0.101674	0.3761527	7.1297311	234.6237637	32.2744023	20.3572119	27.8535164	13.3649995	177.1817078
X47.4_A_t11m5_HT.sorted.bam	6	9.67E+01	7.97E+01	1.21E+02	3.76E+01	8.48E+00	8.93E+01	8.78E+01	7.16E+01	2.49E+02	2.59E+01	1.64E+01	9.10E+00	5.57E+01	2.09E+01	6.75E+01	8.75E+01	7.05E+01	4.44E+01	4.04E+01	5.68E+01	4.01E+01	2.34E+02	6.63E+02	6.56E+01	1.42E+02	1.03E+02	7.52E+02	3.53E+01	8.92E+01	3.71E+01	2.20E+02	2.16E+01	2.80E+02	1.76E+01	6.57E+01	1.95E+01	2.03E+02	9.97E+01	1.37E+01	1.98E-01	1.35E-01	6.03E+00	2.33E+02	3.06E+01	2.35E+01	2.37E+01	6.10E+00	1.38E+02
X47.4_B_t11m5_HT.sorted.bam	6	7.64E+01	8.05E+01	7.96E+01	3.99E+01	9.11E+00	9.73E+01	7.49E+01	5.20E+01	2.48E+02	2.00E+01	2.36E+01	1.14E+01	4.38E+01	1.85E+01	9.16E+01	9.09E+01	7.58E+01	3.97E+01	4.37E+01	5.33E+01	5.09E+01	2.53E+02	6.79E+02	6.85E+01	1.51E+02	9.29E+01	8.45E+02	3.10E+01	7.78E+01	3.51E+01	2.10E+02	2.76E+01	3.11E+02	1.59E+01	7.12E+01	1.95E+01	2.59E+02	1.13E+02	1.66E+01	7.83E-02	1.75E-01	5.11E+00	2.75E+02	3.61E+01	1.98E+01	2.38E+01	7.65E+00	1.33E+02
X47.4_C_t11m5_HT.sorted.bam	6	9.44E+01	7.38E+01	9.61E+01	3.74E+01	9.77E+00	9.16E+01	7.50E+01	5.39E+01	2.28E+02	2.23E+01	1.30E+01	1.18E+01	4.20E+01	3.29E+01	8.81E+01	9.61E+01	7.64E+01	3.80E+01	4.39E+01	6.21E+01	5.38E+01	2.46E+02	5.99E+02	6.61E+01	1.44E+02	8.55E+01	7.76E+02	3.08E+01	8.12E+01	4.07E+01	2.20E+02	2.61E+01	3.15E+02	1.12E+01	7.12E+01	2.08E+01	2.39E+02	1.13E+02	1.57E+01	1.51E-01	2.28E-01	4.30E+00	2.63E+02	3.42E+01	1.80E+01	2.25E+01	3.38E+00	1.24E+02
X47.4_D_t11m5_HT.sorted.bam	6	1.13E+02	7.15E+01	1.16E+02	4.87E+01	1.27E+01	9.71E+01	1.20E+02	5.86E+01	2.76E+02	2.51E+01	3.28E+01	8.17E+00	4.28E+01	1.72E+01	7.99E+01	8.21E+01	7.96E+01	3.91E+01	4.23E+01	6.01E+01	4.69E+01	2.67E+02	6.97E+02	6.19E+01	1.34E+02	1.01E+02	7.22E+02	3.17E+01	8.15E+01	2.57E+01	2.20E+02	2.21E+01	2.61E+02	1.33E+01	6.38E+01	1.39E+01	2.14E+02	1.23E+02	1.59E+01	2.42E-01	1.16E-01	6.12E+00	2.05E+02	2.94E+01	1.98E+01	1.96E+01	5.30E+00	1.52E+02
X47.5_A_t11m5_HT.sorted.bam	6	1.07E+02	6.58E+01	1.12E+02	4.68E+01	1.50E+01	9.08E+01	1.83E+02	7.57E+01	2.52E+02	2.83E+01	1.74E+01	9.41E+00	5.19E+01	3.02E+01	7.29E+01	7.74E+01	7.40E+01	5.28E+01	4.00E+01	6.21E+01	4.14E+01	2.29E+02	5.17E+02	7.35E+01	1.40E+02	9.32E+01	5.58E+02	3.95E+01	1.21E+02	3.43E+01	2.42E+02	3.65E+01	2.41E+02	1.05E+01	6.19E+01	1.85E+01	1.80E+02	9.23E+01	1.94E+01	1.94E-01	7.63E-01	9.90E+00	2.47E+02	2.77E+01	2.77E+01	2.92E+01	7.77E+00	1.66E+02
X47.5_B_t11m5_HT.sorted.bam	6	9.67E+01	5.98E+01	7.35E+01	3.90E+01	1.25E+01	8.44E+01	8.96E+01	5.20E+01	2.26E+02	2.14E+01	2.26E+01	7.94E+00	3.83E+01	2.52E+01	6.10E+01	6.63E+01	7.83E+01	3.05E+01	4.61E+01	5.48E+01	3.97E+01	2.08E+02	4.69E+02	5.28E+01	1.22E+02	8.74E+01	7.47E+02	3.50E+01	9.70E+01	3.33E+01	2.07E+02	2.83E+01	2.57E+02	1.32E+01	6.83E+01	1.58E+01	2.33E+02	8.31E+01	1.46E+01	1.44E-01	3.57E-01	8.59E+00	2.14E+02	2.96E+01	2.71E+01	2.25E+01	7.86E+00	1.26E+02
X47.5_C_t11m5_HT.sorted.bam	6	8.04E+01	5.59E+01	7.47E+01	3.47E+01	1.04E+01	8.70E+01	6.64E+01	4.05E+01	2.23E+02	2.23E+01	2.56E+01	7.55E+00	3.77E+01	3.12E+01	4.16E+01	7.30E+01	6.09E+01	3.31E+01	3.89E+01	4.67E+01	4.14E+01	1.88E+02	4.73E+02	4.25E+01	1.11E+02	7.48E+01	6.86E+02	3.29E+01	1.09E+02	3.11E+01	1.95E+02	2.71E+01	2.46E+02	7.71E+00	4.89E+01	1.18E+01	1.92E+02	5.91E+01	1.30E+01	1.04E-01	3.92E-01	5.52E+00	1.70E+02	2.30E+01	1.72E+01	2.56E+01	6.14E+00	1.10E+02
X47.5_D_t11m5_HT.sorted.bam	6	5.56E+01	7.38E+01	3.62E+01	2.43E+01	1.03E+01	6.39E+01	7.31E+01	1.69E+01	1.76E+02	1.57E+01	1.26E+01	1.07E+01	3.44E+01	2.09E+01	9.20E+01	6.62E+01	4.68E+01	3.32E+01	4.06E+01	5.14E+01	3.30E+01	1.78E+02	5.15E+02	5.28E+01	1.51E+02	6.47E+01	6.18E+02	3.57E+01	9.39E+01	3.69E+01	2.14E+02	3.43E+01	2.50E+02	7.25E+00	6.08E+01	1.29E+01	1.89E+02	9.12E+01	1.96E+01	6.04E-02	1.86E-01	5.88E+00	2.54E+02	3.29E+01	1.60E+01	2.38E+01	1.27E+01	1.16E+02
X47.5_E_t11m5_HT.sorted.bam	6	1.12E+02	6.08E+01	6.71E+01	3.65E+01	1.39E+01	8.17E+01	7.80E+01	6.98E+01	2.36E+02	1.41E+01	2.80E+01	6.21E+00	2.74E+01	2.32E+01	3.95E+01	4.59E+01	5.22E+01	1.90E+01	2.64E+01	3.65E+01	3.45E+01	1.35E+02	4.26E+02	3.40E+01	8.81E+01	4.84E+01	4.55E+02	3.37E+01	9.22E+01	2.24E+01	2.86E+02	3.51E+01	2.16E+02	6.32E+00	4.48E+01	1.61E+01	1.72E+02	6.82E+01	1.68E+01	2.92E-02	2.99E-01	1.16E+01	1.42E+02	1.57E+01	2.06E+01	2.51E+01	5.70E+00	1.76E+02
X47.5_F_t11m5_HT.sorted.bam	6	9.38E+01	7.27E+01	8.67E+01	3.58E+01	1.60E+01	8.88E+01	1.09E+02	5.57E+01	2.43E+02	2.27E+01	2.65E+01	8.70E+00	3.94E+01	2.21E+01	7.49E+01	7.70E+01	8.26E+01	3.86E+01	4.32E+01	5.57E+01	3.47E+01	2.15E+02	4.80E+02	6.14E+01	1.40E+02	7.76E+01	6.80E+02	3.59E+01	1.07E+02	3.50E+01	2.52E+02	3.33E+01	2.20E+02	1.18E+01	6.55E+01	1.77E+01	2.22E+02	1.05E+02	1.82E+01	8.40E-02	1.48E-01	6.79E+00	2.22E+02	2.78E+01	2.47E+01	2.44E+01	8.11E+00	1.49E+02
X47.5_H_t11m5_HT.sorted.bam	6	8.19E+01	6.12E+01	8.19E+01	4.50E+01	1.18E+01	9.00E+01	9.23E+01	4.74E+01	2.29E+02	1.92E+01	2.07E+01	8.39E+00	3.47E+01	2.05E+01	7.82E+01	7.64E+01	6.98E+01	3.61E+01	4.00E+01	5.20E+01	3.85E+01	1.86E+02	4.56E+02	5.27E+01	1.43E+02	8.89E+01	6.20E+02	4.08E+01	9.91E+01	3.31E+01	2.14E+02	3.47E+01	2.18E+02	1.19E+01	6.34E+01	1.38E+01	2.01E+02	8.06E+01	1.55E+01	1.09E-01	4.62E-01	7.21E+00	2.57E+02	2.52E+01	2.24E+01	2.57E+01	4.72E+00	1.38E+02
X47.6_A_t11m5_HT.sorted.bam	6	8.00E+01	7.95E+01	9.50E+01	2.57E+01	1.08E+01	7.49E+01	7.49E+01	6.04E+01	2.47E+02	2.37E+01	2.11E+01	1.23E+01	4.49E+01	2.67E+01	5.55E+01	8.76E+01	8.27E+01	4.21E+01	3.67E+01	4.70E+01	5.40E+01	2.09E+02	6.09E+02	6.07E+01	1.36E+02	9.12E+01	7.53E+02	3.50E+01	1.07E+02	3.93E+01	1.99E+02	3.11E+01	2.63E+02	1.13E+01	6.03E+01	1.45E+01	2.12E+02	9.62E+01	1.23E+01	3.34E-02	3.63E-01	8.04E+00	2.75E+02	3.67E+01	3.05E+01	2.86E+01	4.46E+00	1.19E+02
X47.6_B_t11m5_HT.sorted.bam	6	8.68E+01	5.70E+01	8.98E+01	3.91E+01	1.16E+01	8.88E+01	7.81E+01	5.16E+01	2.23E+02	2.04E+01	1.53E+01	7.22E+00	5.06E+01	3.04E+01	6.35E+01	6.59E+01	6.64E+01	3.96E+01	3.99E+01	4.39E+01	2.83E+01	1.73E+02	5.18E+02	5.39E+01	1.25E+02	8.71E+01	5.93E+02	3.69E+01	1.07E+02	3.71E+01	2.15E+02	3.64E+01	2.30E+02	1.09E+01	5.33E+01	1.82E+01	1.95E+02	7.94E+01	1.64E+01	1.21E-01	6.20E-02	5.81E+00	2.02E+02	1.83E+01	2.33E+01	2.44E+01	9.21E+00	1.43E+02
X47.6_C_t11m5_HT.sorted.bam	6	1.05E+02	5.94E+01	9.87E+01	4.78E+01	1.17E+01	9.94E+01	9.95E+01	5.00E+01	2.14E+02	2.76E+01	2.82E+01	7.79E+00	3.79E+01	2.34E+01	5.45E+01	6.37E+01	5.79E+01	3.99E+01	4.06E+01	4.70E+01	2.02E+01	1.47E+02	4.61E+02	6.77E+01	9.86E+01	7.49E+01	5.73E+02	3.44E+01	7.29E+01	3.36E+01	2.70E+02	2.44E+01	2.37E+02	1.01E+01	6.20E+01	1.64E+01	1.72E+02	7.75E+01	1.53E+01	1.11E-01	3.98E-01	6.36E+00	1.07E+02	1.63E+01	1.92E+01	1.72E+01	4.11E+00	1.41E+02
X47.6_D_t11m5_HT.sorted.bam	6	9.37E+01	3.74E+01	6.86E+01	3.16E+01	1.08E+01	9.34E+01	5.94E+01	5.60E+01	2.30E+02	2.37E+01	2.51E+01	4.51E+00	3.07E+01	3.06E+01	4.70E+01	6.17E+01	5.64E+01	2.26E+01	3.10E+01	3.45E+01	3.07E+01	1.44E+02	4.21E+02	4.34E+01	9.15E+01	6.85E+01	5.07E+02	2.91E+01	8.45E+01	2.60E+01	1.97E+02	2.47E+01	2.05E+02	8.95E+00	4.07E+01	1.34E+01	1.63E+02	7.55E+01	1.58E+01	1.74E-01	4.46E-01	6.80E+00	1.38E+02	1.46E+01	1.42E+01	1.56E+01	1.01E+01	1.37E+02
X47.6_E_t11m5_HT.sorted.bam	6	6.54E+01	6.97E+01	7.00E+01	3.03E+01	9.83E+00	8.75E+01	7.08E+01	4.31E+01	2.12E+02	1.80E+01	2.13E+01	7.75E+00	5.11E+01	3.13E+01	4.76E+01	7.42E+01	5.77E+01	4.05E+01	2.88E+01	5.42E+01	3.83E+01	1.45E+02	6.21E+02	5.35E+01	9.57E+01	7.04E+01	5.63E+02	3.17E+01	8.67E+01	2.82E+01	2.32E+02	2.33E+01	2.20E+02	6.08E+00	5.35E+01	1.57E+01	1.50E+02	6.55E+01	1.41E+01	2.61E-01	5.94E-01	4.98E+00	1.52E+02	1.92E+01	1.87E+01	1.88E+01	4.25E+00	9.43E+01
X47.6_F_t11m5_HT.sorted.bam	6	9.81E+01	6.32E+01	7.98E+01	4.15E+01	1.09E+01	9.01E+01	1.01E+02	5.18E+01	2.38E+02	1.88E+01	1.55E+01	9.08E+00	3.45E+01	1.93E+01	6.12E+01	7.01E+01	6.75E+01	3.19E+01	3.30E+01	4.76E+01	3.73E+01	2.02E+02	4.55E+02	5.05E+01	1.31E+02	7.56E+01	5.96E+02	3.94E+01	9.24E+01	3.60E+01	2.25E+02	2.81E+01	2.35E+02	1.27E+01	5.47E+01	1.36E+01	1.87E+02	8.51E+01	1.62E+01	1.14E-01	4.65E-01	8.10E+00	1.95E+02	2.63E+01	2.50E+01	2.21E+01	3.62E+00	1.48E+02
X47.6_G_t11m5_HT.sorted.bam	6	1.05E+02	6.35E+01	8.54E+01	3.84E+01	1.49E+01	7.60E+01	1.18E+02	5.64E+01	2.35E+02	2.06E+01	2.29E+01	1.09E+01	3.86E+01	2.30E+01	8.24E+01	7.79E+01	6.72E+01	3.62E+01	4.00E+01	4.99E+01	3.71E+01	1.75E+02	4.35E+02	6.17E+01	1.48E+02	8.25E+01	6.48E+02	4.23E+01	1.14E+02	3.66E+01	2.14E+02	3.19E+01	2.36E+02	1.14E+01	6.30E+01	2.03E+01	2.02E+02	1.01E+02	1.75E+01	1.70E-01	4.81E-01	8.87E+00	2.25E+02	2.31E+01	2.45E+01	2.64E+01	8.82E+00	1.63E+02
X47.6_H_t11m5_HT.sorted.bam	6	1.20E+02	6.95E+01	7.35E+01	3.98E+01	1.17E+01	8.29E+01	8.88E+01	5.92E+01	2.23E+02	1.85E+01	1.84E+01	9.38E+00	3.92E+01	4.14E+01	6.59E+01	6.81E+01	6.59E+01	4.21E+01	3.99E+01	5.47E+01	2.52E+01	1.74E+02	4.54E+02	5.55E+01	1.22E+02	7.64E+01	6.47E+02	3.20E+01	8.00E+01	3.85E+01	2.20E+02	3.02E+01	2.15E+02	1.13E+01	6.18E+01	1.48E+01	1.90E+02	8.22E+01	1.56E+01	2.53E-01	9.23E-01	8.36E+00	1.96E+02	2.61E+01	2.32E+01	2.62E+01	1.04E+01	1.65E+02
X15.2A	2	47.9019736	44.4446345	88.6109288	62.4158226	7.1478726	33.4061197	38.5270334	24.7810082	152.98388	9.3233121	20.3198676	6.8615041	29.0232412	81.2769336	68.5462656	19.7802764	74.9852297	16.6473255	45.2223536	49.7867266	30.9166251	136.7419109	203.1350532	8.8814098	66.2028224	24.5861785	325.8321102	34.8652804	42.7657421	12.3335841	154.0196362	18.5640764	614.8061152	11.7401807	70.0656029	20.6811317	100.4329258	2.9156959	0	0.4392547	6.7502714	7.3209124	111.4650879	12.3924129	3.3498855	24.5882754	4.51877	32.7997618
X15.2B	2	47.4429721	58.8358877	75.9021406	37.1277766	6.1227079	29.3128605	31.6543998	31.5370456	93.8630512	9.3171642	19.3394937	13.0905972	40.1160642	78.7008744	70.2279827	11.2955617	72.5483123	17.550433	38.7364571	53.0477085	30.0937385	83.3425455	189.4527667	8.9501378	75.8559654	16.0055778	244.7726321	25.2465486	37.395349	18.7816399	107.147388	12.5887452	486.7648138	11.1737514	63.9912403	9.185553	115.4904479	4.9950398	3.4986902	0.3762558	2.4092215	3.7625579	97.3506299	3.910813	7.3785524	17.7110313	3.8706774	18.0235557
X15.2C	2	4.39E+01	3.55E+01	6.19E+01	2.25E+01	7.05E+00	1.29E+01	3.54E+01	2.79E+01	9.94E+01	1.31E+01	5.09E+00	6.68E+00	3.72E+01	6.97E+01	7.12E+01	1.86E+01	5.47E+01	1.68E+01	3.06E+01	5.15E+01	2.69E+01	8.74E+01	1.92E+02	1.06E+01	6.68E+01	4.43E+00	3.00E+02	2.43E+01	4.02E+01	4.63E+00	1.34E+02	1.61E+01	4.50E+02	5.88E+00	4.13E+01	1.12E+01	5.12E+01	4.38E+00	3.07E+00	4.95E-01	1.90E+00	2.75E+00	5.91E+01	1.32E+01	9.17E+00	1.26E+01	1.53E+01	2.37E+01
X15.2D	2	45.5123368	55.0045748	79.288076	32.2572217	4.4599543	35.4947656	23.5485586	33.4145156	151.1137448	6.34618	37.9080105	7.3595437	28.7352759	91.4040067	82.9475256	14.9600143	86.659283	13.5590358	25.7199817	44.4503036	28.059051	125.2963743	201.4431217	8.5346633	54.6216379	15.1733279	303.6228151	31.3165246	29.9183335	7.4624072	113.5261088	18.6032525	477.9514861	13.0228445	40.4277944	6.9517066	83.6582849	8.8206759	3.706975	0.7973103	1.0210591	2.6577009	65.4581197	2.9597374	9.5551059	10.6506371	24.6066443	24.1515037
X15.2E	2	52.1318699	35.5479175	43.4639121	45.2848919	5.3225096	44.056548	30.2646083	32.4442104	132.3791313	9.9685798	24.8299525	6.288334	39.2936949	100.3962394	55.4296855	10.8767685	85.0365536	16.4302977	46.4181109	66.0305237	15.4549257	102.4244189	212.0427372	16.7578119	78.0076602	18.025914	249.9095739	21.4116957	19.5966707	11.93127	102.1609897	18.0766756	608.3451156	7.1729829	78.6712267	2.1059501	89.5216093	8.0164069	4.9910713	0.201281	2.062131	6.262075	62.0935741	13.1504687	5.7015319	12.2914441	20.7064917	33.4628641
X15.2G	2	6.88E+01	2.86E+01	9.48E+01	4.75E+01	1.14E+01	2.23E+01	2.29E+01	2.13E+01	1.31E+02	6.86E+00	1.20E+01	1.07E+01	3.85E+01	5.77E+01	5.58E+01	1.92E+01	7.67E+01	2.07E+01	5.01E+01	3.75E+01	1.24E+01	1.08E+02	1.70E+02	7.38E+00	9.49E+01	3.30E+01	2.73E+02	2.38E+01	3.86E+01	1.82E+00	1.25E+02	1.47E+01	4.00E+02	9.22E+00	7.34E+01	1.35E+01	8.51E+01	0.00E+00	3.61E+00	7.76E-01	1.99E+00	2.59E+00	7.43E+01	9.22E+00	2.11E+00	1.28E+01	5.99E+00	3.28E+01
X15.2H	2	51.6821639	48.8957483	87.9548225	47.5169383	6.3603694	46.9810498	35.8216004	33.7692372	140.308022	11.061512	17.6793613	16.2074625	54.4686667	77.9824166	93.7638045	20.6518661	96.7736203	19.2951923	50.6488311	54.1703739	36.0136733	128.2284505	264.6421228	17.1074919	80.7895581	35.0039091	484.3606289	31.2159661	46.9334	15.1207736	167.7926021	22.0250863	964.2399256	15.7861677	80.9262698	9.2694716	120.4630591	5.5348579	2.9075974	1.2507542	0.8008764	3.4743172	100.3515126	18.5719621	5.7913041	12.7297798	6.4334771	23.7894336
X15.1A	2	60.0836083	47.5205349	47.7635853	54.2152079	15.4291737	28.900802	35.9624848	34.3667444	116.2329826	0	16.8598021	11.3539081	28.3227349	59.3739717	40.1465032	20.3099645	51.8659423	18.3282845	55.7200137	52.5179039	5.2470296	98.1843828	148.6158974	12.6791593	43.3374807	17.4416973	218.7553489	27.1763151	37.424104	6.395889	112.7898411	28.1585855	441.2715094	9.1322471	53.7073499	10.0097376	110.4423981	5.4432257	5.0834858	0	1.3126959	2.2778655	45.902393	5.4793483	5.8071013	12.5190322	4.2179785	19.6407406
X15.1C	2	5.82E+01	4.52E+01	9.61E+01	4.16E+01	1.30E+01	7.52E+01	3.66E+01	2.78E+01	1.31E+02	5.65E+00	2.30E+01	1.54E+01	2.97E+01	1.58E+02	5.96E+01	2.64E+01	6.23E+01	1.44E+01	5.43E+01	5.03E+01	1.63E+01	1.18E+02	2.00E+02	2.09E+01	8.81E+01	2.50E+01	5.19E+02	3.50E+01	3.63E+01	6.97E+00	1.58E+02	1.63E+01	8.45E+02	1.04E+01	7.22E+01	1.39E+01	1.57E+02	1.34E+01	2.97E+00	4.79E-01	2.66E+00	8.16E+00	7.15E+01	1.52E+01	3.48E+00	1.14E+01	6.57E+00	2.47E+01
X15.1D	2	36.5611057	37.1959173	82.0671827	66.7757231	10.0718815	48.2197851	40.6232554	22.6137397	113.6314837	4.3790789	14.8463245	13.7700985	31.6013732	89.6284287	78.2794666	13.6262492	49.6626107	16.6406584	74.7667278	56.6548736	21.1218486	97.574861	146.6157847	7.8522753	71.074039	19.4004972	344.5457676	33.7647837	36.825614	16.7352686	184.6511611	22.5250801	697.1875614	11.0285223	65.8184133	15.1102752	138.2864338	0.9129847	0	0	1.585272	1.3754276	58.513502	7.9650439	6.7431952	5.77445	4.2448543	16.8591379
X15.1E	2	22.3834866	64.9470495	90.9762158	27.5451692	14.612657	40.3573249	47.7625133	16.5422759	169.5710531	7.9870424	29.5400159	10.4930917	40.6856721	107.3314905	110.535205	67.1648308	138.6429994	31.7140216	49.588263	59.7681584	66.9798083	202.7479982	321.7762261	22.4592447	107.6700472	29.4106976	438.8492591	47.0277054	70.7746983	12.8071093	156.6635884	16.9876887	1144.560587	9.7527386	96.702367	9.3058964	210.8635084	21.7989982	1.2723946	1.026268	1.8399768	0.9122382	221.6168361	38.4014081	17.4421838	9.922779	0	17.929197
X15.1F	2	69.0154499	56.0128971	80.1595374	33.0764081	11.9319383	55.4409728	53.0005338	27.4653824	174.2098993	5.9289135	24.4079989	18.2469113	29.7821791	139.3272459	62.3937908	10.9015773	64.1515895	16.4225324	70.9362972	58.4304469	15.1922888	117.0580351	220.451098	13.9536289	84.1998638	26.8920782	475.9050698	35.8860757	37.3941443	4.3573424	170.9973931	17.4620549	859.8217433	13.6874045	78.4900203	15.5871029	155.732102	8.6527447	2.5974288	0.2793324	1.4308855	3.7244323	104.2401047	7.0510872	2.4345954	11.3718274	0	31.4839849
X15.1G	2	70.3677094	47.8103036	72.828846	39.3452421	9.0518807	44.9048325	37.5978917	37.2997804	160.8990229	9.4454407	23.7883165	12.1333262	24.0573474	88.785728	57.7339783	20.8409591	61.6484314	15.2220986	53.7559542	50.5209112	20.5014178	96.9731917	198.9625955	12.7027057	71.0768125	23.1148464	381.2922962	29.1315384	24.5513673	6.6640774	121.38141	15.3592561	718.6460115	8.4579332	53.4020898	9.9328187	186.2137379	6.3016307	5.5173368	0.7120139	1.367739	3.164506	83.2546572	9.5151748	4.2664494	13.5874713	7.3247403	26.0819559
X15.1H	2	39.8883737	46.1416127	67.6999996	23.0996343	2.9760466	47.2995361	19.454842	28.2999122	132.7236001	3.6969523	13.9661464	10.0916094	14.4379635	30.2668242	67.7913626	21.961602	54.4191384	12.1866963	48.2010007	36.2093881	16.0485395	91.3431609	145.5474463	4.9718482	66.2759053	11.2309667	252.0465359	25.6547367	38.1550616	5.2166494	132.8086116	21.715458	603.738806	4.344954	45.9246786	5.1026226	94.2693737	1.8498471	5.1827751	0.8360482	1.6060021	3.7157698	68.6384547	11.1727389	2.7325496	13.2953652	2.1501815	15.9016963
X14.2A	1	45.4663882	60.4157682	69.9815982	27.6801525	5.9146379	45.0529201	39.189695	41.9070354	151.283749	10.8914049	38.6832955	17.0026691	54.4529634	46.7854505	60.7105318	38.5118858	48.3149113	30.583706	31.4622024	49.806723	59.0997411	87.0381499	345.7195661	13.426702	71.6460047	36.7633161	384.7049352	22.6740378	48.5707976	18.6770061	159.0490868	11.1443888	1560.415231	10.6670416	95.039925	12.5271492	222.8635323	9.8398106	4.241309	2.7367105	4.1618461	1.9004934	114.8933466	21.8420376	9.3173917	10.8802236	15.836353	31.8098174
X14.2B	1	51.9763273	83.5218919	85.6606903	32.8998384	7.936211	46.7126203	52.0615443	34.3032984	162.0279824	11.2926323	27.3465993	9.5700442	58.0568457	11.4138765	48.8382216	26.6204143	47.9167458	25.3338332	37.9769607	60.7932149	53.3336075	104.0466461	377.454904	8.4371679	63.177273	31.764697	333.4527665	22.6386088	46.7629431	17.7051854	157.3499847	14.3655959	1137.276345	5.2666684	77.1842771	9.2775969	183.3035615	12.556675	2.1987771	0.709382	1.3626833	1.9705055	97.0655413	28.9666765	12.7520372	11.7322807	16.4197469	25.4858252
X14.2C	1	55.5394012	79.5429487	69.9298094	35.4452176	5.0739919	45.0367166	41.079038	40.7442383	150.3187305	10.5892004	17.9502023	12.5162491	48.946427	54.8523224	63.0967511	37.9425381	50.6505652	26.8262298	39.7203289	34.3263929	87.2539177	107.5211116	357.5059582	15.0320521	72.2620775	45.4237036	568.6319127	23.9500147	50.5961794	18.158774	137.2393987	17.2776952	1257.464797	12.3465031	74.1330821	5.7997894	276.0583027	8.8308783	12.3708754	1.164089	7.8797675	5.1737289	79.4349468	18.7666846	5.4353169	10.1551962	6.8430848	34.6759385
X14.2D	1	59.6504587	84.6060912	103.3653522	32.5119953	8.3773806	38.8340061	36.8604746	55.3211386	146.2187757	6.6776222	32.6355004	13.6466123	65.9695296	35.8940952	61.9592024	30.9102513	40.4643289	23.6798199	32.978441	62.6201114	73.5672267	106.8419555	367.0727233	19.5936078	90.0182905	16.136543	309.7232864	23.8715455	51.5141666	9.6367254	166.217869	15.713598	1136.818377	14.2692284	87.7371384	15.5605186	103.1964294	6.0750679	2.1275887	2.2308481	3.2964116	5.3387818	85.3844675	10.7019213	10.8435156	12.6623284	7.0613936	30.4632022
X14.2E	1	65.0521027	88.4190096	118.156782	34.9812585	4.5068184	41.0984475	71.3880033	48.9002205	152.9526002	14.4700524	39.4212841	13.3115681	54.2586499	42.5051014	78.2248557	42.9793924	55.6778493	35.2776263	44.4513942	66.2766885	51.2551065	77.5446396	334.7477615	8.9191928	106.751908	32.0531116	426.600659	25.3824012	52.5458294	6.3806941	202.7242851	18.9078672	1087.252387	14.6781106	75.6165911	5.9440222	148.4013798	8.2962826	4.226174	1.3634723	4.3652576	3.7874232	116.1794035	14.6781106	2.2281943	17.7798926	10.5198944	35.5382815
X14.2F	1	55.8439265	69.5258256	119.1233286	56.5214731	5.104877	46.5522458	47.0369368	53.3026112	177.9220144	13.0559513	36.4224488	7.7567162	56.3088283	24.9406811	79.5015931	39.8871629	45.3263215	29.8395822	39.7189272	44.076085	62.3437425	83.0760224	361.6502416	17.2071366	65.3045978	54.2056316	350.7750029	28.5090648	80.8477764	14.7382632	197.9033532	20.277119	1221.653091	13.1523411	82.6519922	9.2674996	191.4269747	3.9196903	5.4909601	1.9191519	4.5373342	3.2806015	102.1017127	18.851689	10.9368027	17.6543928	16.7056149	47.8379099
X14.2G	1	29.9841811	35.4555275	72.6153182	60.3607368	16.6184647	36.5266215	54.7471883	16.8834193	128.2739551	11.1160299	37.6865067	10.412	26.4248174	10.1118402	79.4830974	12.5779704	43.7370333	18.9322524	37.3830494	31.6586057	29.4891021	96.5669468	166.8243499	12.4578319	50.8448463	29.079182	332.3929012	26.0558047	32.2929591	7.8427345	97.3975952	16.9691236	642.4903673	11.1980976	50.0121851	7.3060057	188.9666729	9.2702285	2.5972692	2.5138374	2.6827454	0.9310509	120.9110939	11.1980976	5.4775032	18.1227366	19.3955556	25.3824036
X14.2H	1	58.0345217	33.5662522	65.6655349	36.8089751	21.8557836	51.1428328	70.4003656	28.7565839	114.9420533	7.1717091	18.7566193	11.5156996	35.314651	6.5238379	71.9573743	24.953338	40.8327349	23.6409435	33.9512231	59.0335961	23.349393	54.6153235	125.2462992	16.3962902	38.0943623	26.3258687	125.4528605	17.584539	48.5221994	5.059883	106.0388423	20.3488869	244.1866425	4.8164378	32.123501	9.8985655	58.4177435	8.0741566	1.2567566	1.216386	1.0384932	7.6587265	27.2355498	3.6123283	8.8347774	6.1899954	0	33.1326753
X14.1A	1	72.1924265	42.4508771	113.9291846	42.5536916	6.9251552	52.6263953	46.7217137	31.0972	123.1695778	12.7128453	25.2767888	19.8759798	25.5626534	47.1705952	76.3937348	19.8737275	21.8352902	23.7104481	45.6956389	36.6014209	36.3070395	47.5573646	222.2190005	12.1477805	68.8603002	25.4081158	285.856083	17.3344329	34.527686	9.4414123	156.0907996	13.9888362	1274.09432	5.6169746	75.9244581	9.2350395	158.7662682	5.8589419	5.8625652	0.1891414	2.422201	4.2031427	41.4086957	10.1105542	7.0061758	8.6625964	3.8915304	36.7742729
X14.1B	1	55.0792155	58.8716431	106.5371912	33.1726265	8.8763598	67.154406	64.8040018	45.329872	118.3395638	3.4304772	35.7216193	16.2955606	42.2305561	44.2081874	78.1366933	28.6271047	41.6835346	22.9306855	53.6897747	51.8289038	39.2977159	79.340781	252.7979408	6.9202185	62.0049225	28.2247395	418.6487256	21.6895026	41.3056669	11.093122	186.6070708	13.0919475	1038.24836	10.5594007	77.1703853	12.4007379	205.5245027	12.1586177	5.0095858	0.9697327	2.4837367	2.873282	88.4597463	10.5594007	4.5781455	11.5145703	9.9759855	37.7996019
X14.1C	1	45.152574	37.6992282	74.286257	46.7180623	16.1702656	28.1811329	39.8435343	19.9327302	101.3043967	9.9990048	20.8844971	12.7942442	18.5698799	35.5301715	59.4598938	8.4855286	24.7333873	16.3087731	29.0998644	36.790418	18.0857781	63.4552227	125.5411207	13.0269426	46.334918	20.5670586	207.4253381	20.5270998	32.9655574	11.022868	125.939846	16.7986231	531.9563995	13.1156585	57.1040832	7.3933216	129.4753021	3.1270064	2.1902582	0.5299752	5.2033812	6.2811874	60.6506694	8.3940214	2.6944975	5.3939194	3.6346957	20.90701
X14.1D	1	72.4997301	79.2117922	95.5541068	50.7843692	6.9962782	47.7320444	74.7928054	43.1207903	82.9563728	12.6180863	30.774621	24.9644623	34.0509887	48.1674685	127.8509494	46.6570653	31.9159359	35.7761989	75.1929016	81.9370596	70.914515	115.1573702	342.5520495	19.3936453	111.7069731	29.0916051	352.7152095	41.0708924	49.6103732	25.0382419	192.4901944	32.7515194	811.2356941	14.7541219	111.1538357	16.4383698	189.1246279	19.7303822	4.7382202	0	4.4047396	4.24631	100.7818442	29.5082438	7.4944916	23.0133704	7.8629947	31.5881345
X14.1E	1	43.8830479	45.9426496	76.4992973	48.5156849	5.556026	22.4379556	14.6679087	31.4485297	87.229968	8.2822748	28.0792702	16.9007467	28.7123493	12.5567972	50.1466966	18.1573394	26.3574281	19.5283931	31.6026372	49.2615922	12.4838578	71.2488003	210.4124661	8.817917	52.7004454	20.0936241	128.4723837	12.4527552	59.3602135	8.5216609	144.3810849	15.1169509	622.3144788	7.5322555	65.9519004	4.7630813	48.8869183	13.8140291	0	1.5608309	4.7472599	3.034949	56.3048881	0	3.8260783	6.9499686	8.028412	39.0330586
X14.1F	1	46.2340717	66.3939796	99.5478914	45.2306615	6.6980489	42.5121347	50.4550628	36.5174852	168.5604924	9.3190246	39.2670112	13.6543487	37.9765887	24.371867	88.6661381	38.7515128	33.970482	30.3353981	38.3309204	58.0173445	51.4103686	105.6634017	332.5492757	14.4125991	68.5786458	52.4919265	326.5530771	36.214475	49.6923126	13.1497731	149.5259681	17.1638739	1289.764613	14.4728974	91.8318515	5.5124323	211.2247012	16.3203882	1.6330481	3.1611797	6.0724504	2.6343164	106.1708245	27.7723166	8.897031	13.7407593	23.0351291	28.578342
X14.1G	1	42.4902431	52.3257327	64.2085323	46.1369905	7.5291549	16.6228628	27.8975002	34.5421547	116.7655553	4.8241725	25.0336506	10.2360919	18.7231545	28.2109553	45.3036329	12.8667716	23.4472987	27.8293467	25.1377015	42.3668601	37.3961129	69.9770073	187.1428321	12.9755815	41.1827505	13.9574735	190.1048493	11.4778287	33.1924932	7.2934641	177.3785865	12.3500985	766.9639865	9.25674	54.3297438	12.2297858	62.2385176	2.5862948	1.207684	1.5585196	0.9979431	5.6279873	46.528145	6.942555	4.2449027	15.8621181	0	25.2515744
X14.1H	1	74.0756945	49.9849159	102.140117	44.5476626	3.8262055	16.2828503	32.9223726	51.8812716	111.7275089	6.6542704	18.2627532	20.7760817	28.2471547	40.3542872	75.4630918	22.5882488	27.2085724	25.7942289	59.1014427	51.2305552	41.4572082	93.8422752	280.635051	6.9603325	76.9099614	28.076388	284.3710351	17.1025312	21.1964799	13.6932031	188.6784932	21.7146624	794.8547904	6.8275348	77.7158397	12.3916294	91.6474224	4.6244483	9.0695241	1.6720352	1.0706289	3.7156337	54.0768013	6.2068498	4.5540824	10.1041074	17.2008216	33.5690179
[truncated: 5,000 more columns]
