# Supplementary material for: Heterogeneity in maternal mRNAs within clutches of eggs in response to thermal stress during the embryonic stage
Source: BMC Ecol Evol. 2024 Feb 12;24:21. doi: 10.1186/s12862-024-02203-8 (PMC10860308; doi:10.1186/s12862-024-02203-8)
Supplement: Supplementary file 3 — Additional file 3: Table S3. Average, variance and CV2 for BB, AB, and ABB datasets (provided as a separate excel sheet). These genes for which the value of CV2 increased or decreased by five times by thermal stress are shown as '1' in '_P5' or '_M5' column, respectively. [file 12862_2024_2203_MOESM3_ESM.csv]

Geneid	avgBBC	varBBC	cv2BBC	avgBBH	varBBH	cv2BBH	BB_cvH_cvC	cv2BBH_cv2BBC	BB_cv_P5	BB_cv_M5	avgABC	varABC	cv2ABC	avgABH	varABH	cv2ABH	AB_cvH_cvC	cv2ABH_cv2ABC	AB_P5	AB_M5	avgABCB	varABCB	cv2ABCB	avgABHB	varABHB	cv2ABHB	ABB_cvH_cvC	cv2ABBH_cv2ABBC	ABB_P5	ABB_cv_M5
KY2019:KY.Chr8.1351	2.745834484	3.875051528	0.513959351	5.648612563	3.292136391	0.103179696	-0.697334528	0.200754585	0	0	21.92612088	16.08480985	0.03345741	28.80203228	10.86965387	0.013102961	-0.407122874	0.391631062	0	0	19.94943886	11.91733372	0.029944546	14.53125595	4.465909994	0.021149673	-0.151014071	0.706294662	0	0
KY2019:KY.Chr10.1161	0.651824644	0.142923335	0.336388847	0.512551574	0.017852373	0.067954903	-0.694620791	0.202012949	0	0	0.266592385	0.00328513	0.046222891	0.306088556	0.004349418	0.046423398	0.001879823	1.004337829	0	0	0.243608019	0.004003529	0.067462095	0.204686212	0.004514974	0.107765075	0.203418209	1.597416668	0	0
KY2019:KY.Chr3.960	38.32961729	101.0294762	0.068766851	30.67355957	13.24134331	0.014073551	-0.688975445	0.204656034	0	0	101.8452629	111.5291032	0.010752428	88.62335041	63.72649495	0.008113789	-0.122282839	0.754600635	0	0	80.2646287	105.4198753	0.016363421	80.66638392	212.6468827	0.032679383	0.300399746	1.99709969	0	0
KY2019:KY.Chr2.2129	11.71692002	32.17820546	0.234387739	13.65116959	8.971596681	0.048142653	-0.687404872	0.205397489	0	0	62.34718364	70.82789107	0.018220934	57.38598222	48.56209023	0.014746391	-0.091884898	0.809310379	0	0	74.50985616	195.3473336	0.035186821	28.07019248	41.60098005	0.05279743	0.176232743	1.500488777	0	0
KY2019:KY.Chr10.40	9.145989111	28.8745596	0.345186664	36.54964897	94.74551273	0.070923838	-0.687261779	0.205465174	0	0	10.58531068	15.38931426	0.137344746	16.65901597	24.79237521	0.089334548	-0.186792603	0.650440229	0	0	23.93018288	22.40120381	0.039118241	20.06948709	31.37843231	0.077903809	0.299179373	1.991495707	0	0
KY2019:KY.Chr5.74	38.94595385	292.5160284	0.192852369	28.09174442	31.47103771	0.039879862	-0.684471332	0.206789588	0	0	51.36996215	42.50248325	0.016106301	43.18307583	19.13550678	0.010261547	-0.195782991	0.637113823	0	0	45.26401584	25.68087358	0.012534402	44.01053591	41.54705853	0.021449984	0.233323339	1.711288979	0	0
KY2019:KY.Chr9.317	65.7745814	1223.714774	0.282855103	58.33585089	199.4534326	0.058609827	-0.683593576	0.207207953	0	0	89.20691887	1114.067991	0.139995675	101.6208311	730.4717299	0.070735581	-0.29647669	0.505269759	0	0	120.6035191	1385.784988	0.095274327	110.3894222	2091.868486	0.171664091	0.255703566	1.801787495	0	0
KY2019:KY.Chr2.1167	51.07610545	196.2830935	0.07523975	48.87995031	37.73309383	0.015792864	-0.67798644	0.209900538	0	0	74.02595143	38.09050041	0.006951022	60.30510163	34.70118986	0.009541931	0.137587577	1.372737851	0	0	69.89748151	52.70549884	0.0107878	57.61409072	40.18807867	0.012107091	0.050106947	1.122294722	0	0
KY2019:KY.Chr6.106	29.93259237	193.2564262	0.215697584	26.06996252	30.83928474	0.045375715	-0.677021798	0.210367284	0	0	58.57127383	174.4731889	0.05085801	47.56327568	38.34287143	0.016948884	-0.477218241	0.333258891	0	0	39.76833579	31.50412779	0.019920151	55.11622343	77.26569942	0.025434771	0.10613521	1.276836255	0	0
KY2019:KY.Chr11.584	16.46334268	35.58968607	0.131307073	40.26456966	45.22994562	0.027898441	-0.672708179	0.212467161	0	0	94.87653975	87.28726565	0.009696907	79.17408609	32.2305514	0.005141639	-0.275531597	0.53023495	0	0	109.8829181	121.0071036	0.01002191	66.7417948	100.1954201	0.022493245	0.351101611	2.244407004	0	0
KY2019:KY.Chr13.97	78.2557059	608.9510187	0.099437532	60.99498905	78.78150441	0.021175611	-0.67171438	0.212953908	0	0	123.029644	414.9858111	0.027416607	126.0839064	408.7920737	0.0257148	-0.027830559	0.937927877	0	0	84.51619755	219.4889361	0.03072789	99.30283865	453.7692006	0.046016299	0.175378954	1.497541777	0	0
KY2019:KY.Chr10.777	74.12069333	613.9939697	0.111759683	57.73347516	79.50060488	0.023851464	-0.670770126	0.213417427	0	0	84.9377786	243.7045656	0.033780173	73.34579422	86.17408578	0.016018663	-0.324035615	0.474203107	0	0	60.77954144	130.8490665	0.03542059	112.2078394	524.0762548	0.041624409	0.070092293	1.175147252	0	0
KY2019:KY.Chr6.527	71.38690521	528.5680221	0.103720303	59.88054274	80.31078168	0.022397647	-0.665661379	0.215942746	0	0	92.27198115	116.1190465	0.013638411	87.78405235	66.81588244	0.008670586	-0.196715312	0.635747522	0	0	99.82577091	93.83095512	0.009415877	64.6996424	101.0028553	0.024128476	0.408669099	2.562530925	0	0
KY2019:KY.Chr5.593	116.8773385	1099.316564	0.080475215	86.75090525	132.3946556	0.017592292	-0.660339721	0.218605095	0	0	154.5488967	880.1473431	0.036848818	137.1474234	232.6506137	0.012368838	-0.474094667	0.335664444	0	0	191.7468783	757.4446188	0.020601284	217.6837166	846.6429415	0.017866867	-0.061845876	0.867269584	0	0
KY2019:KY.Chr1.1612	9.297338493	18.70064386	0.21634122	23.5204711	26.16734633	0.047300709	-0.660271624	0.218639374	0	0	8.82902494	5.03616239	0.064606206	1.941415845	0.763040132	0.202446485	0.496036002	3.133545483	0	0	7.150287678	3.185772332	0.062311428	8.640482766	6.721496315	0.090030559	0.159822242	1.444848271	0	0
KY2019:KY.Chr1.1788	70.01001699	299.2179159	0.061047408	56.88925724	43.45860059	0.01342812	-0.657652017	0.219962164	0	0	125.0297563	937.1104728	0.059946526	127.9523164	308.5971061	0.018849314	-0.502468479	0.314435469	0	0	93.13868136	133.6440354	0.015405983	84.86663694	123.0200763	0.017080556	0.044812596	1.108696277	0	0
KY2019:KY.Chr3.741	51.12543294	257.8693417	0.098656502	49.7643911	53.83749474	0.021739395	-0.656878261	0.220354407	0	0	111.4502898	152.141483	0.012248566	104.6185094	173.1646777	0.015821303	0.111157012	1.291686145	0	0	112.6052498	149.7569687	0.01181054	81.14374034	162.3553045	0.02465792	0.319686673	2.087789381	0	0
KY2019:KY.Chr12.639	31.15644324	57.39775505	0.059128813	32.09676755	13.46091511	0.013066281	-0.655647168	0.220979931	0	0	89.26610326	294.3664202	0.03694155	94.10685911	115.8665693	0.013083249	-0.450799522	0.354160803	0	0	68.18952859	130.1664789	0.027993924	78.33967149	178.9816847	0.029163866	0.017781319	1.041792712	0	0
KY2019:KY.Chr9.204	47.12539127	210.825141	0.094931963	37.88596452	30.42512352	0.021197061	-0.651136808	0.223286871	0	0	53.37917121	29.35284699	0.010301645	50.26726834	24.81418581	0.009820406	-0.020777118	0.953285228	0	0	74.11008812	112.4444925	0.020473096	65.16884878	113.2929346	0.026676124	0.114939199	1.302984365	0	0
KY2019:KY.Chr4.1335	20.21576141	116.5179871	0.285110208	32.59050216	67.82442278	0.063856337	-0.649808765	0.223970715	0	0	55.49334837	76.03943459	0.024692043	55.20056701	30.41914361	0.009982973	-0.393297113	0.404299191	0	0	33.05806706	36.51063535	0.033409077	44.97827372	37.76184334	0.018665843	-0.252816858	0.558705737	0	0
KY2019:KY.Chr1.2185	64.98799571	266.5785082	0.063118816	61.72806435	54.18817593	0.014221297	-0.647219632	0.225309946	0	0	120.5425245	114.4177496	0.007874316	107.5248879	66.5733428	0.005758142	-0.135930469	0.73125615	0	0	141.9400985	131.7833536	0.006541093	138.6149693	312.268934	0.016252064	0.395258164	2.484609835	0	0
KY2019:KY.Chr5.155	36.79472496	191.9474203	0.141778755	35.21551855	39.65632988	0.031977488	-0.646766815	0.225544991	0	0	74.1938526	156.7905022	0.02848288	43.85996207	30.62231157	0.015918475	-0.252682438	0.558878702	0	0	33.75317945	40.13876303	0.035231782	50.46798549	115.510463	0.045351263	0.109654778	1.28722592	0	0
KY2019:KY.Chr5.412	8.252236936	42.35560667	0.621967267	12.44471614	21.75468564	0.140469754	-0.646184707	0.225847503	0	0	47.41308288	130.9232879	0.058239886	46.11976042	39.44695254	0.018545535	-0.496981141	0.318433573	0	0	34.83325294	24.37567662	0.020089476	32.27858477	27.8890482	0.02676731	0.12463611	1.332404588	0	0
KY2019:KY.Chr10.824	38.11200827	161.6178424	0.11126681	41.81200643	44.09930167	0.025224914	-0.644535941	0.226706544	0	0	40.82080976	41.99392438	0.025201317	35.01437365	13.16282341	0.010736342	-0.3705669	0.426023053	0	0	35.19444257	34.94761282	0.028214304	41.58176426	43.27421291	0.025027839	-0.05204598	0.887062073	0	0
KY2019:KY.Chr8.806	21.36595873	158.9009253	0.348082072	26.95828631	57.68349969	0.079371948	-0.642014617	0.228026533	0	0	70.75989621	103.8741092	0.020745931	75.67168044	86.67551082	0.015136646	-0.136903285	0.729619992	0	0	108.468228	166.224878	0.014128333	56.32189925	110.4201082	0.034809163	0.391602653	2.463784156	0	0
KY2019:KY.Chr1.984	6.90187588	28.67917409	0.602049708	7.204141155	7.147885891	0.137725128	-0.640619167	0.228760393	0	0	12.09169346	8.306942924	0.056815518	6.256455983	3.387098823	0.086530872	0.182704112	1.523014751	0	0	4.190426216	2.823423843	0.160790239	10.24664657	14.00995544	0.133436069	-0.080986441	0.829876676	0	0
KY2019:KY.Chr14.1187	15.50665869	67.78571421	0.281904313	15.58797844	15.75126382	0.064823998	-0.638365907	0.229950359	0	0	3.014418814	1.903655722	0.209498648	2.48499323	2.304715407	0.373221699	0.25078566	1.78149932	0	0	2.035255126	1.476520309	0.356452537	1.619483799	1.550519526	0.591185841	0.219722314	1.658526114	0	0
KY2019:KY.Chr6.264	28.46435213	160.2943482	0.197840683	20.49071606	19.10866003	0.045510957	-0.63819964	0.230038414	0	0	36.75007241	27.03370246	0.020016546	23.52717964	14.76061265	0.026666416	0.124575515	1.332218656	0	0	48.27432017	41.93537981	0.017994851	43.62952667	68.52031664	0.035996341	0.301110111	2.000368939	0	0
KY2019:KY.Chr14.23	85.44478093	1094.79922	0.149955845	101.6921939	357.4180076	0.034562185	-0.637362202	0.230482413	0	0	74.93884669	431.9130543	0.076909913	62.23809663	111.86001	0.028877677	-0.425420072	0.375474056	0	0	64.38745101	115.9426142	0.027966661	76.88897397	179.1154013	0.030297361	0.034764176	1.083338515	0	0
KY2019:KY.Chr11.674	34.00722867	203.5210137	0.175981402	26.32306619	28.11935608	0.040581904	-0.637134354	0.230603368	0	0	65.312146	105.0226369	0.024620395	57.36724168	58.6861349	0.017832309	-0.14008744	0.724290126	0	0	62.44612132	152.5817275	0.039128355	53.56949198	162.9575014	0.056785742	0.161747711	1.451268319	0	0
KY2019:KY.Chr2.1413	10.96932594	30.2204488	0.251154537	25.54855748	37.85546828	0.057995708	-0.636545173	0.230916426	0	0	74.29564937	129.3000638	0.023424589	63.97639162	50.54861228	0.01235008	-0.278002219	0.52722718	0	0	70.21910516	104.6991971	0.021234047	61.52481042	163.6406802	0.043230545	0.308757938	2.035907004	0	0
KY2019:KY.Chr10.322	12.25587148	20.95118446	0.139482648	38.88830824	48.84471248	0.032298285	-0.635340727	0.231557728	0	0	112.7269646	152.2022734	0.011977482	84.49376804	108.8458122	0.015246227	0.104796854	1.272907528	0	0	84.41477838	73.55730117	0.010322593	106.7276922	338.5952699	0.029725328	0.459337832	2.879637703	0	0
KY2019:KY.Chr4.1205	30.74905097	231.7994303	0.245159615	22.70280028	29.35044573	0.056945032	-0.633993088	0.232277376	0	0	48.77258005	47.36939058	0.019913442	44.49723258	23.38179763	0.011808967	-0.226934443	0.593014859	0	0	32.00547267	26.52964248	0.025898995	32.66920482	40.99519031	0.038411015	0.171172873	1.483108321	0	0
KY2019:KY.Chr7.263	34.46894134	252.418396	0.212454098	40.79749925	82.41344519	0.049514339	-0.632534129	0.233058997	0	0	100.2892432	182.1834702	0.018113412	102.991626	137.7495898	0.012986331	-0.144513778	0.716945598	0	0	88.2180354	341.3460921	0.043861166	85.80522368	247.2727815	0.033585271	-0.115931313	0.765717697	0	0
KY2019:KY.Chr2.1223	78.60910589	345.6471607	0.055935469	94.97638143	118.2321979	0.013107037	-0.630182756	0.234324253	0	0	167.5154792	185.5337047	0.006611697	156.5409311	177.0049779	0.0072232	0.038416726	1.092488056	0	0	157.8648563	389.3640601	0.015623738	125.4814313	377.8413168	0.023996645	0.186365574	1.535909332	0	0
KY2019:KY.Chr1.1515	3.687965866	14.01646786	1.030539874	4.240320506	4.348864196	0.241868036	-0.629486322	0.234700318	0	0	1.184265639	0.384455522	0.274124496	5.628952796	1.809321792	0.05710322	-0.681287246	0.208311263	0	0	1.424312901	0.27649599	0.136294403	2.422864398	1.237101525	0.210740073	0.189269104	1.546212231	0	0
KY2019:KY.Chr6.362	12.02607095	84.88979346	0.586959253	31.18948198	134.4100508	0.138170529	-0.628192531	0.235400547	0	0	368.3327808	2507.804584	0.018484723	234.8611223	952.0506586	0.017259881	-0.029775154	0.933737606	0	0	342.1374118	1757.494622	0.015013878	357.0664704	2680.183219	0.021021628	0.146173469	1.400146451	0	0
KY2019:KY.Chr6.137	99.78180695	936.91444	0.094101642	85.25709269	161.6020758	0.022232377	-0.626611306	0.236259182	0	0	162.6881542	603.0215206	0.022783527	172.7310487	384.5402612	0.012888459	-0.24741995	0.565692002	0	0	174.3969651	629.7052433	0.020704248	245.5533533	2103.777085	0.034890563	0.226648518	1.685188614	0	0
KY2019:KY.Chr1.1772	21.60978881	103.6500362	0.221956779	23.19158094	28.46760306	0.052928574	-0.622578221	0.238463426	0	0	71.51011034	194.1839541	0.037973309	65.82754539	80.70839789	0.018625305	-0.30937504	0.490484119	0	0	54.99614858	68.78060138	0.022740574	46.83628663	68.38659403	0.031174971	0.137004649	1.370896399	0	0
KY2019:KY.Chr4.440	2.776442957	3.635312258	0.471589591	18.03072895	36.60438514	0.112591744	-0.622057664	0.238749426	0	0	46.25935272	177.8863178	0.083127256	42.8727002	41.51407777	0.022585709	-0.565909722	0.271700404	0	0	5.088999541	1.782195248	0.068816164	3.673073494	1.307995008	0.096949785	0.148856392	1.40882286	0	0
KY2019:KY.Chr1.2326	12.67343085	55.79651692	0.347391102	12.84583961	13.75800005	0.083373938	-0.619788374	0.240000212	0	0	49.90783728	136.6765879	0.054872738	39.00228348	62.82010535	0.041297008	-0.123438036	0.752596089	0	0	72.10003867	134.0074011	0.025778509	39.30744703	92.19554651	0.059670581	0.364502478	2.314741361	0	0
KY2019:KY.Chr1.2481	50.27181592	233.3816199	0.092345876	78.01747793	134.9805314	0.02217621	-0.619530184	0.240142938	0	0	338.5330622	2506.308146	0.021869169	299.9555754	486.4252535	0.005406326	-0.60693005	0.247212228	0	0	401.3984288	2015.428259	0.01250881	349.7887162	3204.620985	0.026191784	0.320949074	2.093866963	0	0
KY2019:KY.Chr5.501	18.2726902	41.28893847	0.123659856	24.96104711	18.51900949	0.029722967	-0.619136581	0.240360679	0	0	26.37430002	10.49390037	0.015086033	25.26522098	9.145637964	0.014327414	-0.022407249	0.949713818	0	0	28.05732112	15.5280519	0.019725343	25.56401219	20.38538218	0.031193264	0.199036257	1.581380055	0	0
KY2019:KY.Chr13.222	5.752913063	10.17531597	0.307448432	7.831002846	4.540146247	0.074034659	-0.618337203	0.240803502	0	0	21.96280871	13.6290355	0.028254613	18.56199635	5.929641336	0.017209928	-0.215310305	0.60910153	0	0	15.86759217	9.430419354	0.037454926	14.82812395	9.935295972	0.045186468	0.081499448	1.206422568	0	0
KY2019:KY.Chr8.457	7.125589727	8.827379591	0.173856197	10.47500367	4.598711939	0.041910982	-0.617862337	0.241066943	0	0	36.00196972	17.74997245	0.013694468	21.68479193	7.689297774	0.016352199	0.077031002	1.194073329	0	0	31.25716122	18.58312929	0.019020406	27.89435514	27.15862348	0.034903992	0.263655319	1.835081333	0	0
KY2019:KY.Chr3.1731	9.757672092	26.18686788	0.275036997	14.0030412	13.03194158	0.06646062	-0.616826727	0.241642473	0	0	12.21922724	31.131629	0.208503987	18.99337105	33.43692384	0.092687722	-0.352092152	0.444536929	0	0	6.746397181	11.09835555	0.243845543	7.720323462	9.615086884	0.161317774	-0.179432602	0.661557197	0	0
KY2019:KY.Chr1.1911	103.9660784	739.4439301	0.068410367	84.60133561	118.5280672	0.016560245	-0.616055159	0.242072156	0	0	134.5063644	489.1209458	0.027035263	122.096981	193.8460354	0.013003105	-0.317883521	0.480968319	0	0	129.5163825	191.7275615	0.011429708	155.0512937	742.0077515	0.030864387	0.431422516	2.700365311	0	0
KY2019:KY.Chr7.275	13.56916633	36.31058856	0.197209102	13.96865745	9.328529581	0.047808361	-0.615423098	0.242424718	0	0	106.9803896	547.3660627	0.047826601	98.36083488	138.7426094	0.014340538	-0.523104072	0.29984439	0	0	53.57758386	59.92222159	0.020874768	63.44965049	204.9318363	0.050903889	0.387129306	2.438536754	0	0
KY2019:KY.Chr1.826	61.53042818	311.9012344	0.082382927	73.43255029	107.9880181	0.020026191	-0.614238871	0.243086665	0	0	46.26153949	90.99919805	0.042520406	40.08582211	25.74770021	0.01602348	-0.423840549	0.376842121	0	0	37.4043722	42.61837148	0.030461558	43.48109118	42.80672987	0.022641812	-0.128840928	0.743291331	0	0
KY2019:KY.Chr9.434	12.28709504	20.26701671	0.13424292	24.14796281	19.07857555	0.032717865	-0.613106441	0.243721345	0	0	29.35878056	26.63685462	0.030903446	25.56450473	8.561846071	0.013100644	-0.372714266	0.423921785	0	0	35.31088157	32.46121995	0.026034409	26.14009162	34.32350206	0.050231643	0.285429665	1.929432813	0	0
KY2019:KY.Chr8.728	45.65825059	410.298853	0.19681662	34.29231381	57.28643576	0.048714497	-0.606403545	0.247512111	0	0	125.9225575	177.6251405	0.011202046	106.0971036	85.50464671	0.00759596	-0.168714702	0.678086842	0	0	103.2495049	66.72668058	0.006259268	111.9063719	239.7503633	0.019144747	0.485526077	3.058623948	0	0
KY2019:KY.Chr1.2417	8.060891161	12.63953618	0.194520341	10.54882907	5.360795922	0.048174894	-0.606144258	0.24765993	0	0	23.21575208	14.23190461	0.026405689	19.33888285	7.933802344	0.021213807	-0.095078898	0.803380173	0	0	29.61588733	13.02599382	0.014851194	27.42567111	25.97798994	0.034537509	0.366529648	2.325571196	0	0
KY2019:KY.Chr8.994	31.8476586	89.62897426	0.088367671	28.61871312	17.96613479	0.021935849	-0.605138957	0.248233871	0	0	30.13347478	24.60980888	0.027102529	30.85188276	14.23469283	0.014954943	-0.258225057	0.551791421	0	0	28.43843336	17.82743544	0.022043347	27.61697188	23.90573769	0.031343684	0.152872498	1.421911291	0	0
KY2019:KY.Chr4.1087	71.22600524	370.0763474	0.072948128	79.74071686	115.311397	0.018134766	-0.604502192	0.2485981	0	0	194.8517134	337.573919	0.008891201	159.0130151	213.5015761	0.008443757	-0.022424687	0.94967564	0	0	176.866468	579.1017362	0.018512448	178.2185282	653.768773	0.020583464	0.046054606	1.111871536	0	0
KY2019:KY.Chr6.98	52.76413784	344.8005612	0.123848363	43.10401204	57.27041466	0.030824422	-0.603995335	0.248888409	0	0	229.4041363	783.1468353	0.014881294	198.1534664	308.6349489	0.007860348	-0.277198954	0.52820326	0	0	235.6587805	1339.050805	0.024111809	109.8670698	367.9851773	0.030485635	0.101865438	1.264344579	0	0
KY2019:KY.Chr13.35	6.756709158	29.3317469	0.642491636	3.797206906	2.3087328	0.160119841	-0.60342233	0.249217005	0	0	11.6109684	9.702088008	0.071966159	10.50149438	5.260475015	0.047700481	-0.17860557	0.662818214	0	0	12.20809749	6.050156477	0.040594821	9.312844531	4.583223423	0.052845295	0.114535694	1.301774308	0	0
KY2019:KY.Chr14.142	4.748374401	5.565282026	0.246829616	3.423480459	0.72180512	0.06158632	-0.602913016	0.249509443	0	0	7.840309239	4.755393179	0.077360638	7.914245283	2.11560248	0.033776532	-0.35990499	0.436611342	0	0	6.72545323	2.44964712	0.054157725	5.484177561	1.231093094	0.040932463	-0.121592534	0.755801005	0	0
KY2019:KY.Chr2.1161	48.95674711	173.3513392	0.072327273	58.42747671	61.68581539	0.018069704	-0.602351046	0.249832508	0	0	232.2832315	1019.502302	0.018895243	233.2344571	1132.567735	0.020819906	0.042126269	1.101859659	0	0	197.1540255	1025.231708	0.026376109	148.9793967	795.9374827	0.035861342	0.133415803	1.359614566	0	0
KY2019:KY.Chr9.350	88.64685855	2401.687265	0.305625619	88.90686744	604.3370054	0.076455472	-0.601781184	0.250160547	0	0	360.2804634	5968.649207	0.045982717	230.2695437	1498.212091	0.028255324	-0.211494333	0.614477044	0	0	490.5480888	4226.35355	0.01756316	329.9632942	5366.792854	0.049292809	0.448180923	2.806602513	0	0
KY2019:KY.Chr3.34	63.83017097	258.7694656	0.063512764	58.23861208	53.8905703	0.015888787	-0.601770267	0.250166833	0	0	87.65076804	102.6342326	0.01335921	72.77385895	65.1561417	0.012302817	-0.035776238	0.920923992	0	0	75.7552372	36.0830881	0.006287505	67.31157911	82.60607071	0.01823192	0.462354033	2.89970664	0	0
KY2019:KY.Chr4.1306	81.33508757	1036.410728	0.156666457	73.53733698	211.9907061	0.03920135	-0.601674999	0.250221718	0	0	125.3185118	341.0006113	0.021713243	110.302228	166.4026483	0.013677026	-0.200733036	0.629893287	0	0	241.2684283	745.8160683	0.012812408	206.4474463	1414.29166	0.033183329	0.413289205	2.589936958	0	0
KY2019:KY.Chr11.897	30.03724629	143.5819991	0.159140151	28.91599753	33.30983387	0.03983787	-0.601483656	0.250331986	0	0	78.11626239	81.50010741	0.013355965	82.96239079	54.34953485	0.007896476	-0.228241956	0.591232157	0	0	68.29315015	93.7204075	0.020094624	50.73130768	68.21955665	0.026506768	0.120276902	1.319097486	0	0
KY2019:KY.Chr3.327	10.42781024	37.56600549	0.345468758	8.462033515	6.202188016	0.086615466	-0.600813333	0.250718666	0	0	20.21794764	11.37688832	0.027832317	10.50101685	4.422744014	0.040107823	0.158679733	1.441052249	0	0	27.54132695	11.49609118	0.015155856	15.93441683	7.738071546	0.03047617	0.303379915	2.010851119	0	0
KY2019:KY.Chr8.1225	7.311980241	18.29390806	0.342165701	7.561216977	4.91863309	0.086032199	-0.599575448	0.251434316	0	0	5.981791011	1.710636007	0.047807401	1.528627234	0.498302607	0.213250459	0.649394836	4.460616025	0	0	3.991207111	0.695419996	0.043655468	5.989652986	2.608485319	0.072708481	0.221546428	1.66550685	0	0
KY2019:KY.Chr2.1444	25.97267129	24.29786183	0.036019263	27.7377939	6.973620571	0.009063887	-0.59922034	0.251639991	0	0	64.88892148	363.6754664	0.086371983	71.53308638	129.0924242	0.025228233	-0.534486064	0.292088153	0	0	65.86387257	88.87244187	0.020486727	56.47560797	104.7095641	0.032829519	0.204791933	1.602477497	0	0
KY2019:KY.Chr11.69	8.815829854	60.75029167	0.781667343	44.18335609	385.468434	0.197456492	-0.597550551	0.252609366	0	0	152.8827446	1469.933107	0.06288986	113.2942168	206.0537741	0.016053328	-0.59301554	0.255260991	0	0	95.48464414	262.3901634	0.028779317	144.7139271	450.6797988	0.021520256	-0.126233049	0.747768128	0	0
KY2019:KY.Chr2.399	108.2329005	1758.551829	0.150119317	63.08437422	150.9636118	0.037934003	-0.597407899	0.25269235	0	0	163.8710781	833.4444221	0.031036449	147.921026	400.3882275	0.018298752	-0.229450544	0.589589099	0	0	163.8413939	571.5395375	0.021291145	158.8838578	749.4896269	0.029689718	0.144407063	1.394463191	0	0
KY2019:KY.Chr5.1035	11.05582435	28.53437716	0.233445839	15.76672287	14.66476504	0.058991881	-0.597393897	0.252700503	0	0	15.07742895	7.602377461	0.033442201	16.53561982	4.810441432	0.017593165	-0.278950874	0.526076767	0	0	12.20602212	2.492800769	0.016731669	12.11359737	4.768410907	0.032495813	0.288288139	1.942174029	0	0
KY2019:KY.Chr1.2238	230.5068027	8956.40377	0.168564521	177.2661106	1340.136639	0.0426479	-0.596868521	0.253006384	0	0	429.4639623	5270.732552	0.028577059	356.3658715	1927.666296	0.015178877	-0.274777884	0.531156023	0	0	420.4862207	3664.404637	0.020725255	397.4206041	5832.987919	0.036930936	0.250890432	1.781929149	0	0
KY2019:KY.Chr4.1013	5.907186578	6.674785643	0.191282812	5.912332259	1.691898545	0.048401258	-0.596819295	0.253035061	0	0	13.99194246	7.268364106	0.037126213	12.71284244	4.608560305	0.028515431	-0.114600709	0.768067322	0	0	10.89605795	4.07058193	0.034286069	12.48155798	7.817679468	0.05018111	0.165422571	1.463600566	0	0
KY2019:KY.Chr10.938	16.45804085	60.26784032	0.222499663	28.31718882	45.17478911	0.056337278	-0.596533496	0.253201633	0	0	97.04354271	147.5971671	0.015672733	46.69793477	24.83102483	0.011386737	-0.138745441	0.726531678	0	0	76.11728829	101.5832154	0.017532964	65.59762109	74.34094077	0.017276345	-0.006403467	0.985363627	0	0
KY2019:KY.Chr1.1260	33.0643649	72.67065506	0.066471994	32.32537464	17.60572903	0.016848719	-0.596071825	0.253470943	0	0	170.269486	582.7529053	0.020100682	150.7512833	293.4722383	0.01291353	-0.192165809	0.642442381	0	0	122.1408811	313.2102361	0.020994902	115.698869	651.4230775	0.048663676	0.365091063	2.317880598	0	0
KY2019:KY.Chr2.1134	6.137335859	11.52132324	0.305874013	9.49177237	6.985503886	0.077535949	-0.596039471	0.253489822	0	0	12.15937751	3.28477815	0.022216895	12.92888735	2.152853494	0.012879297	-0.236791185	0.579707335	0	0	4.759650629	0.803029644	0.035447158	8.60014509	2.710087176	0.03664137	0.014390279	1.033689922	0	0
KY2019:KY.Chr3.836	100.9743153	975.0040441	0.095627892	84.37517269	173.0698499	0.024310398	-0.594792515	0.254218696	0	0	147.4303525	327.9907991	0.015089952	126.8075409	139.6085409	0.008682041	-0.240066026	0.57535246	0	0	122.6915401	210.7602232	0.014001012	108.2819511	364.1098536	0.031054196	0.345960873	2.217996528	0	0
KY2019:KY.Chr10.1009	71.81050783	379.2917311	0.07355249	50.9599767	48.79564212	0.018789819	-0.592674783	0.255461358	0	0	110.0728533	104.9621907	0.008663082	135.1841787	144.158442	0.007888389	-0.040684091	0.910575359	0	0	121.5149675	131.2096201	0.008885996	116.7251746	399.1383353	0.029295059	0.518088249	3.29676707	0	0
KY2019:KY.Chr2.1211	41.08933462	216.3279697	0.128131071	58.49246673	112.0602857	0.032753058	-0.592402605	0.255621511	0	0	59.78849088	67.21039606	0.01880188	84.6726717	63.85183335	0.008906085	-0.324514427	0.473680557	0	0	99.60566897	151.8836894	0.015308866	65.7867435	101.2499378	0.023394727	0.184174962	1.528181578	0	0
KY2019:KY.Chr9.262	6.691638954	49.55918165	1.106774451	7.055324435	14.12568952	0.28377601	-0.591083448	0.256399133	0	0	49.61593957	377.8259668	0.153479142	47.31399474	134.5769476	0.060116189	-0.407057923	0.391689634	0	0	32.52862181	129.0951155	0.12200524	17.00002919	58.57240028	0.202671969	0.220415203	1.661174299	0	0
KY2019:KY.Chr2.1396	68.99527678	348.5340234	0.073216077	89.21593249	149.7571953	0.018814941	-0.590103598	0.256978273	0	0	379.1120686	1220.057013	0.008488773	291.1086305	742.6047234	0.008762894	0.013802639	1.032292182	0	0	300.1222356	1648.269651	0.018299192	191.3466539	876.0149092	0.023925981	0.116437837	1.307488385	0	0
KY2019:KY.Chr12.142	60.6598251	208.739207	0.056728555	47.35916105	32.72450047	0.014590327	-0.589736697	0.257195464	0	0	124.6579015	1284.17069	0.082638634	91.66395799	44.94889413	0.005349606	-1.18886133	0.064734928	0	1	95.05634659	179.5530071	0.019871491	60.57542609	90.59815743	0.024690302	0.094295964	1.242498713	0	0
KY2019:KY.Chr2.390	36.32529991	120.2335122	0.091118616	31.18110767	22.78794869	0.023438087	-0.589684961	0.257226108	0	0	57.1540034	61.56966384	0.018848356	53.58330363	23.86900307	0.008313336	-0.355498162	0.44106425	0	0	74.27019055	115.5976605	0.020956559	69.65687268	171.5599887	0.03535803	0.227168096	1.687205901	0	0
KY2019:KY.Chr7.1205	27.21847153	574.026442	0.774826439	15.65918648	48.88494212	0.199359398	-0.589567718	0.257295554	0	0	11.5460213	31.00567996	0.232582241	12.77026718	10.36289647	0.063544972	-0.56349536	0.273215065	0	0	8.261488978	13.92571395	0.204033188	4.610190478	7.864443278	0.3700243	0.258529431	1.813549568	0	0
KY2019:KY.Chr3.1655	36.85762278	186.3733376	0.137192112	41.43931473	60.99610948	0.035520331	-0.586852136	0.258909426	0	0	35.12477261	19.31458653	0.015655191	55.24075258	21.85596375	0.007162272	-0.339607585	0.457501413	0	0	76.52885116	71.25671936	0.012166774	62.01056267	156.9816293	0.040824182	0.525742052	3.355382618	0	0
KY2019:KY.Chr14.591	79.51287985	505.899405	0.080018278	62.98364622	82.32708385	0.020753299	-0.586102068	0.259356981	0	0	89.91753456	161.5861861	0.01998552	82.55043687	97.60185146	0.014322516	-0.144696145	0.716644651	0	0	87.98897738	211.8165822	0.027359201	96.99490599	347.6336412	0.036950808	0.130520529	1.350580669	0	0
KY2019:KY.Chr4.81	12.10821453	43.0199618	0.293433576	24.87502147	47.14679417	0.076194783	-0.585584568	0.259666205	0	0	94.54137556	229.5487626	0.025682135	91.59663687	92.60995256	0.011038209	-0.366732517	0.429801066	0	0	64.62654372	54.69338003	0.013095223	46.9881855	94.75875189	0.042918248	0.515529079	3.277397262	0	0
KY2019:KY.Chr8.797	154.6128487	1345.294003	0.056276366	131.0647217	251.0306713	0.014613531	-0.585570874	0.25967439	0	0	203.8251622	490.9491153	0.011817372	201.0512676	347.3183072	0.008592391	-0.138406844	0.727098292	0	0	212.5126397	271.2612387	0.006006455	242.6003273	1037.088431	0.0176211	0.467414816	2.933693834	0	0
KY2019:KY.Chr3.947	16.85237528	118.4132318	0.416944252	33.20035584	119.40258	0.108324884	-0.585349757	0.259806637	0	0	78.46346575	138.4240651	0.022484158	50.38769835	31.22531322	0.012298659	-0.262018863	0.546992198	0	0	93.81617296	158.1642775	0.017970203	69.86544928	129.0999955	0.026448516	0.167848338	1.471798399	0	0
KY2019:KY.Chr4.612	26.26058463	120.6945909	0.175016513	19.59909612	17.47165329	0.045484342	-0.585217109	0.259886003	0	0	37.01471653	34.42481054	0.025125962	35.93959204	18.31136475	0.014176676	-0.248548276	0.564224208	0	0	41.94351292	29.52498591	0.016782633	27.20028745	23.48788008	0.031746572	0.276836737	1.89163238	0	0
KY2019:KY.Chr10.149	3.111748958	5.068019474	0.523394518	12.63918515	21.8925412	0.137043368	-0.581971145	0.261835696	0	0	10.31854095	2.982313567	0.028010233	8.785107868	2.300163129	0.029803306	0.02694772	1.064014926	0	0	4.210269947	1.079177776	0.060879785	6.987763035	3.518735272	0.072062655	0.073237147	1.183687738	0	0
KY2019:KY.Chr7.414	75.92611948	526.4509934	0.091322027	61.73442489	91.3614122	0.023972205	-0.580867551	0.262501893	0	0	147.6031178	250.2067505	0.011484391	146.4087981	158.7231543	0.007404674	-0.190602026	0.644759831	0	0	124.737208	195.3824361	0.012557219	159.1198313	349.3883133	0.013799386	0.040966273	1.098920549	0	0
KY2019:KY.Chr1.990	5.873001785	5.053874714	0.146522461	5.184351935	1.033848134	0.038465182	-0.580836409	0.26252072	0	0	20.70738768	6.972369869	0.016260346	24.14798741	9.475821548	0.016250061	-0.000274797	0.99936748	0	0	15.98549231	6.139153113	0.024024615	14.00041679	9.574022364	0.048844145	0.308156075	2.033087523	0	0
KY2019:KY.Chr8.1096	34.02013945	95.77945012	0.082756128	27.26637195	16.21536093	0.021810816	-0.57912825	0.263555298	0	0	64.45265064	148.8419767	0.035829757	59.44787398	61.6263447	0.017437883	-0.312750111	0.486687169	0	0	46.42572711	74.85072869	0.034727907	48.68914165	62.6968387	0.026447304	-0.118297197	0.761557672	0	0
KY2019:KY.Chr11.1052	47.29912551	443.982822	0.19845404	39.07366284	79.93135356	0.052353885	-0.578711027	0.263808613	0	0	50.31596797	28.64247286	0.011313549	43.76807993	20.43738422	0.010668671	-0.025488526	0.942999496	0	0	66.71488864	68.9063562	0.015481526	54.15213022	71.56592553	0.024404797	0.197661447	1.576381876	0	0
KY2019:KY.Chr5.162	64.00335658	395.3205595	0.096503686	47.66398981	57.92988302	0.025498925	-0.578022035	0.264227472	0	0	66.68197049	45.08968767	0.010140524	60.46738137	63.63036597	0.017402919	0.234561722	1.716175515	0	0	75.42508226	44.14445023	0.007759693	82.25793614	114.3395034	0.016898209	0.337996156	2.177690406	0	0
KY2019:KY.Chr4.776	9.6823989	38.90883301	0.41503265	18.51724069	37.68490981	0.109904364	-0.577067326	0.264808959	0	0	52.57321809	87.00536997	0.031478711	37.89531941	45.90371777	0.031965148	0.006659782	1.015452888	0	0	41.14668585	70.06967814	0.041386662	29.72810816	71.69187695	0.081121394	0.292275005	1.96008545	0	0
KY2019:KY.Chr10.624	7.22331332	58.49750603	1.121151866	6.677082439	13.24221547	0.297021012	-0.576877271	0.26492487	0	0	35.34424612	184.2644002	0.147504066	33.57273503	43.82425529	0.038881329	-0.579062893	0.263594964	0	0	22.66563156	22.13976811	0.043096045	14.86421803	19.64374085	0.088907841	0.314502644	2.063016247	0	0
KY2019:KY.Chr3.1519	41.98256858	139.7748694	0.079303268	40.21615569	34.06782849	0.021064121	-0.575747738	0.265614792	0	0	114.6389886	637.8701408	0.048536402	107.0125976	214.4600884	0.018727365	-0.413590913	0.385841641	0	0	100.4312185	135.5624691	0.013440085	78.40718515	135.7932265	0.022088508	0.215764376	1.643479785	0	0
KY2019:KY.UAContig2.19	6.981294129	39.47754288	0.809987362	5.192791792	5.80190958	0.215163766	-0.575709106	0.265638424	0	0	25.08570521	52.75302462	0.083829087	23.71511142	28.36475881	0.05043462	-0.22066598	0.601636279	0	0	32.65865265	42.91937566	0.040239898	19.04771244	21.20639082	0.058449541	0.16212424	1.452527067	0	0
KY2019:KY.Chr2.859	3.462975119	20.41476545	1.702337445	2.645908294	3.16752817	0.452450331	-0.575474741	0.265781812	0	0	11.40452505	18.41822611	0.141609827	9.477984443	9.624400735	0.107137551	-0.121151679	0.756568617	0	0	9.824287459	25.69831353	0.266257899	5.88269862	9.89680535	0.285984062	0.03103933	1.074086677	0	0
KY2019:KY.Chr2.2281	5.116663953	11.97115884	0.457259149	9.385705429	10.73455138	0.121856882	-0.574312344	0.266494136	0	0	46.50240411	138.187966	0.06390273	28.11146068	32.9814143	0.041735195	-0.185016962	0.653105039	0	0	43.37479627	158.2520091	0.084115172	29.57288762	71.62284944	0.081896271	-0.011610207	0.97362068	0	0
KY2019:KY.Chr6.586	37.42502518	520.0805353	0.371318338	27.11195975	72.77532602	0.099006188	-0.57408406	0.266634254	0	0	30.62748932	18.40440977	0.019620004	26.66028256	15.87504384	0.022334973	0.056286337	1.138377597	0	0	20.12356086	17.76181322	0.04386091	22.92675821	30.40567781	0.057845474	0.120191752	1.318838893	0	0
KY2019:KY.Chr8.1017	45.56455216	207.8543751	0.100116339	42.10327783	47.39241787	0.026734807	-0.573427908	0.267037401	0	0	113.1105841	93.72598231	0.007325774	97.99277706	53.68466634	0.005590648	-0.117391384	0.763147757	0	0	92.15853734	95.60756308	0.011256959	62.65580654	126.5437365	0.032234282	0.456896902	2.863498215	0	0
KY2019:KY.Chr3.1667	37.17012085	202.7818446	0.146771294	27.30259219	29.3111753	0.039321083	-0.572015655	0.267907177	0	0	61.78845563	73.2692284	0.019191412	63.77730338	48.6016583	0.011948648	-0.205788155	0.622603902	0	0	49.49356915	23.61663801	0.009640965	45.2416405	23.87454345	0.011664292	0.082737861	1.209867684	0	0
KY2019:KY.Chr6.266	41.25225525	123.7474787	0.072717839	42.28741106	34.86792259	0.01949862	-0.571637088	0.268140807	0	0	82.22669981	191.709977	0.028354304	73.30428991	59.9654279	0.011159434	-0.40497684	0.393571078	0	0	77.47451633	196.2127232	0.032689586	102.3322723	1380.133646	0.131794082	0.60548649	4.031684035	0	0
KY2019:KY.Chr8.1149	33.48675474	118.8278027	0.105967318	25.64865026	18.76695843	0.028527575	-0.569907083	0.269211069	0	0	52.81161252	30.22483825	0.010836902	54.79036187	22.98669972	0.00765717	-0.150836844	0.706582933	0	0	53.70941887	28.01660045	0.009712131	50.9413508	40.8383843	0.015737206	0.209613108	1.620365911	0	0
KY2019:KY.Chr6.364	220.6779188	2972.642278	0.061041457	314.0357422	1623.556983	0.016463015	-0.569115516	0.269702196	0	0	428.184659	9442.018106	0.051499454	438.2475445	3006.685414	0.015654854	-0.517153614	0.30398097	0	0	354.9810926	2614.345587	0.020746868	378.4487653	2600.689423	0.018158263	-0.057878246	0.875229119	0	0
KY2019:KY.Chr3.600	124.527898	2167.976335	0.139804523	82.02334301	254.2655403	0.037793105	-0.568108648	0.2703282	0	0	143.0639694	285.4620801	0.013947227	143.6647211	194.0989551	0.009404223	-0.171164955	0.674271882	0	0	159.4501524	236.9060108	0.009318075	104.9708156	258.6190548	0.023470556	0.401197175	2.51882025	0	0
KY2019:KY.Chr10.699	35.15022163	98.81899192	0.079980531	24.27343075	12.78623249	0.021701026	-0.566504013	0.271328856	0	0	48.46640016	46.24202078	0.0196859	40.22638599	37.58023763	0.023224025	0.071782212	1.179728892	0	0	43.91923834	45.88297484	0.023787126	50.98296118	153.1680874	0.058927522	0.393976208	2.477286327	0	0
KY2019:KY.Chr1.2394	6.27478727	4.689631719	0.119107943	10.61766629	3.651460283	0.032389813	-0.565532287	0.271936633	0	0	42.06731129	36.84888122	0.020822592	41.45069098	21.51726227	0.012523435	-0.220811332	0.60143497	0	0	25.69505831	7.31413684	0.011078064	30.92476498	30.7958432	0.032201736	0.463415418	2.906801766	0	0
KY2019:KY.Chr1.191	20.95807989	187.0219043	0.425784151	16.5581479	31.80464212	0.116002406	-0.564722493	0.272444162	0	0	32.12764499	66.7728929	0.064690783	21.10118424	22.65367546	0.050877412	-0.104317392	0.786470802	0	0	0.929461409	0.425270958	0.492269581	1.734335901	1.391749241	0.462694743	-0.026908435	0.939921459	0	0
KY2019:KY.Chr7.1097	4.933060181	4.570969977	0.187834577	3.937210093	0.794434703	0.051248485	-0.564094514	0.272838398	0	0	25.41180588	20.87205461	0.032321696	18.14103111	17.99043449	0.054666053	0.228223572	1.691311403	0	0	26.17089636	14.19312533	0.020722438	15.82773337	10.69319508	0.042684484	0.313829196	2.059819602	0	0
KY2019:KY.Chr10.981	43.86809369	465.1935236	0.241733108	41.22835264	112.3692574	0.066108233	-0.563080588	0.273476122	0	0	121.2995355	184.7396804	0.012555728	93.19895109	101.5045106	0.01168593	-0.03117862	0.930725005	0	0	124.9496212	178.4099174	0.011427444	74.23888611	134.2221333	0.024353492	0.328612139	2.131140787	0	0
KY2019:KY.Chr3.817	61.0526031	562.7689175	0.150980803	58.08564238	140.230438	0.04156279	-0.560217034	0.275285263	0	0	205.8881853	782.2945421	0.01845472	195.4642524	362.9600637	0.009500012	-0.288383292	0.514774107	0	0	163.0891128	655.5834165	0.024647792	156.5549613	661.1952952	0.026977151	0.039218065	1.094505788	0	0
KY2019:KY.Chr3.722	74.93480242	608.5416212	0.108373514	62.21891551	115.5482999	0.029848237	-0.560004468	0.275420035	0	0	174.6527926	349.1824458	0.011447254	139.9914093	222.3632589	0.011346457	-0.003841075	0.991194657	0	0	127.6237185	225.7327845	0.013858999	98.47600313	301.1467516	0.031053986	0.350385506	2.240709159	0	0
KY2019:KY.Chr4.85	2177.508155	181215.8621	0.038218763	2067.759107	45108.87921	0.010550235	-0.559014477	0.276048573	0	0	2162.388788	108131.8478	0.02312523	2254.000391	58999.99281	0.011612988	-0.299142078	0.50217827	0	0	3014.800918	63059.89657	0.006938027	2417.575084	125855.8529	0.021533443	0.491877499	3.103683944	0	0
KY2019:KY.Chr3.1090	90.35569464	602.860761	0.073842426	69.6465625	99.05891544	0.020421808	-0.558211763	0.276559278	0	0	195.5096916	257.5450617	0.006737777	154.1619335	186.7283586	0.007856986	0.066739337	1.166109534	0	0	169.8172095	294.1116999	0.010198796	194.5774966	838.6025799	0.022149859	0.33682207	2.171811163	0	0
KY2019:KY.Chr11.135	32.71611478	304.6360294	0.284615023	27.85980232	61.13354581	0.078763231	-0.557934295	0.276736028	0	0	112.3159613	714.1586155	0.05661242	103.4437703	223.9969078	0.02093309	-0.432078382	0.369761441	0	0	82.637789	67.93564338	0.009948104	96.3972254	100.2514699	0.010788515	0.035221367	1.084479515	0	0
KY2019:KY.Chr5.824	66.79620936	2025.301465	0.453927028	67.65021874	578.4406499	0.126392235	-0.555265647	0.278441748	0	0	68.58737008	284.7921094	0.060539615	63.43980639	187.5919621	0.046611226	-0.113549123	0.769929343	0	0	94.16804975	601.2779689	0.067806002	100.5723033	560.3716745	0.055401227	-0.087748757	0.817054912	0	0
KY2019:KY.Chr3.705	53.06706136	109.4406036	0.038862291	68.70303386	51.09431402	0.010824821	-0.55510766	0.278543048	0	0	114.2468347	596.6896429	0.04571515	98.52451629	260.5507695	0.026841312	-0.231256409	0.587142599	0	0	86.99922738	121.2804792	0.016023601	89.11295184	253.0919177	0.031871068	0.298636504	1.989007839	0	0
KY2019:KY.Chr10.1241	135.9097778	1582.600027	0.085678087	123.9565348	367.1988411	0.023898049	-0.554507316	0.278928368	0	0	225.524409	790.7076403	0.015546364	238.9285224	588.9246535	0.010316295	-0.178105088	0.663582494	0	0	227.5543384	955.8227135	0.018458955	242.1079983	1351.860555	0.023062884	0.096706515	1.24941439	0	0
KY2019:KY.Chr12.758	6.004788983	11.24210053	0.311782664	7.684761423	5.16206073	0.087410244	-0.552289633	0.280356332	0	0	25.60128706	48.25648581	0.07362615	16.12695942	9.379344691	0.03606347	-0.309964583	0.489818767	0	0	0.872077564	0.128022848	0.168336098	9.245598538	5.172075302	0.060505489	-0.44438248	0.359432645	0	0
KY2019:KY.Chr7.1178	48.26537301	221.8068406	0.095214612	39.08009807	40.77293259	0.026696889	-0.552242943	0.280386471	0	0	106.2136969	104.0785718	0.00922572	118.7336133	121.2225971	0.008598768	-0.030564059	0.932043028	0	0	100.4629187	57.48501029	0.005695647	106.9977029	110.4111134	0.009644148	0.22872085	1.693248897	0	0
KY2019:KY.Chr5.693	33.46316895	81.77423743	0.073026817	26.76318648	14.66681923	0.020476716	-0.552222072	0.280399952	0	0	53.19221103	38.74127271	0.013692344	69.81074419	36.87658938	0.007566695	-0.257571586	0.552622327	0	0	39.14737361	12.19968814	0.007960557	38.70160211	23.45635396	0.015660392	0.293859152	1.967248272	0	0
KY2019:KY.Chr4.401	35.41432402	183.7619167	0.146520232	26.65848627	29.25503527	0.041165146	-0.551367944	0.280951958	0	0	60.13670117	62.97240861	0.0174129	57.08480064	60.15379935	0.018459591	0.025350983	1.060110091	0	0	42.94378618	17.68485298	0.009589607	48.30819463	55.02290457	0.023577725	0.390701108	2.458674792	0	0
KY2019:KY.Chr13.460	11.98599015	30.44985426	0.211951935	15.19492559	13.79202105	0.05973526	-0.55000663	0.281833992	0	0	37.36948654	339.7449693	0.243286927	48.60565445	158.9637406	0.067285965	-0.55819429	0.276570409	0	0	24.44300468	16.78009604	0.028085701	20.83823248	26.92443614	0.062004735	0.343939599	2.207697611	0	0
KY2019:KY.Chr8.287	72.21823643	595.6642393	0.114210957	170.6400983	938.8386033	0.032242503	-0.549279017	0.282306565	0	0	176.2977121	362.894358	0.011675806	161.9733316	271.9270345	0.010364906	-0.051721507	0.887725096	0	0	199.6246104	408.5378283	0.010251894	146.12779	590.7233311	0.027664224	0.431114379	2.698450062	0	0
KY2019:KY.Chr4.86	110.6690608	833.7165244	0.0680716	80.6631881	125.1791634	0.019238946	-0.548784682	0.282628086	0	0	233.938958	870.4847584	0.01590582	146.216121	218.7581656	0.010232312	-0.191582313	0.643306161	0	0	177.4593609	731.0321898	0.023213396	152.9019	1099.614115	0.047034284	0.306675867	2.026169889	0	0
KY2019:KY.Chr3.931	47.28286903	188.1573671	0.084161523	46.63256056	51.76112728	0.023802644	-0.548488385	0.282820975	0	0	135.4387187	142.9397281	0.007792329	129.2273344	184.0025223	0.01101831	0.150447725	1.413994455	0	0	123.775446	358.3427907	0.02338997	114.3251288	339.7747794	0.025996073	0.045878069	1.111419681	0	0
KY2019:KY.Chr7.514	17.47913371	206.4036278	0.67558114	27.40220139	143.5248143	0.191141982	-0.548321431	0.282929719	0	0	104.7322365	293.4392669	0.026752075	95.62085401	151.8872007	0.016611771	-0.206941531	0.620952618	0	0	159.8691438	535.2470289	0.020942328	152.313368	854.6684505	0.03684017	0.245296662	1.759124869	0	0
KY2019:KY.Chr1.225	106.2915443	2512.629901	0.222398109	95.46768527	573.7909875	0.062956552	-0.548090152	0.283080429	0	0	147.3263645	833.0355804	0.038379791	115.997075	185.8805304	0.013814648	-0.44376278	0.359945889	0	0	117.3135424	343.6813944	0.024972368	93.12135944	181.8201133	0.020967339	-0.075916415	0.839621577	0	0
KY2019:KY.Chr9.1092	36.75712628	138.4053995	0.102440086	30.84040617	27.62278693	0.029042053	-0.547442617	0.283502817	0	0	44.26293675	29.04339103	0.01482405	42.65607809	26.64232825	0.014642335	-0.005356543	0.987741879	0	0	37.87008333	17.87738352	0.01246555	36.6625382	29.56165943	0.021992963	0.246572317	1.764299449	0	0
KY2019:KY.Chr13.105	92.73346332	590.3223476	0.068646163	114.2935713	254.3073476	0.019467729	-0.547300964	0.283595297	0	0	202.1245754	705.3292286	0.017264485	191.350961	402.8980178	0.011003576	-0.195619805	0.637353272	0	0	253.3091001	409.0731643	0.006375282	151.1197185	181.137192	0.007931683	0.094865953	1.244130534	0	0
KY2019:KY.Chr14.273	16.09037764	20.01173318	0.077295147	11.73692937	3.022143802	0.02193846	-0.546946086	0.283827133	0	0	20.75759864	13.71177887	0.031822887	15.33975708	4.983467489	0.021178474	-0.176844915	0.665510769	0	0	15.06548745	11.39571079	0.050208245	19.59322622	17.20025321	0.044804634	-0.049452108	0.892376023	0	0
KY2019:KY.Chr3.185	17.63632822	129.1228469	0.415132512	19.64977794	45.52441854	0.117904156	-0.546657634	0.284015712	0	0	100.8098898	267.6255559	0.026334271	71.29109696	94.47280339	0.018588152	-0.151285094	0.705854056	0	0	141.0801206	456.344366	0.022927729	85.09929836	249.6813804	0.034477375	0.177173149	1.503741387	0	0
KY2019:KY.Chr2.2192	34.74534379	67.58921652	0.055986612	28.25957922	12.72230649	0.015930686	-0.545849714	0.284544562	0	0	51.76307866	12.57083395	0.004691631	50.79109917	14.220097	0.00551223	0.070003443	1.174906978	0	0	64.18535208	18.30114992	0.004442286	57.20804357	29.42221853	0.008990032	0.306154702	2.023740029	0	0
KY2019:KY.Chr1.1901	62.17639392	350.2040374	0.090587878	54.15010208	75.58915872	0.025778696	-0.545809135	0.284571143	0	0	108.6598253	251.334535	0.021286985	115.1847576	205.4764621	0.01548717	-0.138142109	0.727541735	0	0	119.6970496	145.5200471	0.010156777	100.9732734	135.4469687	0.013284843	0.116600483	1.30797821	0	0
KY2019:KY.Chr3.1108	167.0204529	3194.464512	0.114514045	128.5687843	541.8932549	0.032782545	-0.543216083	0.286275321	0	0	236.6392159	724.0054566	0.012929103	227.4204623	414.0253045	0.008005119	-0.208200595	0.619155018	0	0	187.961458	335.5688789	0.00949826	170.616835	414.417215	0.014236198	0.175749958	1.498821679	0	0
KY2019:KY.Chr3.1638	38.27820319	158.6511226	0.108277959	34.49581017	36.91356836	0.031020824	-0.542886731	0.286492508	0	0	92.69718518	724.5039744	0.08431555	86.54383887	212.7772409	0.028408798	-0.472454817	0.336934267	0	0	75.00232641	301.4683709	0.053591052	69.35970503	260.7693082	0.054205331	0.004949715	1.011462343	0	0
KY2019:KY.Chr3.122	292.7058145	7968.712061	0.093009099	248.6733885	1648.503944	0.026658233	-0.542694069	0.286619624	0	0	497.0722335	13372.33038	0.054121284	794.3981176	19263.23523	0.030524799	-0.248715275	0.564007295	0	0	738.2896777	40872.76919	0.074986049	1056.747672	183376.2174	0.164210306	0.340419941	2.189878093	0	0
KY2019:KY.Chr4.981	12.57108624	33.25288874	0.210418426	10.63549009	6.832770171	0.060406239	-0.542001969	0.287076755	0	0	29.32096108	24.69437439	0.028723782	27.17609188	14.35614826	0.019438553	-0.169577695	0.676740723	0	0	26.36935045	17.95898278	0.02582753	20.38065338	27.73278082	0.066766285	0.412474344	2.585082081	0	0
KY2019:KY.Chr5.13	33.08165813	88.95669129	0.081283816	75.38868437	132.7552331	0.023358197	-0.541564762	0.287365901	0	0	118.4348735	158.488847	0.011298987	108.108978	92.27875003	0.007895473	-0.155661325	0.698777067	0	0	134.0266333	131.6754054	0.007330312	91.67682311	175.2878456	0.02085608	0.454110245	2.845183125	0	0
KY2019:KY.Chr1.1411	36.79945292	175.5335655	0.129621621	30.60462476	34.92438719	0.037286763	-0.541122773	0.287658515	0	0	43.88215242	82.99832648	0.04310161	43.12772888	38.7596812	0.020838527	-0.315626473	0.483474446	0	0	51.13760328	73.21988686	0.027999374	73.23469318	356.8453038	0.066534401	0.375897939	2.376281734	0	0
KY2019:KY.Chr3.1053	14.21254705	24.3525493	0.120559268	21.65416052	16.28877783	0.034738079	-0.540394805	0.288141091	0	0	44.24211396	123.9292337	0.063314331	40.15113713	53.1862545	0.032991625	-0.283098316	0.521076737	0	0	28.57709333	57.97119642	0.070986564	28.62578856	39.02332556	0.04762219	-0.173366798	0.670862024	0	0
KY2019:KY.Chr12.610	23.54908461	95.29088936	0.171831713	22.26018702	24.60728894	0.049659936	-0.539097169	0.289003323	0	0	70.36709224	20.42341992	0.00412467	62.54807337	19.78476199	0.005057116	0.0885137	1.2260656	0	0	58.4323867	32.451763	0.009504539	70.046508	67.61054358	0.013779753	0.161310404	1.449807613	0	0
KY2019:KY.Chr3.818	92.21274799	666.166799	0.078343155	79.46304072	142.9697311	0.022641946	-0.539087314	0.289009882	0	0	339.6755556	4731.05328	0.041004286	343.0620431	1252.644754	0.010643454	-0.585746666	0.259569305	0	0	251.3800309	1555.452196	0.024614732	173.3122339	1071.655887	0.035677705	0.161201796	1.449445194	0	0
KY2019:KY.Chr8.388	32.94193232	115.000699	0.105974735	32.70747211	32.85390078	0.030710931	-0.537909357	0.289794836	0	0	68.79522097	248.025871	0.052405931	72.2838644	99.46461004	0.019036445	-0.439794584	0.36324982	0	0	48.8059941	36.36304534	0.015265602	55.35630961	64.56658623	0.021070438	0.139959644	1.380255951	0	0
KY2019:KY.Chr9.1124	17.9570754	44.49071266	0.137974284	23.39532135	21.96245256	0.040125717	-0.536375343	0.290820259	0	0	57.39006119	66.49238404	0.020188243	66.00477347	38.2246499	0.008773903	-0.361905702	0.434604586	0	0	51.35203942	30.08522332	0.011408744	69.9327661	89.30214342	0.018259987	0.204262623	1.600525614	0	0
KY2019:KY.Chr2.2238	10.18752365	17.27347715	0.166434176	13.36242849	8.645368728	0.048418656	-0.536229777	0.29091775	0	0	28.49654267	33.63133607	0.041415201	37.44524494	25.50170581	0.01818762	-0.357383896	0.439153247	0	0	34.64848791	54.76205352	0.045615365	33.87852877	65.56137922	0.05712142	0.097687844	1.252240775	0	0
KY2019:KY.Chr10.1001	143.5004817	2571.061476	0.124854944	108.8102771	430.8634881	0.036391492	-0.535405883	0.291470172	0	0	146.096221	499.8975798	0.023420872	129.3723182	193.1007743	0.011537223	-0.307501775	0.492604332	0	0	167.8506215	264.3210721	0.009381794	184.7563058	1245.324243	0.036482442	0.589798023	3.888642407	0	0
KY2019:KY.Chr14.551	7.940027315	24.75719125	0.392696815	8.71190779	8.707040209	0.114721287	-0.534413369	0.292137045	0	0	1.865112134	0.980253035	0.281791767	0.925013102	0.422246731	0.493481104	0.243342228	1.751226124	0	0	1.888878968	1.13254365	0.317429063	1.201301253	1.098377212	0.761110396	0.379800967	2.397733808	0	0
KY2019:KY.Chr8.1222	10.90524556	61.41302163	0.516403964	7.637487719	8.808329542	0.151005409	-0.533997062	0.292417215	0	0	29.51074804	71.44877983	0.082041649	32.95988364	31.36179704	0.028868858	-0.45360478	0.351880519	0	0	28.06273719	11.00429362	0.013973401	18.14026725	7.421877618	0.022554148	0.207924315	1.614077203	0	0
KY2019:KY.Chr11.429	53.36904445	143.9455758	0.050538165	55.25896853	45.29437253	0.014833331	-0.532380768	0.293507511	0	0	128.0518289	351.7729719	0.021453141	122.810049	158.0746495	0.0104808	-0.311096479	0.488543845	0	0	94.87606907	228.2648412	0.025358622	83.69201125	223.5547786	0.031916551	0.099890289	1.258607467	0	0
KY2019:KY.Chr1.1770	116.1825261	1325.211678	0.098175614	103.7435361	310.4875361	0.028848423	-0.531881548	0.293845099	0	0	174.7683925	958.3393302	0.031375708	167.7408732	369.1982115	0.013121449	-0.378611739	0.418204077	0	0	151.3910303	561.6539875	0.024505782	165.7306972	565.6840787	0.020595296	-0.075500516	0.840425986	0	0
KY2019:KY.Chr7.196	52.69578769	195.4299967	0.070378406	41.72061393	36.05774831	0.020715586	-0.531142202	0.294345769	0	0	81.92031403	82.6102741	0.012309796	75.53028843	83.90934485	0.014708488	0.077317198	1.194860418	0	0	90.39721635	86.44502221	0.010578641	91.44413013	153.2761353	0.018330017	0.238733	1.732738355	0	0
KY2019:KY.Chr10.1050	63.71528296	502.2732758	0.123723683	74.06309098	200.2212611	0.036501148	-0.530146313	0.295021512	0	0	107.148055	441.6784383	0.038471367	51.30421111	77.52091143	0.029451868	-0.116024772	0.765552937	0	0	92.68389983	145.5742276	0.016946339	126.458582	706.5157216	0.044179949	0.416149318	2.607049759	0	0
KY2019:KY.Chr8.864	23.99965412	55.45444759	0.096277858	21.57707966	13.22493489	0.028405878	-0.530118205	0.29504061	0	0	23.09043305	10.79157902	0.020240481	21.07934437	4.247236002	0.009558554	-0.325828643	0.47224935	0	0	15.699728	8.823079049	0.035796117	14.02654829	7.678284967	0.03902677	0.03752669	1.090251493	0	0
KY2019:KY.Chr2.2283	19.28049646	45.83027686	0.123286651	36.75354285	49.15432847	0.036388433	-0.529952707	0.295153066	0	0	62.4473272	83.044858	0.021295362	60.16140222	108.2023922	0.029895166	0.147315925	1.4038346	0	0	78.05241392	50.88194056	0.00835201	59.33780524	84.07108219	0.023877216	0.456192692	2.858858646	0	0
KY2019:KY.Chr11.859	3.713868555	6.223210898	0.451192074	5.121790886	3.493609975	0.133177462	-0.529930729	0.295168	0	0	5.710730444	3.743372524	0.114783569	8.603869178	3.648357381	0.049284434	-0.367169949	0.429368371	0	0	3.348492062	1.014258666	0.090458666	1.699960064	0.190270658	0.065840691	-0.137955796	0.72785388	0	0
KY2019:KY.Chr10.1430	51.62455063	248.8648226	0.093379371	44.8630533	55.50319161	0.027576573	-0.529710642	0.295317614	0	0	58.12462808	91.98989104	0.02722825	53.84091698	46.31228908	0.015976121	-0.231548379	0.586747992	0	0	52.79064349	25.39177234	0.009111274	55.40925515	41.41469827	0.013489314	0.170410773	1.480507995	0	0
KY2019:KY.Chr3.1345	6.587627183	5.171971518	0.11917855	9.896904575	3.448462175	0.035206812	-0.529571398	0.29541232	0	0	22.54415254	8.570248156	0.01686264	20.75211415	5.399563396	0.012538164	-0.128691619	0.743546918	0	0	27.93609739	8.190193072	0.010494522	17.64461432	8.473563047	0.027217092	0.413879058	2.593457044	0	0
KY2019:KY.Chr4.326	24.00743434	108.5999886	0.188424894	24.37499247	33.08502624	0.055685549	-0.529395777	0.295531805	0	0	40.51032063	14.24507898	0.008680275	39.98611487	24.61717906	0.015396424	0.248886366	1.773725372	0	0	27.11574879	8.158681339	0.011096264	31.39107702	27.08862069	0.027489982	0.393997692	2.477408793	0	0
KY2019:KY.Chr3.1206	38.09762124	270.9408903	0.186671851	28.56431819	45.0313101	0.055190821	-0.529211976	0.295656901	0	0	76.22049702	196.7115034	0.033859942	70.49833088	67.74220262	0.013630182	-0.395184561	0.402545935	0	0	53.05917507	52.8324008	0.01876633	66.7002808	164.3325035	0.036937555	0.294088788	1.968288685	0	0
KY2019:KY.Chr14.363	53.16544813	191.8295914	0.067866686	44.74498465	40.28125637	0.020119366	-0.528042363	0.296454228	0	0	109.9141538	70.74243668	0.005855618	69.77065036	28.52072179	0.005858885	0.000242197	1.000557926	0	0	68.11186801	41.04363028	0.008847085	69.40304553	90.2940523	0.018745718	0.326101903	2.118858132	0	0
KY2019:KY.Chr1.2486	92.58556965	723.8774275	0.084445873	72.58808385	132.0094685	0.025053847	-0.52770401	0.296685274	0	0	124.8238576	615.5316543	0.039505284	136.1372431	202.0938807	0.010904337	-0.559055931	0.27602224	0	0	154.9134101	337.4382212	0.014061001	197.5168858	849.2148102	0.021767527	0.189792856	1.548078049	0	0
KY2019:KY.Chr1.221	242.232043	5045.057246	0.085981084	194.2312477	965.7096808	0.025598139	-0.52619453	0.297718263	0	0	461.4430122	2071.731345	0.009729652	426.7217044	1797.516663	0.009871507	0.00628617	1.014579658	0	0	389.4429561	1292.423396	0.008521521	388.6603817	3033.531216	0.020082044	0.372290818	2.35662671	0	0
KY2019:KY.Chr14.1078	262.3350079	15936.99909	0.231576267	279.4966132	5417.648156	0.069351794	-0.523636351	0.299477122	0	0	651.2493534	37257.34911	0.087845059	561.9772724	6068.893108	0.019216398	-0.660045357	0.218753317	0	0	875.554366	21539.74856	0.028097934	740.8203433	14226.41646	0.025922072	-0.035004675	0.922561495	0	0
KY2019:KY.Chr8.483	6.843762897	22.25400007	0.47513626	16.28819218	37.80215691	0.142485546	-0.523047364	0.299883545	0	0	39.39170528	26.91098728	0.017342834	46.29561269	19.40222641	0.00905257	-0.282348171	0.52197755	0	0	67.75812095	59.12325856	0.012877621	38.21266973	41.99429974	0.028759119	0.348939928	2.233263349	0	0
KY2019:KY.Chr12.876	4.219032387	7.835573104	0.440194942	3.59276803	1.706411233	0.13219814	-0.522419702	0.300317263	0	0	17.86813034	21.71959256	0.0680289	9.512617473	5.131869304	0.056712073	-0.079017929	0.833646774	0	0	24.38315458	25.153709	0.042307976	12.5210875	9.879862022	0.063018314	0.17304453	1.489513798	0	0
KY2019:KY.Chr9.94	38.67069862	206.8907509	0.138349323	41.77038245	72.51728577	0.041562785	-0.522272403	0.300419143	0	0	103.4934354	91.91436043	0.008581392	94.31464479	56.8099644	0.006386549	-0.128291512	0.744232288	0	0	107.309641	154.2869744	0.013398364	66.48839945	146.0862185	0.033045893	0.392065712	2.466412541	0	0
KY2019:KY.Chr14.589	35.05077815	232.9567615	0.189618188	30.00936429	51.33196351	0.056999925	-0.522005706	0.300603679	0	0	66.07875578	250.043335	0.057265304	49.12559746	80.68933571	0.033434932	-0.23369112	0.583860203	0	0	58.6793009	140.7091575	0.040865094	43.9741967	131.6293714	0.068070192	0.221604477	1.665729485	0	0
KY2019:KY.Chr12.771	39.87202903	136.8013112	0.086050537	36.47880624	34.45090045	0.025889242	-0.521634244	0.3008609	0	0	63.64472404	655.8536122	0.161913142	60.33394178	236.7220886	0.065030244	-0.396166715	0.401636601	0	0	27.43107655	41.01439608	0.054506791	39.32304942	75.73512577	0.048978217	-0.046447644	0.898570914	0	0
KY2019:KY.Chr7.249	255.2993902	10866.3569	0.166718737	199.8619204	2005.108367	0.050196997	-0.521306674	0.301087916	0	0	248.9788194	1624.19144	0.026200671	229.3733649	776.5559165	0.014760014	-0.249225649	0.563344885	0	0	228.7882292	1378.849415	0.026342045	244.0264754	2047.835039	0.034389121	0.115771589	1.305484103	0	0
KY2019:KY.Chr9.366	97.05435453	639.6986146	0.067911818	82.20960423	138.2349014	0.020453733	-0.521172767	0.301180761	0	0	200.4768576	461.048994	0.011471457	181.3736442	325.131364	0.009883494	-0.064708078	0.861572684	0	0	133.9136223	257.4284247	0.014355125	116.0399951	305.9232074	0.022719408	0.199390036	1.582668768	0	0
KY2019:KY.Chr4.478	24.95740992	57.96570327	0.093061936	22.16332971	13.78556065	0.028064313	-0.520617666	0.30156597	0	0	58.60668026	190.2504528	0.055390012	67.22074352	84.78607513	0.018763675	-0.470113548	0.338755568	0	0	37.65455212	20.48477391	0.014447616	42.36609222	44.51131697	0.024798969	0.234637427	1.716474815	0	0
KY2019:KY.Chr13.201	10.65401759	14.92824688	0.131517029	12.47634396	6.17557437	0.039673697	-0.520479312	0.301662053	0	0	32.13674947	24.03808217	0.023275334	24.32800998	12.13829228	0.020508997	-0.054951501	0.881147269	0	0	14.55596141	11.4163976	0.053882445	17.89593391	14.8972886	0.046515586	-0.063848798	0.863279051	0	0
KY2019:KY.Chr4.1290	11.98126717	33.80405687	0.235485038	13.69833529	13.33227341	0.071050744	-0.520394692	0.301720842	0	0	66.64277584	389.7238271	0.087750743	57.08795467	100.1759724	0.030737929	-0.455576202	0.350286823	0	0	45.07338974	115.3559944	0.056780567	29.20316356	60.44649772	0.070877982	0.096311615	1.24827887	0	0
KY2019:KY.Chr3.944	7.438679937	5.893744122	0.106512243	6.890670823	1.526368707	0.032146704	-0.520263085	0.30181229	0	0	32.84640988	19.37156541	0.017955144	27.61349176	13.03940255	0.017100745	-0.021173862	0.952414807	0	0	27.58406899	25.91309318	0.034056703	20.34138765	22.38301169	0.05409503	0.200954773	1.588381295	0	0
KY2019:KY.Chr2.2052	6.592187946	42.00486362	0.966585815	11.79039525	40.66477016	0.292524061	-0.519078824	0.30263641	0	0	26.63957916	32.37549338	0.045620672	20.22203826	15.75979785	0.038539031	-0.073260889	0.844771226	0	0	18.84725517	13.00616191	0.036614485	20.4731635	15.81311372	0.037726584	0.01299455	1.030373198	0	0
KY2019:KY.Chr14.1185	14.61296615	37.16390803	0.174038215	14.5432372	11.15806915	0.052755394	-0.518377747	0.303125345	0	0	52.7704065	279.2520884	0.100280283	74.69547832	198.6370487	0.035601773	-0.449743922	0.355022662	0	0	29.33307231	17.08208902	0.019852988	30.37677791	27.9616038	0.030302514	0.183652791	1.526345253	0	0
KY2019:KY.Chr1.1054	1.163656595	0.60730397	0.448493806	0.802769703	0.087663431	0.136030569	-0.518119934	0.303305346	0	0	9.391682307	1.564162658	0.017733527	7.743639393	1.043138462	0.017396093	-0.00834341	0.980971975	0	0	2.034964053	0.277670997	0.067052818	1.683620498	0.150917013	0.05324144	-0.100167243	0.794022408	0	0
KY2019:KY.Chr10.1259	21.25949829	78.3475541	0.173348234	21.14148811	23.53658746	0.052658973	-0.517447032	0.303775653	0	0	79.06494685	122.8982733	0.019659742	78.64585889	115.1377897	0.018615134	-0.023711646	0.94686563	0	0	89.63284328	41.44550894	0.005158734	74.55704553	75.73290811	0.013624082	0.421764123	2.640973929	0	0
KY2019:KY.Chr11.792	19.47766997	39.93855259	0.105273319	16.17625191	8.369004838	0.031982913	-0.5174003	0.303808347	0	0	29.54341926	18.05514785	0.020686144	29.02074502	10.45691875	0.012416141	-0.221692915	0.600215342	0	0	22.97298166	32.18521966	0.06098482	18.93847961	26.93999591	0.07511165	0.090485558	1.231645022	0	0
KY2019:KY.Chr14.304	51.85514387	129.0313775	0.047985679	46.21022253	31.15619299	0.014590436	-0.517043381	0.304058134	0	0	102.8781191	670.7146423	0.063371174	112.1997327	258.2866706	0.020517212	-0.489773407	0.323762536	0	0	101.2060334	126.2832604	0.012329146	88.86434041	378.5115634	0.047931841	0.58969113	3.887685408	0	0
KY2019:KY.Chr1.1836	3.274320865	7.436900297	0.693664531	5.216486359	5.742789496	0.211040956	-0.516782743	0.304240662	0	0	20.51618309	14.12465462	0.033557122	14.89968723	7.220616309	0.032525199	-0.013564741	0.969248763	0	0	19.94584936	14.49232667	0.036427809	23.49543021	33.38611243	0.060478227	0.220166003	1.660221371	0	0
KY2019:KY.Chr4.80	43.39777085	120.053789	0.063744252	36.93406182	26.47029038	0.019404594	-0.516536465	0.304413236	0	0	43.85710245	39.67549783	0.020627306	39.23145222	14.3764838	0.009340796	-0.344058604	0.452836449	0	0	37.8661255	17.34345333	0.012095779	51.05038875	67.07150233	0.025735934	0.327906091	2.12767892	0	0
KY2019:KY.Chr13.451	23.04265874	209.9065052	0.395330864	46.99250545	265.9378129	0.120426729	-0.51623783	0.304622634	0	0	25.14457217	50.88875016	0.080488398	22.6533116	20.12120487	0.039209435	-0.312342698	0.487143936	0	0	28.04868313	31.14029799	0.039582007	33.15706234	50.03894532	0.045515158	0.060658244	1.149895153	0	0
KY2019:KY.Chr2.1301	15.21545337	63.30370756	0.273438304	19.19595472	30.71969362	0.083367628	-0.515861905	0.304886429	0	0	27.06814593	29.63734786	0.040450353	31.66490618	16.32141094	0.016278009	-0.395321031	0.402419455	0	0	23.58065623	31.66265399	0.05694237	19.44223125	21.5774916	0.057083257	0.001073207	1.002474203	0	0
KY2019:KY.Chr1.1242	22.85384684	44.78082498	0.085738023	27.35290482	19.56456274	0.026149491	-0.515710228	0.304992932	0	0	97.25050464	117.7311621	0.012448233	97.33557598	141.6886087	0.014955183	0.079684026	1.201390029	0	0	100.1311584	177.9096089	0.017744384	89.98151777	258.5089241	0.031927794	0.255107988	1.799318252	0	0
KY2019:KY.Chr9.774	7.14595088	71.27990123	1.395876629	6.291505921	16.85865074	0.425905839	-0.515533442	0.305117107	0	0	178.361342	6559.329663	0.206185441	346.9698992	7859.310766	0.065283114	-0.499457134	0.316623296	0	0	52.86500812	728.6701271	0.260732014	140.0243181	5298.634502	0.270244603	0.015562671	1.036484162	0	0
KY2019:KY.Chr2.2203	144.8908904	1484.027684	0.070690302	102.019621	224.8320712	0.021601845	-0.51486899	0.305584279	0	0	79.21903554	1523.401448	0.242747778	86.070745	434.0431111	0.058589763	-0.617333519	0.241360656	0	0	67.70537021	255.8923396	0.055822727	54.51881818	103.9170298	0.034961806	-0.203217192	0.626300575	0	0
KY2019:KY.Chr5.395	9.871063355	14.88161173	0.152729205	10.41214953	5.064891956	0.046718554	-0.514432699	0.305891424	0	0	7.474816547	1.112013504	0.019902562	6.563410575	0.953203777	0.022127208	0.046017625	1.111776866	0	0	28.3429446	11.17412279	0.013909884	28.46496024	23.922984	0.029525291	0.326870683	2.122612309	0	0
KY2019:KY.Chr7.840	24.81457171	65.67508311	0.106656435	18.77222658	11.54191043	0.032752626	-0.512740939	0.307085325	0	0	49.03804957	46.65421122	0.019401016	46.39902379	38.31291343	0.017796209	-0.037496983	0.917282322	0	0	66.11638796	55.53502505	0.012704241	57.24136419	99.96435604	0.030508807	0.380476489	2.401466329	0	0
KY2019:KY.Chr10.1152	79.59487093	417.5900823	0.065914355	50.42586172	51.56460979	0.020278932	-0.511934931	0.307655775	0	0	23.83553457	18.01964993	0.031717325	21.01772118	8.525174064	0.019298875	-0.215764554	0.608464774	0	0	14.61661397	7.904594698	0.036998665	17.19289945	15.19406668	0.051401499	0.142789729	1.389279829	0	0
KY2019:KY.Chr5.419	16.72451552	313.6551165	1.121360579	18.37230791	116.4849733	0.345098025	-0.511802811	0.307749382	0	0	2.751281859	1.937333958	0.255937735	2.625927986	1.266450485	0.183663388	-0.144111731	0.717609648	0	0	NA	NA	NA	4.277413794	3.008816694	0.164449743	NA	#VALUE!	0	0
KY2019:KY.Chr3.1013	74.70611731	309.4380013	0.055444863	68.1362246	79.23105263	0.017066297	-0.511722022	0.30780664	0	0	168.1781662	315.5053178	0.011154946	159.2009593	141.3578903	0.00557736	-0.301038764	0.49998987	0	0	119.2954695	450.4667671	0.031652998	109.7716953	800.4397655	0.066427501	0.321933058	2.098616409	0	0
KY2019:KY.Chr3.1463	27.73924562	72.80609892	0.094619025	26.08907293	19.83109445	0.029135964	-0.51154908	0.307929235	0	0	79.68054633	150.0981494	0.023641266	74.21624907	52.71683048	0.009570867	-0.392719443	0.40483733	0	0	58.64929802	202.3020201	0.058813169	50.95062203	223.2689221	0.086006108	0.165054712	1.462361397	0	0
KY2019:KY.Chr3.1636	77.95985253	628.5444572	0.103417488	56.31721327	101.0611945	0.031864134	-0.511291869	0.308111661	0	0	91.2764643	109.5370569	0.013147508	92.23465146	58.00556047	0.006818383	-0.285162045	0.518606492	0	0	96.57068197	79.23522746	0.008496258	110.2800757	226.5159978	0.018625364	0.340877056	2.192184371	0	0
KY2019:KY.Chr3.717	122.2296276	565.1751288	0.037829453	111.4802832	145.0357269	0.011670215	-0.510751195	0.308495473	0	0	261.6949627	3300.59715	0.048194979	273.432059	1065.44874	0.014250618	-0.5291681	0.295686777	0	0	206.2929053	515.1093386	0.012104054	198.8941063	652.4103136	0.016492139	0.134346151	1.36253019	0	0
KY2019:KY.Chr3.723	39.52660315	225.3526589	0.144239331	37.90255682	63.97394748	0.044531378	-0.510417565	0.308732561	0	0	35.15889892	27.32770093	0.02210714	24.63154173	15.6657119	0.025820636	0.067434379	1.167977224	0	0	46.9681973	32.34118046	0.014660476	27.44753174	27.51187317	0.036518554	0.396365485	2.490952818	0	0
KY2019:KY.Chr4.772	9.391705985	72.50821877	0.82205005	7.324566175	13.62359234	0.253938076	-0.510170435	0.308908291	0	0	14.92185053	11.03650073	0.049566246	15.51553881	12.56881942	0.05221085	0.022574737	1.053354938	0	0	2.887178579	1.232984668	0.147914375	9.97949177	10.14129777	0.101830221	-0.162133696	0.688440329	0	0
KY2019:KY.Chr1.520	1.559245578	1.822852542	0.749760396	4.396913058	4.483017505	0.23188608	-0.509647818	0.309280246	0	0	3.503006104	0.896120629	0.073027206	2.297539798	0.441323205	0.083604697	0.05874599	1.144843156	0	0	4.43605884	2.032195145	0.1032692	2.706964033	2.567303387	0.350358149	0.53054141	3.392668375	0	0
KY2019:KY.Chr5.984	60.2146785	317.1024076	0.087457044	82.41949069	183.9942258	0.027085967	-0.509050455	0.309705951	0	0	155.5030673	493.9422681	0.020426703	136.8965612	196.3129217	0.010475236	-0.290034463	0.512820694	0	0	104.1526763	73.22157976	0.006749914	100.9293182	182.3407673	0.017899838	0.423550873	2.651861639	0	0
KY2019:KY.Chr9.210	27.03512125	197.4585225	0.270158875	22.58285951	42.67216572	0.083673285	-0.50903242	0.309718809	0	0	51.29877685	62.90541676	0.02390419	47.21794464	17.97574895	0.008062558	-0.472001187	0.337286392	0	0	45.44726074	65.6277284	0.031774004	38.3783923	80.16386993	0.054425837	0.233733171	1.712904581	0	0
KY2019:KY.Chr12.668	47.83011025	320.3923929	0.140048813	34.6076442	52.01108622	0.043426202	-0.508527583	0.310079044	0	0	71.12836337	56.75701419	0.011218477	64.22629519	36.14131379	0.008761495	-0.107355715	0.780987918	0	0	62.03179119	38.02366955	0.009881557	75.26868929	76.07237	0.013427595	0.133172856	1.358854177	0	0
KY2019:KY.Chr2.45	313.4499682	2404.885914	0.02447699	264.712953	532.9987176	0.007606341	-0.50758224	0.310754754	0	0	465.5090427	2213.107337	0.010212833	409.4854563	775.1314836	0.004622729	-0.344247821	0.452639243	0	0	416.3298804	967.0591321	0.005579276	364.7803416	1449.020457	0.010889593	0.290433798	1.951793208	0	0
KY2019:KY.Chr11.582	57.37849213	885.3289709	0.268909666	57.58877277	277.4920268	0.083670981	-0.507031552	0.311149027	0	0	161.0724014	452.278339	0.017432654	132.6212787	188.1379316	0.010696703	-0.212113579	0.61360152	0	0	151.2855935	251.9456211	0.011008082	118.720071	465.9518667	0.033059232	0.477581093	3.00317821	0	0
KY2019:KY.Chr14.413	22.78948189	417.1791997	0.803255565	19.915647	99.14467396	0.249965775	-0.506973194	0.311190841	0	0	144.515888	2201.167267	0.105395448	131.7502157	1198.782822	0.069061792	-0.183584013	0.655263518	0	0	125.6504534	1391.259373	0.088121115	84.10552477	974.9390971	0.137825138	0.194248454	1.564042148	0	0
KY2019:KY.Chr9.67	75.31351116	971.6887357	0.171309473	48.86587523	127.3069188	0.053313923	-0.506940734	0.311214097	0	0	123.8521977	218.5393357	0.014246959	130.8993218	250.1875796	0.014601281	0.010668768	1.024870009	0	0	128.7452496	138.5061533	0.008356158	97.35369657	99.17703053	0.010464204	0.097699567	1.25227455	0	0
KY2019:KY.Chr9.769	109.2546382	636.7934267	0.053348081	86.71644298	125.0004282	0.016622969	-0.506410215	0.311594507	0	0	153.8735503	305.2414577	0.01289186	154.3224311	264.777511	0.011117906	-0.064292587	0.862397358	0	0	132.6586783	225.1996842	0.012796655	122.0214467	137.3365076	0.00922388	-0.142182785	0.720803991	0	0
KY2019:KY.Chr3.1603	33.61065489	185.7859574	0.164459489	27.46003544	38.73017852	0.051362637	-0.505411624	0.312311788	0	0	54.13633544	65.7836763	0.022446076	57.64215714	45.9338475	0.013824594	-0.210488057	0.615902486	0	0	55.06873481	47.2027881	0.015565299	47.91404503	42.3613058	0.018452009	0.073886212	1.18545805	0	0
KY2019:KY.Chr1.2072	27.19037987	120.6679879	0.163215546	33.99329642	59.11266216	0.051155691	-0.503867565	0.313424133	0	0	56.15771953	30.78755437	0.009762393	44.78353502	32.20129823	0.016055973	0.216080372	1.644675952	0	0	24.85911472	9.651282901	0.01561758	32.20683684	18.4368632	0.017774234	0.056177158	1.138091433	0	0
KY2019:KY.Chr8.1271	147.870942	1730.527531	0.079143059	119.4036527	353.6935379	0.024808008	-0.503820934	0.313457785	0	0	187.7299775	1515.397827	0.042999104	192.5764263	439.2237472	0.011843486	-0.559979837	0.275435646	0	0	178.3226786	481.5544086	0.015143707	175.5393478	742.3624957	0.024091679	0.201634857	1.59087065	0	0
KY2019:KY.Chr7.1146	42.37654971	112.6563428	0.062734214	38.67055611	29.44398263	0.019689547	-0.503268743	0.313856598	0	0	70.6551673	120.6760029	0.02417314	76.04720948	72.96878138	0.012617419	-0.28236253	0.521960283	0	0	69.03634931	90.11721336	0.018908284	73.33793516	152.2692667	0.02831098	0.175302781	1.497279182	0	0
KY2019:KY.Chr14.346	46.25400674	448.1720364	0.209481674	32.98286785	71.55190923	0.065772507	-0.50310164	0.313977379	0	0	138.1336351	376.550624	0.019734426	124.0085315	194.2338678	0.012630537	-0.193802661	0.640025557	0	0	160.4642006	415.7627325	0.016146903	150.6466785	788.9682293	0.034764853	0.333051149	2.153035353	0	0
KY2019:KY.Chr12.1085	162.4863721	2845.628135	0.10778151	139.6277449	663.1267565	0.034013639	-0.500891158	0.315579537	0	0	452.4218236	3698.790432	0.018070603	402.3312998	3597.827952	0.022226586	0.089900117	1.22998585	0	0	567.7227504	3100.162455	0.0096186	450.5313898	3315.148873	0.01633251	0.22994107	1.698013224	0	0
KY2019:KY.Chr8.1077	20.56177987	76.4761744	0.180885912	21.48933231	26.43997156	0.057255227	-0.499589604	0.316526734	0	0	90.41693014	606.3294042	0.074166727	67.63206016	98.69352872	0.021576622	-0.536225671	0.290920509	0	0	61.24474723	125.4543214	0.033446289	57.35382301	96.24676931	0.029259131	-0.058086515	0.874809489	0	0
KY2019:KY.Chr12.591	8.649134333	14.28402582	0.190943703	6.562416984	2.604785327	0.060484527	-0.49926105	0.316766283	0	0	18.40134411	14.12680527	0.041720054	15.86046459	8.42358698	0.033486153	-0.09547961	0.802639254	0	0	32.21867977	13.42207922	0.012930172	19.75327434	14.87595576	0.038124722	0.46960237	2.948508496	0	0
KY2019:KY.Chr12.550	5.608823399	3.954667352	0.125709016	5.734474454	1.310501801	0.039852023	-0.498916049	0.317018017	0	0	15.16419231	18.19720622	0.079134552	23.91656945	16.22261685	0.028361105	-0.44564301	0.358390921	0	0	14.58246666	12.72928945	0.059860753	17.73802142	25.13056193	0.079871502	0.125249672	1.334288294	0	0
KY2019:KY.Chr14.166	7.256804007	19.46306269	0.369590155	11.46473975	15.43397163	0.117421952	-0.497971098	0.317708549	0	0	73.36208256	131.106531	0.02436021	39.00374482	31.4482404	0.020672059	-0.071297286	0.848599376	0	0	53.89422715	64.7099869	0.022278545	49.71000593	87.10366785	0.035249163	0.199261998	1.582202204	0	0
KY2019:KY.Chr14.1077	147.1948669	1590.580453	0.07341255	147.9518117	510.5780527	0.023324995	-0.497948743	0.317724899	0	0	149.998742	220.2477526	0.009788953	131.6566579	143.9580711	0.008305205	-0.071385886	0.848426282	0	0	145.6171605	284.6517089	0.013424208	143.9160759	573.8236863	0.027705108	0.314671174	2.063816949	0	0
KY2019:KY.Chr3.217	33.09623452	54.76358506	0.049995936	33.02061355	17.32786529	0.015891862	-0.497759914	0.317863076	0	0	69.3003637	163.2789488	0.033998454	59.74475277	50.32456641	0.014098747	-0.382278663	0.414687886	0	0	57.1645333	71.05398711	0.021743784	54.54988106	71.25352537	0.023945215	0.041883612	1.101244153	0	0
KY2019:KY.Chr5.307	22.06128673	15.85388039	0.032574211	21.45414276	4.771608268	0.010366746	-0.497231449	0.318250103	0	0	115.0555723	818.7375894	0.061848535	108.6397559	195.2573791	0.016543595	-0.572699523	0.267485641	0	0	80.47390826	261.0238915	0.040306035	74.10466756	288.995767	0.052625999	0.115830282	1.305660529	0	0
KY2019:KY.Chr6.392	96.44340191	1516.116167	0.162999937	76.36639407	302.5964739	0.051887088	-0.497128142	0.318325816	0	0	217.875344	433.8991249	0.009140556	174.8878686	277.1800086	0.009062386	-0.003730069	0.991448004	0	0	217.5671575	372.4112943	0.007867489	200.1269863	873.4986939	0.021809763	0.442814781	2.772137718	0	0
KY2019:KY.Chr10.1261	48.75361686	204.4827774	0.08602864	42.76483653	50.08860182	0.027388313	-0.497077779	0.318362734	0	0	96.13326363	242.0415277	0.026190423	95.13827542	91.63033298	0.010123454	-0.412813797	0.386532665	0	0	102.6673593	216.0892928	0.020500689	83.04941541	120.0091751	0.017399681	-0.071227173	0.848736401	0	0
KY2019:KY.Chr11.882	1.582112468	2.043347343	0.81633326	4.87629485	6.180016999	0.259902079	-0.497057737	0.318377422	0	0	16.7165435	8.941736195	0.031998446	15.1602038	4.847349825	0.02109086	-0.181034603	0.659121384	0	0	1.655680974	0.381265914	0.139083196	4.552145965	1.111194164	0.053623801	-0.41391707	0.385551976	0	0
KY2019:KY.Chr9.1106	21.84848916	113.3234214	0.237397891	21.14042869	33.81506571	0.075662843	-0.496594201	0.318717419	0	0	16.43007334	18.28530618	0.067736575	11.3918768	6.130147357	0.047236788	-0.156542878	0.697360148	0	0	33.28866236	41.85448043	0.037770198	35.24887722	47.58598571	0.038299093	0.006039227	1.014002971	0	0
KY2019:KY.Chr10.749	81.95235367	321.9294318	0.047933354	75.86810414	87.97895883	0.015284821	-0.496377466	0.318876518	0	0	162.9837775	581.7242928	0.02189921	167.2395059	382.8302852	0.013687639	-0.204099907	0.625028894	0	0	154.7396222	224.9837445	0.00939611	148.6380257	282.52493	0.012787832	0.133848844	1.36097087	0	0
KY2019:KY.Chr10.83	4.175038421	5.583652402	0.320329858	4.519336126	2.089900035	0.102323698	-0.495621195	0.319432283	0	0	8.057221142	1.589919702	0.024490893	6.305917731	1.434451959	0.036073593	0.168184783	1.472939064	0	0	6.752590422	0.710417317	0.015580189	5.245393833	0.794391386	0.028872097	0.267905601	1.853128804	0	0
KY2019:KY.Chr10.865	35.25227851	404.3151686	0.325346133	43.93902684	200.7194324	0.103965334	-0.495457098	0.319553004	0	0	108.9002791	150.7538437	0.012711898	84.15844337	94.02577459	0.01327552	0.018841123	1.044338147	0	0	103.5668481	110.1174248	0.010266314	56.0851713	114.5605388	0.036419917	0.549924418	3.547516372	0	0
KY2019:KY.Chr7.596	80.46955538	815.3337521	0.125913477	66.88204564	180.585629	0.040370496	-0.494008127	0.320620929	0	0	167.7025683	354.363874	0.012599985	155.415347	165.5357085	0.006853365	-0.264466126	0.543918505	0	0	181.3260727	524.0627796	0.015939064	178.2403136	884.3452335	0.027836201	0.242147159	1.746413779	0	0
KY2019:KY.UAContig4.23	1.952858315	2.818260389	0.738991846	2.410668753	1.379746439	0.237423774	-0.493115441	0.321280641	0	0	1.897204635	0.284052037	0.078916816	2.27353713	0.361645393	0.069964677	-0.05229072	0.886562339	0	0	2.427912549	0.321203903	0.05448974	2.050701836	0.356873418	0.084861198	0.192394425	1.557379389	0	0
KY2019:KY.Chr7.1245	49.78870602	523.0090425	0.210983027	59.596108	241.0117688	0.067858218	-0.492645066	0.321628801	0	0	88.29954532	410.6801688	0.052672848	104.4917677	321.1381918	0.02941222	-0.253058992	0.558394336	0	0	111.0852914	1214.676258	0.098434519	76.09475378	315.4255661	0.054473773	-0.256959967	0.553401119	0	0
KY2019:KY.Chr11.176	2.778645529	4.660097053	0.603571419	33.77084835	221.5179536	0.194233882	-0.492403677	0.32180762	0	0	1.867688146	0.559045162	0.160264808	2.906723403	1.373335718	0.162543385	0.006131132	1.014217575	0	0	2.733722947	1.045015941	0.139834366	1.553642128	0.914610252	0.378908273	0.432920169	2.709693503	0	0
KY2019:KY.Chr2.1218	86.03466822	1259.933612	0.17021612	62.04802536	211.3891152	0.054906871	-0.491373994	0.322571511	0	0	64.67861891	169.051927	0.040410912	53.00100939	61.20497238	0.021788053	-0.268280225	0.539162615	0	0	84.08902029	295.5642207	0.041799711	85.03796091	424.9178679	0.058759666	0.147906043	1.405743355	0	0
KY2019:KY.Chr5.825	30.77620625	418.6145489	0.441961206	24.16168911	83.25593814	0.142613499	-0.491223516	0.322683297	0	0	145.7192985	618.8601957	0.029144621	168.319658	562.6818044	0.019860638	-0.166565215	0.681451236	0	0	150.8255733	1665.96057	0.073234336	71.33459162	556.2650904	0.109315425	0.173966698	1.49267995	0	0
KY2019:KY.Chr2.2275	14.79422921	49.53158871	0.226306783	18.12105003	24.01675187	0.073138753	-0.490550019	0.323184096	0	0	28.45647893	15.44790318	0.019076874	24.21024783	11.81509663	0.020157599	0.023931592	1.056651053	0	0	40.06215553	37.1846009	0.023168318	38.95252899	71.53038564	0.047143221	0.308524748	2.034814137	0	0
KY2019:KY.Chr7.709	28.20781141	42.54217623	0.053466397	29.75773308	15.30670783	0.017285506	-0.490398815	0.323296631	0	0	60.41016444	90.32710283	0.024751302	54.40874014	44.17228986	0.014921503	-0.219785471	0.602857296	0	0	36.31808678	16.52780149	0.012530522	29.96499907	37.71328273	0.042001597	0.525296636	3.351943119	0	0
KY2019:KY.Chr7.835	101.1967122	1434.804149	0.140106995	99.00828541	445.1570407	0.045411952	-0.489289651	0.324123374	0	0	216.8528277	1116.848602	0.023750028	189.2877399	339.9512775	0.009487935	-0.39849242	0.399491529	0	0	232.9505715	622.6879955	0.011474742	199.2078659	669.4788745	0.016870343	0.167380979	1.470215452	0	0
KY2019:KY.Chr4.822	102.7661431	571.0760409	0.054074664	98.92534937	171.8523411	0.017560637	-0.488453558	0.324747963	0	0	127.6677488	579.7045073	0.035566758	116.2486331	195.8127565	0.014489896	-0.389979005	0.407399966	0	0	96.49760866	137.9307397	0.014812486	89.94452521	127.4163319	0.015749821	0.026647668	1.06328006	0	0
KY2019:KY.Chr6.262	245.4925899	5530.420309	0.091765907	201.0757907	1206.01124	0.029828525	-0.488049578	0.325050184	0	0	435.6309048	3493.591141	0.018409191	407.5752894	2607.859556	0.015698874	-0.069166205	0.852773704	0	0	491.3005473	5341.784718	0.022130534	500.9840942	7995.138222	0.031855036	0.158186216	1.439415606	0	0
KY2019:KY.Chr4.1168	65.36235872	347.2594464	0.081282796	52.24525327	72.28970626	0.026483951	-0.487015854	0.325824803	0	0	179.9732645	384.1786331	0.011860888	165.7294797	295.9287833	0.010774266	-0.041729544	0.908386117	0	0	184.8015867	371.7583066	0.010885523	159.3148556	475.1650006	0.018721123	0.235482606	1.719818423	0	0
KY2019:KY.Chr8.1000	12.86703036	53.66624803	0.324148922	13.09058812	18.13207353	0.105810595	-0.486215427	0.326425873	0	0	53.3496693	231.246406	0.081247785	52.19762242	154.7090136	0.056782456	-0.155597354	0.698880049	0	0	45.61401583	262.200271	0.126019142	39.12083326	331.0259927	0.216294713	0.234609385	1.716363955	0	0
KY2019:KY.Chr4.1022	22.04691601	68.05638114	0.140014546	29.79633494	40.62650913	0.045759768	-0.485689345	0.326821529	0	0	56.650721	22.68054159	0.007067121	53.58695029	28.13178019	0.009796685	0.141836595	1.386234225	0	0	66.77807379	123.6002783	0.027717348	54.26683153	164.4691498	0.055849015	0.304263844	2.014948003	0	0
KY2019:KY.Chr5.59	104.6021054	1494.27471	0.136568203	79.54309704	282.6466594	0.044672357	-0.48531073	0.327106574	0	0	217.6298672	838.126083	0.017695888	186.6877047	455.3739611	0.013065823	-0.131735601	0.738353622	0	0	247.2018268	1092.042787	0.017870483	232.7817333	1963.070576	0.036227479	0.306901815	2.02722439	0	0
KY2019:KY.Chr10.748	160.6682891	3026.487865	0.117240753	123.458812	584.901282	0.038374116	-0.485040213	0.327310385	0	0	308.8298203	665.066317	0.00697311	293.5895361	355.2916962	0.004121961	-0.228322584	0.591122326	0	0	282.9438901	757.7158672	0.009464676	232.8362262	1091.471455	0.020133129	0.327805538	2.127186287	0	0
KY2019:KY.Chr10.1091	7.372506424	7.290509619	0.134130508	13.90097449	8.485692834	0.043913375	-0.484930754	0.327392893	0	0	25.03097332	37.56024868	0.059947763	27.69201722	17.75512394	0.023153387	-0.413158462	0.386226038	0	0	32.10866745	98.39657974	0.0954411	31.38431614	69.50284499	0.070563033	-0.131158196	0.739335915	0	0
KY2019:KY.Chr10.1056	9.26544357	91.73170956	1.068530828	11.52089076	46.46121374	0.350040611	-0.484668623	0.327590559	0	0	53.86318006	196.1210467	0.067598992	32.63653747	33.148327	0.031120994	-0.33688676	0.460376599	0	0	24.56145462	69.72757637	0.115583649	20.56397681	83.077255	0.19645719	0.230371525	1.699697074	0	0
KY2019:KY.Chr5.362	8.149113436	17.55541089	0.26435667	9.513299771	7.843886616	0.086670029	-0.484321329	0.327852628	0	0	23.89666705	16.41155	0.028739217	17.03349662	4.177557195	0.014398418	-0.300160148	0.501002446	0	0	27.40440181	21.58036062	0.028735453	51.94168258	70.71746462	0.026211668	-0.03992339	0.912171734	0	0
KY2019:KY.Chr9.741	25.3129366	169.1935	0.264057564	32.65226185	92.30878245	0.086579781	-0.48428213	0.327882223	0	0	88.60286997	165.9221204	0.021135314	76.16485571	124.728619	0.021500911	0.007448156	1.017297921	0	0	70.28985509	186.1439214	0.037675894	85.11158519	285.6210142	0.039428731	0.019749236	1.046524098	0	0
KY2019:KY.Chr9.878	4.808137499	16.36679491	0.707961895	7.003301897	11.39396876	0.232310761	-0.483940555	0.328140204	0	0	45.97930175	35.49064684	0.016787622	36.404455	20.20291877	0.015244214	-0.041884121	0.908062738	0	0	14.07984032	6.697923711	0.033786619	33.98927597	26.82394411	0.023218749	-0.162905929	0.687217297	0	0
KY2019:KY.Chr8.1323	15.68458241	74.02719072	0.300916047	16.92276538	28.32035664	0.098890837	-0.483289296	0.328632647	0	0	46.49086984	611.04987	0.282710092	64.3244546	333.7518184	0.080662451	-0.544669897	0.285318612	0	0	35.46210529	71.17379084	0.056596695	17.57690276	36.48790309	0.118103891	0.319473138	2.086763034	0	0
KY2019:KY.Chr14.57	63.32160318	987.9267241	0.246388782	56.04448021	254.4338129	0.081004498	-0.483111795	0.328766989	0	0	97.87753055	171.6874478	0.017921425	85.98157444	146.8059657	0.019857882	0.04456038	1.108052624	0	0	82.54294222	90.42843838	0.013272268	54.9625457	92.01232619	0.030458768	0.36076719	2.294918095	0	0
KY2019:KY.Chr8.895	7.155951234	32.22924846	0.629383617	16.92443409	59.28860842	0.206986941	-0.482972489	0.328872464	0	0	74.72589926	84.22982856	0.015084246	56.40944731	63.21059223	0.01986489	0.119562554	1.316929597	0	0	65.7713626	74.25535375	0.017165407	50.36863102	148.7070324	0.05861533	0.53335712	3.414735811	0	0
KY2019:KY.Chr3.701	47.76439054	468.8696943	0.205515074	35.54012412	85.42843707	0.067633923	-0.482679101	0.329094707	0	0	60.59550783	61.25801737	0.016683305	53.99336137	35.18631896	0.012069606	-0.140588973	0.723454136	0	0	57.13017481	33.09478865	0.010139779	45.20607246	58.73739778	0.028742276	0.452492643	2.834605764	0	0
KY2019:KY.Chr5.632	51.03812636	194.2363822	0.07456605	56.40271538	78.06942838	0.024540363	-0.482660161	0.329109065	0	0	72.80711584	47.84868497	0.009026562	94.29504329	91.18504389	0.010255241	0.055423531	1.136118159	0	0	102.5162546	60.7204234	0.005777625	108.337718	204.6576035	0.01743687	0.479719189	3.017999611	0	0
KY2019:KY.Chr14.117	165.1200699	3567.467626	0.130845958	110.0739547	522.5051733	0.04312424	-0.482038858	0.329580223	0	0	408.7057832	4919.525501	0.029451109	481.0578001	2418.283042	0.010449911	-0.449989042	0.354822326	0	0	378.9569593	1395.191089	0.009715249	340.6291918	3094.589314	0.026671	0.438585374	2.745271892	0	0
KY2019:KY.Chr2.1303	32.32531538	145.3743109	0.139124023	26.13023689	31.31021548	0.045856337	-0.482002765	0.329607612	0	0	52.94422189	118.9849783	0.042447781	34.61675091	28.80217339	0.024035472	-0.247002341	0.566236242	0	0	23.59156153	12.35211112	0.022193603	33.05309063	39.94715087	0.03656467	0.216833847	1.647531949	0	0
KY2019:KY.Chr9.959	29.61442014	106.3543493	0.121268718	38.00363908	57.75075186	0.039985937	-0.481841515	0.329730022	0	0	64.04186889	95.49994136	0.023284939	54.42268926	69.35380214	0.023415869	0.002435168	1.005622948	0	0	70.6561692	173.086304	0.034670694	68.02068398	185.7561592	0.040147752	0.063698704	1.157973705	0	0
KY2019:KY.Chr1.1484	706.2939757	47092.79759	0.094402498	501.9830229	7859.527208	0.031190215	-0.480965124	0.330396077	0	0	1420.684905	25031.55895	0.012402018	1592.504475	17156.92806	0.006765162	-0.263214159	0.545488807	0	0	895.0525714	10740.00686	0.013406255	810.7284851	13511.11934	0.020556088	0.185632996	1.533320678	0	0
KY2019:KY.Chr11.1054	186.5585632	3350.283245	0.096261173	147.2993253	691.4202885	0.031866958	-0.480110545	0.331046849	0	0	223.6821312	258.327273	0.005163066	201.7169984	242.4218267	0.005957811	0.06217905	1.153928886	0	0	169.5643942	146.9685685	0.00511158	158.8492388	292.0638843	0.011574642	0.354952442	2.264396136	0	0
KY2019:KY.Chr4.660	58.95216557	401.5851259	0.115552166	46.772598	83.768537	0.038291109	-0.479680149	0.331375086	0	0	73.261967	122.8278443	0.022884408	59.0105822	34.74361713	0.009977351	-0.360524448	0.435989037	0	0	81.23052125	104.0774027	0.015773133	74.98521093	152.4504472	0.027112993	0.235259502	1.718935167	0	0
KY2019:KY.Chr2.2029	74.33110874	563.7498762	0.102034076	60.58889339	124.2818783	0.033854918	-0.47912347	0.331800114	0	0	217.2500591	716.5265049	0.015181422	205.0670162	418.3866801	0.009949156	-0.183526228	0.655350731	0	0	235.6244029	627.6379554	0.011304951	205.5610728	896.0883153	0.021206503	0.273200398	1.875859789	0	0
KY2019:KY.Chr2.2288	78.15494602	780.3961421	0.12776214	86.514971	317.3628199	0.042400748	-0.479028666	0.331872556	0	0	115.517997	396.9137745	0.029743829	112.3389505	214.8542675	0.017024849	-0.242313611	0.57238256	0	0	81.8480926	188.2066809	0.02809428	99.18681617	158.0994689	0.016070245	-0.242595399	0.572011278	0	0
KY2019:KY.Chr11.1125	4.266756195	8.080712864	0.443868187	5.616814832	4.649961205	0.147390372	-0.478784904	0.332058878	0	0	4.667240224	1.655468823	0.075997743	4.061682303	0.743330108	0.045057783	-0.227030874	0.592883173	0	0	9.662309755	1.235704914	0.013235881	2.956524604	1.206985915	0.13808268	1.018386346	10.432451	1	0
KY2019:KY.Chr3.1173	93.50492449	1173.625959	0.134233446	88.52998078	349.3957972	0.044579679	-0.478723803	0.332105599	0	0	222.8303632	1296.819782	0.026117457	218.0786592	584.7327448	0.012295072	-0.327199812	0.470760687	0	0	204.1486927	594.5264965	0.014265205	198.8344073	747.5807538	0.018909282	0.122397026	1.32555277	0	0
KY2019:KY.Chr10.1437	11.0855749	31.16770218	0.25362283	14.76220896	18.38033539	0.084343328	-0.478137609	0.332554163	0	0	14.66837439	32.10189071	0.14919925	10.24685589	8.040196435	0.076574717	-0.289681237	0.513237949	0	0	17.42761124	13.29547692	0.043775206	14.47584672	13.71804585	0.065464265	0.174776105	1.495464465	0	0
KY2019:KY.Chr11.648	116.4254924	1167.74357	0.086149214	99.20005056	282.8806366	0.028746133	-0.476671884	0.333678413	0	0	123.7017861	135.5871774	0.008860672	132.178524	141.0615978	0.008073968	-0.040379676	0.911213958	0	0	103.131433	73.16503019	0.006878939	103.0007777	131.5341837	0.012398171	0.255836174	1.802337686	0	0
KY2019:KY.Chr13.249	20.04134009	166.9383354	0.415625861	13.87990373	26.7379685	0.138789145	-0.476347063	0.333928078	0	0	332.7497663	14244.62124	0.128651658	443.210331	10935.56954	0.055670056	-0.363793731	0.432719305	0	0	432.1822173	26880.93521	0.1439165	692.0659299	118808.2246	0.248057046	0.236440979	1.723617834	0	0
KY2019:KY.Chr3.85	13.45881916	59.10145126	0.326275324	14.88015471	24.13973086	0.10902285	-0.476066699	0.334143718	0	0	25.34755595	42.44911891	0.066068812	44.37506064	71.8102909	0.036467733	-0.258087732	0.551965926	0	0	27.5807633	33.57837078	0.044141497	11.06034733	11.52639626	0.094222802	0.329308957	2.134562903	0	0
KY2019:KY.Chr9.17	20.83203541	81.75637899	0.18839017	48.5705085	148.5087166	0.062951581	-0.476051594	0.334155338	0	0	57.44432269	89.16245245	0.027020151	58.87372197	64.27640318	0.01854422	-0.163479198	0.686310746	0	0	46.64266794	61.61955376	0.028323817	45.36287429	45.06722457	0.021900785	-0.111692097	0.773228587	0	0
KY2019:KY.Chr4.1211	89.71497184	318.587838	0.039582147	70.82862659	66.37919983	0.013231661	-0.475884971	0.33428356	0	0	122.0750072	162.7264552	0.010919548	115.1927342	124.9478847	0.009416266	-0.064325912	0.862331115	0	0	130.9915968	196.611005	0.01145832	129.8327812	253.6325528	0.015046527	0.118315322	1.313152975	0	0
KY2019:KY.Chr5.764	18.92344884	53.25583696	0.148719061	14.24586737	10.09175559	0.049726619	-0.475777703	0.334366144	0	0	47.33638394	45.47995958	0.020296909	40.97735923	25.04713419	0.014916609	-0.133759804	0.734920228	0	0	24.96023484	12.41057421	0.019920239	24.93093017	27.98273254	0.045020795	0.354118616	2.260052954	0	0
KY2019:KY.Chr7.878	7.754246898	26.37111808	0.438580475	5.254341139	4.055949903	0.146911587	-0.474993243	0.33497065	0	0	29.86285245	38.22621103	0.04286459	26.87898525	23.63197292	0.032709525	-0.117424434	0.76308965	0	0	10.56306153	3.924315639	0.035170967	45.68541867	119.520016	0.057264494	0.211701112	1.628175137	0	0
KY2019:KY.Chr11.672	55.65042082	122.192042	0.039455361	69.58753184	64.05147246	0.013227149	-0.474639765	0.335243391	0	0	189.7401102	2009.234751	0.055810046	185.2111749	879.1550117	0.025628966	-0.337981301	0.45921779	0	0	135.5942511	300.6533277	0.016352474	146.0004822	531.4505952	0.024931839	0.183170856	1.524652417	0	0
KY2019:KY.Chr1.1720	6.187641037	6.75506212	0.176432718	6.625215091	2.599301833	0.059218411	-0.474122377	0.335643024	0	0	14.84524565	20.39419871	0.092540506	16.35710253	11.3614	0.042463824	-0.338312771	0.458867428	0	0	11.59868557	6.730081957	0.050026809	8.913020926	5.309546574	0.066835559	0.12580478	1.335994846	0	0
KY2019:KY.Chr2.1079	73.78575704	378.8014369	0.069577135	57.96243138	78.4942747	0.023363871	-0.473921751	0.335798118	0	0	96.12543631	168.5089352	0.018236701	82.55073308	107.5806299	0.015786731	-0.062654072	0.865657171	0	0	130.4616547	308.5086215	0.018125982	137.4725478	587.0150325	0.031061131	0.23391572	1.713624729	0	0
KY2019:KY.Chr12.479	174.0160768	2821.641211	0.093180072	155.6092364	758.85687	0.031339288	-0.473233916	0.336330369	0	0	574.2750455	15060.01971	0.04566523	623.4769437	11248.53243	0.028937104	-0.198130581	0.633679147	0	0	421.6666225	3876.21182	0.02180063	430.800295	5660.105715	0.030498084	0.145803508	1.39895425	0	0
KY2019:KY.Chr9.318	18.18782789	36.42647502	0.11011728	16.55649745	10.15780866	0.037056389	-0.47299238	0.336517475	0	0	47.42465987	73.30152325	0.032591515	39.91289436	24.59335435	0.01543801	-0.324513228	0.473681877	0	0	31.10588892	29.62856185	0.030621421	26.53440576	20.31462832	0.028852945	-0.02583519	0.942247096	0	0
KY2019:KY.Chr12.835	8.69850065	17.44463412	0.230554214	8.531014954	5.651861566	0.077658699	-0.472582955	0.336834871	0	0	26.10152479	10.47735978	0.015378717	23.48784803	4.826962042	0.008749584	-0.244932673	0.568941089	0	0	26.33456754	5.090136707	0.007339679	19.43792544	11.2775423	0.029847959	0.609237576	4.066657275	0	0
KY2019:KY.Chr11.1364	8.994274484	26.62491295	0.329121249	16.27803596	29.41652676	0.111016463	-0.471968535	0.337311746	0	0	59.89221241	105.9099988	0.029525431	55.23937659	72.82001678	0.023864549	-0.092443013	0.808270978	0	0	44.5154013	44.71980258	0.022567284	44.81328036	67.39247485	0.033558144	0.172318642	1.487026263	0	0
45s_full_rRNA_1	40710.98944	183085905.5	0.110466755	50902.46923	96600509.23	0.037282216	-0.471729882	0.337497159	0	0	2195.137115	1704585.28	0.353749169	4265.563917	2877117.739	0.158126525	-0.349690701	0.447001827	0	0	4679.930421	2847256.636	0.130001338	9328.271663	22059844.6	0.253512909	0.290052256	1.950079229	0	0
KY2019:KY.Chr1.647	21.98596241	75.47885989	0.156147261	14.92144446	11.73881419	0.052723289	-0.471531875	0.337651065	0	0	49.77929668	36.10798361	0.014571549	46.74117663	15.87477949	0.007266218	-0.302197304	0.498657898	0	0	51.25907685	69.95466106	0.02662411	44.59968995	97.33500867	0.0489334	0.264330297	1.837935616	0	0
KY2019:KY.Chr2.1067	1.423527785	0.632740907	0.312243938	1.393365808	0.204688242	0.105429609	-0.471531419	0.33765142	0	0	2.265875984	0.346870994	0.067560944	1.838017025	0.157674467	0.046672634	-0.160633401	0.690822704	0	0	3.708257318	0.658817467	0.047909913	2.63799434	0.407021142	0.058488334	0.086643871	1.220798168	0	0
KY2019:KY.Chr11.721	355.737513	18432.44049	0.145654367	283.5703036	3955.448453	0.049189707	-0.471449279	0.337715291	0	0	287.8866868	5290.980349	0.063840016	247.6843017	1803.831014	0.02940349	-0.336694099	0.460580868	0	0	296.275571	3075.719694	0.035039271	289.809393	1270.25181	0.015123939	-0.364890158	0.431628244	0	0
KY2019:KY.Chr8.672	12.0667149	38.6431928	0.265396321	19.96151205	35.74808755	0.089715182	-0.471028956	0.338042297	0	0	51.95503063	45.19107131	0.016741618	40.90245396	24.69549712	0.014761111	-0.054678383	0.881701577	0	0	40.4896248	65.39880238	0.039891677	36.36297383	59.70149139	0.045150898	0.053784103	1.131837551	0	0
KY2019:KY.Chr6.430	56.87275712	206.5614039	0.06386172	48.51460145	50.86499399	0.02161096	-0.470566549	0.338402411	0	0	276.9975841	1066.141628	0.01389514	308.7985066	950.4726868	0.009967569	-0.144273679	0.717342107	0	0	226.1683076	392.1312176	0.007665984	210.3993073	763.5958734	0.017249438	0.35220704	2.250127055	0	0
KY2019:KY.Chr7.1208	55.9678863	679.0831983	0.21679296	45.85226946	154.2425769	0.073363932	-0.470562574	0.338405509	0	0	44.16909201	159.5328	0.081773586	54.92939439	173.6649825	0.057557595	-0.15251041	0.703865366	0	0	95.40616699	304.9054512	0.033497492	87.83065232	184.4661746	0.023912475	-0.146387767	0.713858667	0	0
KY2019:KY.Chr1.1547	39.64119252	208.2736697	0.132538163	40.50384456	73.7026834	0.044925281	-0.469850143	0.338961096	0	0	24.68853013	26.62979145	0.043689522	32.69275235	16.55851213	0.015492387	-0.450258956	0.354601888	0	0	24.23652336	13.25991597	0.022573564	27.01410553	22.74048688	0.031161516	0.140018447	1.380442893	0	0
KY2019:KY.Chr4.861	30.11211126	117.6745274	0.129777693	23.02370061	23.33712297	0.044024766	-0.469502994	0.339232151	0	0	0.643105735	0.057298539	0.138541148	0.749185978	0.086436091	0.153998269	0.045937057	1.111570614	0	0	0.485440564	0.027237373	0.115582769	1.207798119	0.244236548	0.167425635	0.16092886	1.448534556	0	0
KY2019:KY.Chr2.2175	7.055816776	31.67121265	0.636165485	2.64017839	1.506837119	0.216172162	-0.468770337	0.33980492	0	0	30.0517133	16.35987931	0.018115137	19.92495753	9.459554456	0.023827357	0.119034251	1.315328556	0	0	19.77678591	18.56435777	0.047464456	9.014312754	5.459000044	0.067181215	0.150879349	1.415400505	0	0
KY2019:KY.Chr3.819	19.39005856	88.539296	0.235492903	18.22519112	26.64885031	0.080229539	-0.467643528	0.340687715	0	0	15.26975188	10.75136427	0.046110477	11.17762971	3.782584441	0.030275352	-0.182710421	0.656582928	0	0	25.44420464	16.93790484	0.026162662	16.01345181	17.54501667	0.068420126	0.417501942	2.615182125	0	0
KY2019:KY.Chr7.946	36.35618596	90.63590352	0.068571498	30.99159304	22.45511769	0.023379086	-0.467316102	0.340944659	0	0	78.2286765	64.77760568	0.01058505	74.6248658	45.67383765	0.008201634	-0.110792548	0.774831862	0	0	67.9529765	54.56619966	0.011816986	77.95678832	124.2805541	0.020450094	0.238188565	1.730567676	0	0
KY2019:KY.Chr9.891	80.44396023	749.2977748	0.115789068	61.54856368	149.6589833	0.039506353	-0.467000612	0.341192426	0	0	104.3043199	216.3485859	0.019886093	98.38112064	143.2163089	0.014796839	-0.128380523	0.744079745	0	0	89.53975717	213.5599211	0.02663716	112.3344732	201.660901	0.015980693	-0.22189233	0.599939821	0	0
KY2019:KY.Chr12.576	36.29841811	148.860648	0.112980764	28.84375249	32.0781821	0.038557266	-0.466898279	0.341272838	0	0	98.53447694	97.28756182	0.010020304	91.37434382	84.85628894	0.010163317	0.006154604	1.014272321	0	0	105.0361934	82.44414653	0.007472775	92.84951059	153.554296	0.017811592	0.377220855	2.383531151	0	0
KY2019:KY.Chr2.428	70.88800303	705.8602864	0.140466663	62.66457238	188.3506285	0.04796483	-0.466650351	0.341467712	0	0	72.60666299	128.6942353	0.024412156	68.97615443	87.15601342	0.0183189	-0.124706738	0.750400743	0	0	85.11064885	88.91144672	0.012274106	79.23683272	181.8926678	0.028970833	0.372971104	2.360321232	0	0
KY2019:KY.Chr1.1737	1.078524482	1.469502068	1.263310734	1.778402271	1.367862799	0.432496433	-0.465527656	0.342351586	0	0	4.584350626	1.668830307	0.079406586	2.845642423	0.837845994	0.103467402	0.114947019	1.303007813	0	0	0.898704668	0.148948712	0.184417766	1.792685807	0.76769711	0.238880965	0.112378789	1.295325121	0	0
KY2019:KY.Chr8.770	21.59960598	73.09493164	0.156673522	15.97358898	13.72669105	0.053797346	-0.464234758	0.34337229	0	0	31.61469849	12.69834543	0.012704836	19.60657848	9.084422363	0.023631631	0.269524645	1.860050063	0	0	21.3024564	8.025002048	0.017684215	21.85200898	14.97847851	0.031367865	0.248899178	1.773777632	0	0
KY2019:KY.Chr1.2482	18.16567283	66.18701732	0.200571782	19.31656462	25.76665408	0.069055495	-0.463071589	0.344293172	0	0	23.22233406	10.98853142	0.020376422	22.5333126	13.63140214	0.026846671	0.119762529	1.317536072	0	0	20.46696667	11.21675373	0.026776895	17.10255363	12.45112188	0.042568325	0.201326342	1.589740894	0	0
KY2019:KY.Chr14.1029	18.6634705	73.8690139	0.212069148	20.90469483	31.90810855	0.07301522	-0.463064096	0.344299115	0	0	91.90206621	1438.536179	0.1703218	85.20228418	496.4679079	0.068389386	-0.396281533	0.401530432	0	0	62.82217461	122.9790781	0.031160563	73.67597489	466.3008024	0.085904197	0.440409078	2.756824291	0	0
KY2019:KY.Chr12.716	5.485442222	16.3495728	0.543354314	4.304425725	3.473171229	0.187454452	-0.462187361	0.344994872	0	0	23.89402732	73.7891464	0.129245007	19.49369886	17.65370955	0.046456605	-0.444366303	0.359446033	0	0	13.06224112	17.08836865	0.100153288	8.276676128	7.150078337	0.104375574	0.017933665	1.042158236	0	0
KY2019:KY.Chr4.757	48.45453073	292.3532309	0.124520001	41.87674643	75.39363324	0.042992115	-0.461850306	0.345262726	0	0	136.6569495	340.24456	0.018219135	130.7221067	181.6431861	0.010629701	-0.234006711	0.583436096	0	0	118.0674406	262.9860496	0.018865678	135.4187196	236.2771901	0.012884406	-0.165608023	0.682954835	0	0
KY2019:KY.Chr7.786	1.295449128	0.706045477	0.42071883	1.803374266	0.472487721	0.145284335	-0.461773159	0.345324061	0	0	5.265213494	6.822375893	0.2460955	4.393172696	2.237444708	0.11592998	-0.326907912	0.471077204	0	0	6.414026205	8.425481861	0.204801573	8.118139187	39.61505169	0.60110071	0.467613953	2.935039517	0	0
KY2019:KY.Chr7.915	0.567029655	0.07444346	0.231534123	1.819640753	0.264807834	0.07997597	-0.461655487	0.345417639	0	0	0.538315695	0.034861982	0.120303426	0.474174809	0.017518047	0.077912786	-0.188669258	0.647635638	0	0	1.582384544	0.039835583	0.015909155	1.518747166	0.099413636	0.043099775	0.43282789	2.7091178	0	0
KY2019:KY.Chr5.182	48.00922657	241.5817906	0.10481291	47.54388974	81.87724207	0.036222113	-0.461440991	0.345588277	0	0	237.5046761	463.0890069	0.008209565	203.2693399	322.1189516	0.007796012	-0.022447619	0.949625467	0	0	214.2136807	1082.913881	0.023599321	197.7896567	1392.013339	0.035582482	0.17833673	1.507775669	0	0
KY2019:KY.UAContig2.54	42.16508848	718.8525152	0.404327951	72.20305716	728.6255523	0.139763325	-0.46134054	0.345668225	0	0	3.082275194	5.381771508	0.566477198	6.584592694	6.944973538	0.16018165	-0.548569669	0.282768045	0	0	5.1934981	5.196450875	0.192657922	10.26098052	48.28623675	0.458612231	0.376658761	2.380448342	0	0
KY2019:KY.Chr12.361	13.75587477	40.0151323	0.211469545	10.28828579	7.74239962	0.073145825	-0.461058286	0.345892951	0	0	1.036881766	0.222982306	0.207401516	1.187760559	0.327170368	0.23190823	0.048504235	1.118160727	0	0	2.415282753	1.161636277	0.199128859	3.258088504	2.158364693	0.203328882	0.009064868	1.021091985	0	0
KY2019:KY.Chr1.1589	1.806226973	1.435151691	0.439899188	1.417383974	0.305958353	0.152295573	-0.460665881	0.346205624	0	0	2.446436371	0.611097471	0.102103972	2.137259568	0.189026841	0.041381758	-0.392233701	0.405290384	0	0	1.877631458	0.1834165	0.052025672	3.56115707	0.555958917	0.04383898	-0.074357254	0.842641302	0	0
KY2019:KY.Chr7.1140	50.78840989	258.7645681	0.100317241	33.91978682	39.97810113	0.03474689	-0.460459644	0.346370072	0	0	98.05713275	119.7029989	0.012449349	109.0591727	99.16688828	0.008337624	-0.174104363	0.669723694	0	0	73.10961479	75.35645041	0.014098452	105.1094576	286.1375071	0.025899489	0.264119757	1.837044876	0	0
KY2019:KY.Chr9.133	84.37274558	555.2995855	0.078005098	103.0174033	287.3373105	0.027075147	-0.459552161	0.347094583	0	0	275.4306696	875.1020269	0.011535438	259.283932	475.6467977	0.007075113	-0.212300725	0.613337179	0	0	177.653325	565.6323262	0.017922044	184.7044683	1034.992936	0.030337695	0.228595041	1.69275865	0	0
KY2019:KY.Chr1.2340	37.21230598	185.1935204	0.133737321	25.94122029	31.2523547	0.046441041	-0.459350679	0.347255655	0	0	81.04595682	390.0396826	0.059380806	80.71520675	106.3550607	0.016324784	-0.560798654	0.274916848	0	0	52.63063887	52.64115576	0.019004136	37.02650096	44.94517098	0.032783679	0.236809559	1.725081267	0	0
KY2019:KY.Chr2.2277	11.74078377	22.12344689	0.16049393	6.380643505	2.269419772	0.055742427	-0.45927274	0.347317976	0	0	36.93114725	14.37225203	0.01053754	34.88768598	21.69184732	0.017821826	0.228212983	1.691270069	0	0	25.84835731	9.891282358	0.01480426	12.97209043	7.253881669	0.043107271	0.464163829	2.911815315	0	0
KY2019:KY.Chr12.1068	9.671036479	7.597105213	0.081227315	12.96229803	4.743215597	0.028229869	-0.458993237	0.347541575	0	0	31.28904419	10.5949687	0.010822188	24.23355841	9.846769799	0.016767156	0.19014432	1.549331429	0	0	26.96116064	10.7026156	0.014723558	22.63291261	9.220467794	0.017999982	0.087259303	1.222529364	0	0
KY2019:KY.Chr10.1055	18.58716764	40.60302112	0.117525448	23.34814354	22.27081299	0.040853697	-0.458900555	0.347615752	0	0	80.55473077	270.5733459	0.041696818	55.95172168	49.42661157	0.015788248	-0.421768982	0.378643953	0	0	47.63424139	160.6619468	0.070806727	65.66899255	246.3361497	0.057122531	-0.093267077	0.806738758	0	0
KY2019:KY.Chr4.902	61.5282731	184.6081049	0.048764223	69.4317266	81.7719011	0.016962434	-0.458613148	0.347845879	0	0	231.1539839	1348.60458	0.025239565	143.4133772	292.4140302	0.014217357	-0.249262984	0.563296436	0	0	159.9484594	186.1536548	0.007276314	192.4468728	839.6788502	0.022672087	0.493580053	3.115875291	0	0
KY2019:KY.Chr14.644	3.9890885	6.861511563	0.431193749	6.285013168	5.926955804	0.150044232	-0.458453152	0.347974043	0	0	7.578007334	4.807374736	0.083713969	9.856961669	2.467868341	0.025400125	-0.517962083	0.30341561	0	0	10.38546405	2.756094224	0.025553021	5.701898025	2.004506076	0.061655026	0.382526237	2.412827274	0	0
KY2019:KY.Chr4.801	2.280665132	3.8221679	0.734829724	4.584889169	5.377924089	0.255833248	-0.458229731	0.348153102	0	0	18.9525396	10.93229936	0.030435237	19.00517357	11.61099602	0.032145915	0.023749106	1.056207152	0	0	4.595707241	1.383287031	0.065494917	22.36548597	8.49830233	0.016989301	-0.586032096	0.259398771	0	0
KY2019:KY.Chr1.1250	42.11567008	160.1116851	0.09026837	43.46283602	59.39607185	0.031442828	-0.458013997	0.348326086	0	0	146.8106825	400.1728399	0.018566596	135.0960192	148.4169467	0.008132019	-0.358533905	0.437991918	0	0	148.7550534	526.1659311	0.023778216	145.375667	524.1692495	0.02480208	0.018308831	1.043058907	0	0
KY2019:KY.Chr13.299	79.03435718	437.4231491	0.070027708	79.79079099	155.5015018	0.024424689	-0.457440865	0.348786069	0	0	135.3554996	482.7513072	0.026349456	130.2920501	363.7728719	0.021428633	-0.089777173	0.813247644	0	0	125.8594009	265.9736886	0.016790644	128.4589034	259.3597774	0.015717165	-0.028693152	0.936066836	0	0
KY2019:KY.Chr5.124	12.23992214	21.87775061	0.1460311	10.12041024	5.223779076	0.05100216	-0.45685679	0.349255467	0	0	35.66640786	67.72566278	0.053239568	34.44543048	16.80818646	0.014166339	-0.574976897	0.266086663	0	0	24.83463618	10.15143215	0.016459313	32.49266858	24.15540914	0.022879348	0.143031924	1.390054858	0	0
KY2019:KY.Chr8.993	21.93650287	66.31173699	0.137802031	21.32259671	21.90936798	0.048189194	-0.456305953	0.349698721	0	0	49.57588458	40.34250864	0.016414285	37.92677995	19.16007763	0.013320034	-0.090716636	0.811490357	0	0	75.76541251	146.525533	0.025525328	92.10918553	347.4314272	0.040950878	0.205291891	1.604323282	0	0
KY2019:KY.Chr13.103	1.689116028	1.839040658	0.644573379	2.533895471	1.45129424	0.226036243	-0.455094284	0.350675734	0	0	2.016737066	0.548846659	0.134943654	1.744434175	0.241593372	0.079391835	-0.230376622	0.588333224	0	0	2.468031707	0.498029913	0.081762462	2.430538587	0.55635536	0.094177517	0.061393277	1.151842969	0	0
KY2019:KY.Chr1.1319	45.37596688	131.6022257	0.063916274	50.13042183	56.34031944	0.022419018	-0.454994863	0.350756022	0	0	137.0011278	341.4358318	0.018191177	139.2304804	189.962177	0.009799378	-0.268662316	0.538688508	0	0	162.5132535	508.0540019	0.019236777	138.1904023	441.0588652	0.023096214	0.079408487	1.200628047	0	0
KY2019:KY.Chr9.913	55.83043897	266.9766225	0.085650746	40.42320221	49.09640251	0.030046109	-0.454942907	0.350797984	0	0	81.93341511	85.60150503	0.012751442	79.08819738	63.88075469	0.010212844	-0.096412601	0.80091679	0	0	65.06476765	49.42491707	0.011674927	87.87256159	170.3719782	0.022064373	0.27643741	1.889893873	0	0
KY2019:KY.Chr12.646	74.66012335	459.5786913	0.082448447	56.85796221	93.58819058	0.028949327	-0.454544008	0.351120343	0	0	153.0927089	659.617276	0.028143818	154.9814156	240.2461417	0.010002238	-0.449285831	0.355397338	0	0	97.32624602	84.10780381	0.008879251	107.5467274	172.4509332	0.014909777	0.225094802	1.679170574	0	0
KY2019:KY.Chr9.814	111.9921395	1708.178963	0.136194098	203.7220681	1988.159255	0.047904357	-0.45378327	0.351735925	0	0	161.8340973	2526.075059	0.096450879	107.0225115	445.2773577	0.038875889	-0.394625857	0.403064123	0	0	132.6347989	821.6757665	0.046707381	175.9664735	815.3201077	0.026331057	-0.24891722	0.563745096	0	0
KY2019:KY.Chr3.761	98.48513886	696.2907599	0.071787566	96.81360335	236.8209393	0.025266631	-0.453501899	0.35196389	0	0	119.3948723	389.8560279	0.027348462	123.1928439	181.6998585	0.011972466	-0.358749276	0.437774746	0	0	106.488274	143.1788128	0.012626273	114.434617	299.0322251	0.022835112	0.25732797	1.808539385	0	0
KY2019:KY.Chr11.1146	45.81572699	79.85731122	0.038043943	55.02922924	40.58363033	0.013401828	-0.453121486	0.352272318	0	0	126.5930309	956.8239114	0.059705237	123.624888	243.5829865	0.015938048	-0.573577296	0.266945561	0	0	88.10742955	306.5374993	0.039487401	108.8943736	403.5953192	0.034035743	-0.064523309	0.861939306	0	0
KY2019:KY.Chr1.1022	34.51774529	211.5640705	0.177564881	20.80605422	27.10008083	0.062602422	-0.45276594	0.352560831	0	0	31.64415969	40.25983903	0.040205447	31.83986312	14.90469496	0.014702145	-0.436904191	0.365675452	0	0	31.46965703	26.09925292	0.026353849	24.0911218	25.02660331	0.043120905	0.213843807	1.636227976	0	0
KY2019:KY.Chr7.674	11.46000877	21.94067465	0.167062924	7.642525108	3.440498053	0.058904377	-0.45273251	0.352587969	0	0	26.19684772	18.30944229	0.026679461	23.18584174	9.389038514	0.017465273	-0.184001659	0.654633652	0	0	22.7355801	10.59465179	0.020496259	40.31860274	65.85970632	0.040514347	0.295934236	1.976670328	0	0
KY2019:KY.Chr1.45	51.03909825	181.5887164	0.06970804	51.49727316	65.25205014	0.024605132	-0.452257179	0.35297409	0	0	75.64059077	79.13467685	0.013831109	76.00730252	66.75074503	0.011554349	-0.078111531	0.835388471	0	0	53.3592281	30.66881101	0.010771542	52.95599554	66.22006853	0.023613445	0.34088149	2.192206557	0	0
KY2019:KY.Chr11.356	17.64231548	132.3153543	0.425107803	159.1446463	3812.377807	0.150526119	-0.45088721	0.354089287	0	0	78.91344911	500.0932901	0.080306182	66.32944085	126.2355478	0.02869254	-0.44697998	0.357289306	0	0	29.1986299	61.57133947	0.072219363	215.0617997	2938.516826	0.063533332	-0.055652025	0.879727117	0	0
KY2019:KY.Chr2.1479	29.02372589	79.27873729	0.094113169	37.2539475	46.25630891	0.033329314	-0.450824018	0.354140811	0	0	98.92386948	106.2641849	0.010858872	95.43507718	99.22027429	0.010893925	0.001399641	1.003228052	0	0	116.0792093	242.5863041	0.018003519	84.87318815	216.3440818	0.030033365	0.222246591	1.668194146	0	0
KY2019:KY.Chr4.1142	53.88188252	234.9891551	0.080939832	46.98902353	63.35574529	0.028694137	-0.450369134	0.354511942	0	0	101.3259772	136.0056831	0.013246937	84.07413028	67.71212879	0.009579475	-0.140773754	0.723146415	0	0	98.07298115	366.9282397	0.038148932	95.30456563	381.9702297	0.042053496	0.04231972	1.102350545	0	0
KY2019:KY.Chr4.957	89.02994143	351.3031376	0.044321031	79.35562433	99.03576446	0.015726665	-0.449973221	0.35483527	0	0	357.2996916	1288.17265	0.010090409	362.6581159	455.5913902	0.003464023	-0.464328085	0.343298572	0	0	239.6009291	1983.318055	0.0345474	331.6196347	6321.66511	0.057484534	0.221135642	1.663932279	0	0
KY2019:KY.Chr3.1316	41.46625103	253.5166878	0.147440572	39.34929359	81.04245917	0.052340604	-0.449778277	0.35499458	0	0	249.3434149	870.7935449	0.01400617	231.9500805	422.1213316	0.007845999	-0.251671151	0.56018162	0	0	184.6945496	622.6851307	0.018254096	147.1715252	590.5936046	0.027267239	0.174280822	1.493760031	0	0
KY2019:KY.Chr3.771	45.99626875	394.3470295	0.186394618	47.73976392	150.9234618	0.066221075	-0.449437144	0.355273536	0	0	79.11746122	114.1070614	0.018229209	72.96085364	78.74078754	0.014791763	-0.090747894	0.811431972	0	0	66.84716101	132.5367213	0.029659941	66.69856797	115.4567471	0.025952924	-0.057983989	0.875016036	0	0
KY2019:KY.Chr2.2242	52.22819902	407.6182011	0.149431951	40.18580584	85.83965931	0.053154816	-0.448900845	0.355712521	0	0	59.09923303	75.12119428	0.021507939	58.91925805	100.2930736	0.028890589	0.128157608	1.343252322	0	0	51.08808014	38.01893014	0.014566685	47.46794932	39.08098731	0.017344612	0.07580386	1.190704131	0	0
KY2019:KY.Chr10.620	4.747909147	18.72117172	0.830478181	12.04884635	42.88849398	0.295426782	-0.448878363	0.355730938	0	0	4.314810116	4.643160218	0.249396465	1.568587581	0.995178822	0.404467454	0.209993288	1.621785032	0	0	1.766843764	0.477438863	0.152940136	11.2118227	8.690064797	0.069130639	-0.344850899	0.452011099	0	0
KY2019:KY.Chr11.141	79.96885267	330.5438896	0.051687723	71.94828931	95.19591285	0.018389815	-0.448810045	0.355786905	0	0	98.8447043	158.5355483	0.016226313	91.71359448	56.66794092	0.006737054	-0.381749843	0.41519315	0	0	100.1142789	85.63448477	0.00854391	123.045122	279.9867729	0.018493057	0.335352071	2.164472355	0	0
KY2019:KY.Chr10.20	36.12741613	237.8213704	0.182212042	39.14359587	99.36146081	0.064847992	-0.448680544	0.35589301	0	0	24.34079951	22.3679758	0.037753481	23.84178784	11.55802955	0.02033322	-0.268750844	0.538578681	0	0	18.28335691	10.34521366	0.030947644	24.53615749	21.60634325	0.035889563	0.06434058	1.159686437	0	0
KY2019:KY.Chr11.1274	33.76741509	291.0462392	0.255250357	29.39818703	78.53325949	0.090868326	-0.448553833	0.355996862	0	0	79.54671827	108.433687	0.017136404	71.43562617	66.78934579	0.013088126	-0.117042213	0.763761522	0	0	52.50785962	35.84590961	0.013001426	23.464032	30.28904552	0.055014897	0.626489329	4.231450996	0	0
KY2019:KY.Chr3.581	41.83174229	926.2198019	0.529300318	26.80016417	135.4881519	0.188636795	-0.448075745	0.35638897	0	0	25.16977592	66.79915437	0.105441668	6.93431038	6.855348591	0.142568306	0.131010723	1.352105944	0	0	33.56658632	52.35643217	0.046468183	20.66151133	25.48257726	0.059692419	0.108763487	1.284586897	0	0
KY2019:KY.Chr10.616	81.96685284	1028.872421	0.153138717	97.2733512	516.6704249	0.054604175	-0.447859159	0.356566752	0	0	241.2631901	1279.141587	0.021975385	225.3518684	703.3864281	0.013850698	-0.200464829	0.630282382	0	0	284.7727795	1492.421175	0.018403247	186.2281481	1163.892792	0.033560029	0.260927876	1.823592815	0	0
KY2019:KY.Chr5.308	105.6424991	1619.468453	0.145109271	96.59989809	483.4021321	0.051803037	-0.447339935	0.356993296	0	0	268.3360557	1396.613788	0.019396272	250.7507943	754.593035	0.012001296	-0.208490104	0.618742406	0	0	195.1408575	861.5148281	0.022623841	182.9292092	1247.494849	0.03727972	0.216906308	1.647806842	0	0
KY2019:KY.Chr10.994	53.28059861	197.0067395	0.069397351	80.80043071	162.271144	0.02485501	-0.445928946	0.358155025	0	0	130.2932194	82.09107443	0.004835622	124.8278896	87.04364472	0.005586166	0.062661502	1.15521147	0	0	131.9375171	81.62528901	0.004689085	114.4140582	222.2975636	0.016981495	0.558887805	3.621494385	0	0
KY2019:KY.Chr3.1062	39.74469552	129.9802476	0.082284685	31.99158677	30.17397281	0.029482271	-0.44575808	0.35829597	0	0	108.8596403	93.49527104	0.007889616	105.2148	78.05241796	0.007050707	-0.048823162	0.893669223	0	0	124.2528163	157.8873749	0.010226686	102.9792679	270.0706939	0.025467004	0.396242939	2.490249921	0	0
KY2019:KY.Chr7.448	5.873100854	9.579180546	0.27771123	10.12650752	10.21033265	0.099568167	-0.445472929	0.358531295	0	0	24.30068951	25.88662389	0.043836737	16.22799614	12.60315329	0.047857436	0.038111207	1.091719851	0	0	14.22718554	6.337776385	0.031311143	16.48737645	10.18990466	0.03748582	0.078168091	1.19720382	0	0
KY2019:KY.Chr11.189	68.25032378	533.5119913	0.114534086	52.23675869	112.1327709	0.04109416	-0.445154641	0.35879415	0	0	160.5611319	509.4436474	0.019761291	108.1683968	154.3201508	0.013189303	-0.175593456	0.667431242	0	0	174.7852178	659.6872847	0.021593782	92.54801527	81.55717551	0.009521995	-0.355600756	0.440960041	0	0
KY2019:KY.Chr2.2227	28.72413046	72.9826593	0.088455716	33.42521026	35.47134001	0.031748945	-0.444996603	0.358924742	0	0	63.96012937	147.4334605	0.036039387	65.54553379	90.09400033	0.020970542	-0.235167731	0.581878432	0	0	64.15912732	61.28404674	0.0148878	54.59942749	56.04863134	0.018801341	0.101358295	1.262868993	0	0
KY2019:KY.Chr8.604	90.34201254	839.7779155	0.102892786	61.55253512	140.1413353	0.036989151	-0.444310565	0.359492171	0	0	128.3047351	239.5203251	0.014549799	99.15753594	124.5943719	0.012672053	-0.060010031	0.870943509	0	0	104.5719262	146.9808029	0.013440963	103.9244454	279.1223951	0.025843971	0.283928851	1.922776739	0	0
KY2019:KY.UAContig44.15	10.56237685	57.08231586	0.511656231	12.7918086	30.09970523	0.183949384	-0.44427993	0.359517529	0	0	9.111128371	13.89322745	0.167362754	4.609720729	1.71509188	0.08071201	-0.316720654	0.482257898	0	0	1.276393752	0.557595078	0.342254835	1.774571338	0.777906347	0.247024705	-0.141609203	0.721756655	0	0
KY2019:KY.Chr3.1736	189.7508031	1439.680689	0.039985169	163.4172258	383.9975384	0.014379135	-0.444166161	0.35961171	0	0	510.6419529	14666.31268	0.056245522	513.1638106	7159.95683	0.027189321	-0.315689594	0.48340419	0	0	411.5391585	2455.205583	0.014496579	417.8807465	4260.528655	0.024398255	0.226093234	1.683035356	0	0
KY2019:KY.Chr14.202	8.193795437	18.89378054	0.2814159	16.50086893	27.58906175	0.101326561	-0.44362533	0.36005983	0	0	26.86274749	14.7116835	0.020387385	20.35423847	7.157803823	0.017277069	-0.071891439	0.847439188	0	0	30.15676083	11.12407604	0.012231918	29.30575926	23.80236165	0.02771495	0.355219528	2.265789388	0	0
KY2019:KY.Chr5.1045	121.6357165	988.2884831	0.066797698	110.3827073	293.3024604	0.02407208	-0.443247876	0.360372898	0	0	256.9481151	1335.966701	0.020235072	229.6155304	777.8386267	0.014753226	-0.137217773	0.729091846	0	0	139.2478666	315.4589782	0.016269185	177.0311752	428.9658478	0.013687471	-0.075042579	0.841312641	0	0
KY2019:KY.Chr6.133	145.2366276	2707.267599	0.128344976	137.4822522	874.4644382	0.046264607	-0.443129997	0.360470729	0	0	360.1008823	1174.698717	0.009058955	285.4760986	411.0891078	0.005044248	-0.254281659	0.55682449	0	0	364.3787051	791.5242871	0.005961537	235.6422954	1115.524076	0.020089654	0.52761419	3.369878271	0	0
45s_full_rRNA_11	10972.59823	4838618.619	0.040188559	12221.28806	2167338.126	0.014510845	-0.442409728	0.361069055	0	0	1208.567042	248871.8493	0.170386147	2001.828812	441493.0238	0.110171681	-0.189364307	0.64659999	0	0	2226.914673	761819.6374	0.153619027	2875.24183	1880084.491	0.227419977	0.170383601	1.480415424	0	0
KY2019:KY.Chr6.232	22.55277705	48.52110732	0.095396107	18.34865369	11.60421275	0.034467301	-0.442123375	0.361307207	0	0	37.59014713	26.65960504	0.018867122	40.75872056	15.21895666	0.009161019	-0.313761865	0.48555466	0	0	44.77638101	12.80462448	0.006386588	53.94667761	28.70943832	0.009864959	0.188826422	1.544636823	0	0
KY2019:KY.Chr14.994	31.63011355	126.9766748	0.126917774	28.26411789	36.66184597	0.045892684	-0.441778991	0.36159383	0	0	54.31189445	86.94948625	0.029476582	59.00792433	47.46405718	0.013631517	-0.334932935	0.462452431	0	0	53.72894381	37.57435377	0.013015921	48.19084787	40.58680893	0.017476553	0.127980859	1.342705829	0	0
KY2019:KY.Chr3.1104	41.20521738	160.1012547	0.094295359	39.08654817	52.09602225	0.03409965	-0.441740389	0.361625963	0	0	62.88738952	44.70864608	0.011304839	57.99515186	36.47000745	0.010843075	-0.018111911	0.959153421	0	0	63.81243297	48.51698286	0.011914702	56.18329282	82.47345156	0.026127616	0.341016613	2.192888752	0	0
KY2019:KY.Chr11.691	53.60189175	871.1931535	0.303217469	59.79616102	392.9295959	0.109892521	-0.440786083	0.362421471	0	0	190.3246273	3275.006085	0.09041118	157.6111795	917.5426297	0.0369362	-0.388769922	0.408535759	0	0	227.9418159	8714.347674	0.167720781	295.0920712	47763.41943	0.54850467	0.514593454	3.27034412	0	0
KY2019:KY.Chr3.1211	91.23701739	1787.42064	0.214725988	100.9300429	794.6002968	0.078002372	-0.439776803	0.363264702	0	0	200.0262221	1361.500957	0.0340286	181.3199266	656.3931353	0.019965168	-0.231571125	0.586717291	0	0	164.9304847	1048.933709	0.038560812	152.0792614	706.3359856	0.030540162	-0.101274829	0.791999971	0	0
KY2019:KY.Chr1.2039	6.61123905	4.229326336	0.096762142	5.881103476	1.216166121	0.035162137	-0.439630216	0.363387336	0	0	38.36957288	50.74807008	0.034470343	36.60852734	15.34613934	0.011450768	-0.478610982	0.332191879	0	0	33.6786772	13.12127614	0.011568206	24.59052271	21.8888403	0.036198221	0.495421207	3.12911276	0	0
KY2019:KY.Chr12.827	111.6846957	853.8527377	0.068453498	96.76325113	232.9597515	0.024880551	-0.439535654	0.363466466	0	0	120.455693	164.7726021	0.01135613	120.900207	79.48579499	0.005437953	-0.319794906	0.478856177	0	0	116.0969712	156.3399195	0.011599202	167.096836	553.9316173	0.019838997	0.233091597	1.710376024	0	0
KY2019:KY.Chr4.1134	13.86966719	18.64055634	0.096900672	14.25477686	7.159688598	0.03523492	-0.439353503	0.363618944	0	0	56.68551741	82.70624997	0.025739144	48.71723115	37.97186854	0.015999145	-0.206497325	0.621588076	0	0	38.6506422	73.6270118	0.04928602	32.19517138	84.07246932	0.081109611	0.216348575	1.645692044	0	0
KY2019:KY.Chr8.1311	12.86818743	94.21236077	0.568948728	8.231123616	14.02107797	0.206948916	-0.439209975	0.363739131	0	0	29.82445704	64.70227444	0.072740194	26.05224613	22.03176658	0.032460782	-0.350415479	0.446256467	0	0	28.80313277	21.16726416	0.025514395	9.261939912	3.307237597	0.038553293	0.179276201	1.511040846	0	0
KY2019:KY.Chr3.1220	45.61783863	215.8259509	0.103713252	33.17269662	41.51957648	0.037730396	-0.439142893	0.363795323	0	0	30.93688117	8.994682988	0.009397943	28.74259927	7.058201359	0.008543621	-0.041390839	0.909094788	0	0	35.07301389	8.023919248	0.006522895	37.72673228	39.63373226	0.027846242	0.630326216	4.269000497	0	0
KY2019:KY.Chr1.604	20.31394065	73.61515559	0.178393438	20.28881675	26.72885976	0.064933228	-0.438911883	0.363988882	0	0	38.37972447	30.42142904	0.020652656	37.63558331	25.55272597	0.018040141	-0.058735971	0.873502227	0	0	17.20475147	12.61482783	0.042617162	19.3395498	13.14345612	0.035141222	-0.083767662	0.824579121	0	0
45s_full_rRNA_13	6978.047708	3047710.777	0.062590134	8029.231199	1471009.204	0.022817469	-0.438238419	0.364553765	0	0	1006.207436	176518.8255	0.174347604	1717.721042	361488.13	0.12251486	-0.153227215	0.702704581	0	0	1862.216841	676760.4283	0.195152652	2639.31479	2383865.029	0.342215188	0.243924823	1.753576928	0	0
KY2019:KY.Chr8.697	43.38560815	277.7735258	0.147570474	35.48451125	67.76037398	0.053814355	-0.438101334	0.36466885	0	0	79.67119241	114.4306601	0.018027677	84.63301051	117.1353907	0.016353419	-0.042331218	0.907128467	0	0	102.2034149	46.44851925	0.004446733	89.9694098	130.8762418	0.01616855	0.560630013	3.636051456	0	0
45s_rRNA_6	11051.04818	10333615.32	0.084614608	12959.83429	5183503.74	0.030862032	-0.438020826	0.364736453	0	0	1152.991625	279120.6853	0.209961524	1975.789482	427415.7446	0.109488669	-0.282770539	0.521470158	0	0	2101.377371	724400.9704	0.164047993	3361.75183	3161308.801	0.279727794	0.2317647	1.705158283	0	0
KY2019:KY.Chr3.70	1.371146564	1.79753466	0.95611364	2.523681874	2.22362763	0.349134563	-0.437516669	0.365160111	0	0	0.488832548	0.066611989	0.278761102	0.25030885	0.02055445	0.328060129	0.070721279	1.176850452	0	0	1.636018898	0.202809925	0.075772667	1.763870561	0.365250549	0.117397123	0.19014488	1.54933339	0	0
KY2019:KY.Chr12.1026	9.849344106	27.35639938	0.281996887	8.519973096	7.480827608	0.103055981	-0.437171114	0.365450775	0	0	7.452123644	6.563459767	0.11818782	8.911681702	5.269137883	0.066346838	-0.250752493	0.561367813	0	0	5.350945193	3.478964276	0.121503549	12.56730578	12.92624454	0.081844218	-0.17160096	0.673595287	0	0
KY2019:KY.Chr1.1778	75.12077815	752.3133772	0.133314881	63.44620442	196.1938804	0.048738725	-0.437004464	0.365591033	0	0	81.38802619	118.6929092	0.017918586	75.19057977	71.188129	0.012591594	-0.153223031	0.702711363	0	0	72.54095679	52.61976759	0.009999594	66.57128619	76.24363256	0.01720401	0.235647317	1.720470851	0	0
KY2019:KY.Chr1.1743	293.5215219	12629.92741	0.146595606	322.2692862	5566.286605	0.053595426	-0.436993224	0.365600494	0	0	806.2576336	14110.13572	0.021706186	425.450961	1777.845414	0.009821888	-0.344388534	0.452492575	0	0	871.8967672	8253.118166	0.010856452	748.2925676	15142.66463	0.027043285	0.396371512	2.490987387	0	0
KY2019:KY.Chr5.407	4.754954125	5.222216036	0.230973509	5.643448104	2.694695309	0.084609786	-0.436141577	0.366318139	0	0	10.41278103	1.468089046	0.013540008	9.44626278	1.106389738	0.012399041	-0.038230834	0.915733654	0	0	11.91869981	4.491517079	0.031618065	6.261309334	1.696251904	0.043267323	0.136224736	1.368436778	0	0
KY2019:KY.Chr3.1384	5.022077866	16.77758612	0.665215856	7.300524376	13.02052419	0.244298251	-0.435042235	0.367246584	0	0	10.03814113	4.409984263	0.043765354	9.823659923	3.989061027	0.041335581	-0.024806404	0.944481815	0	0	5.998816995	4.730285733	0.131448656	6.500955677	2.800775112	0.066271046	-0.29743232	0.504159175	0	0
45s_rRNA_7	9456.276363	6085567.687	0.068055117	10934.5751	2988721.586	0.02499664	-0.434979148	0.367299934	0	0	1305.78504	310202.3772	0.181928921	2216.347386	557558.19	0.113504881	-0.204887209	0.623896851	0	0	2443.380739	1059214.668	0.17741964	3414.625554	3491544.547	0.299454894	0.227329721	1.687833962	0	0
KY2019:KY.Chr7.309	51.43396499	183.490635	0.069360768	44.7332295	50.99928928	0.025486114	-0.434810276	0.367442788	0	0	121.8730606	1347.605354	0.090729244	122.594882	349.0335684	0.023223224	-0.591824775	0.255961837	0	0	91.99345685	244.5309493	0.028894818	114.1271118	550.9528899	0.042299654	0.165516855	1.46391834	0	0
KY2019:KY.Chr14.400	56.72818577	405.4000059	0.125975463	66.5273116	205.1127068	0.046343904	-0.434293343	0.367880402	0	0	141.7702862	699.5473416	0.034805404	121.6051386	146.1317083	0.009881903	-0.546806071	0.283918641	0	0	114.8448247	103.4351401	0.007842332	78.29474609	86.57946072	0.014123737	0.255504387	1.800961372	0	0
KY2019:KY.Chr8.401	25.70913924	69.25738434	0.104783044	17.51114138	11.8290705	0.038576401	-0.433969301	0.368154995	0	0	54.02186317	17.29231247	0.005925349	44.50213657	9.067190208	0.004578371	-0.112002955	0.772675331	0	0	52.21848779	15.89765001	0.005830212	50.12626558	62.15894029	0.024738474	0.62768855	4.243151707	0	0
KY2019:KY.Chr9.472	10.62542152	59.16827023	0.524078734	21.8707038	92.29106614	0.192945274	-0.433962392	0.368160853	0	0	1.245280999	0.573760153	0.369994834	1.152469138	0.656442584	0.494240281	0.125742477	1.335803194	0	0	1.194954297	0.62026958	0.434388073	NA	NA	NA	NA	#VALUE!	0	0
KY2019:KY.Chr10.837	59.5053258	383.9604102	0.10843632	52.22917889	108.9181677	0.039927667	-0.433900842	0.36821304	0	0	109.473232	181.7249636	0.015163474	98.75299266	133.0925746	0.013647506	-0.045745415	0.900025021	0	0	110.8897597	299.5025566	0.024356655	118.4712736	267.8533223	0.019084067	-0.105946727	0.783525776	0	0
KY2019:KY.Chr4.892	5.345138073	16.25953835	0.569102318	8.838909898	16.38216718	0.209688175	-0.433616415	0.368454263	0	0	31.79161756	25.54557055	0.025274953	31.07939188	15.19045733	0.015726273	-0.206064532	0.622207804	0	0	32.33636002	15.42479633	0.014751534	38.38440356	44.18707079	0.029990632	0.308148444	2.033051749	0	0
KY2019:KY.Chr11.87	51.69323757	187.319938	0.070099761	77.6542973	155.9360813	0.025859232	-0.433100911	0.368891871	0	0	172.3697898	347.4648766	0.011694687	82.63745125	60.28233559	0.00882747	-0.122152364	0.754827384	0	0	211.324744	498.3956926	0.011160241	248.0237828	1083.541953	0.017614044	0.1981855	1.578285272	0	0
45s_rRNA_11	10904.55969	10174594.72	0.085565925	12939.44924	5285250.142	0.031567048	-0.433066887	0.368920782	0	0	1319.095259	326668.1949	0.187739014	2221.789109	548077.2498	0.111028918	-0.228118426	0.591400347	0	0	2456.093017	955769.4243	0.158439518	3382.511797	2790589.83	0.243903126	0.187353855	1.539408407	0	0
KY2019:KY.Chr1.1656	5.686014663	7.253056559	0.224339172	5.350670885	2.369842823	0.082775739	-0.433002048	0.36897586	0	0	4.322548392	1.780888824	0.095314084	5.139843853	0.751002822	0.0284277	-0.525415363	0.298252879	0	0	2.924827398	0.300600199	0.03513895	3.486527922	0.435390357	0.035817273	0.008303733	1.01930402	0	0
KY2019:KY.Chr4.1035	1.404613821	2.324122633	1.177999661	1.405843208	0.861404628	0.435846363	-0.431811739	0.36998853	0	0	13.11949797	3.635256775	0.021120328	14.78035331	4.106901331	0.018799428	-0.050556021	0.890110608	0	0	5.31898914	1.669409825	0.059007166	8.27289933	6.002894573	0.087709218	0.172140479	1.486416379	0	0
KY2019:KY.Chr5.889	107.7211204	1133.532123	0.097685951	70.0737942	177.5770988	0.036163936	-0.431556419	0.370206111	0	0	111.0063825	284.0633878	0.023052571	106.7319283	140.1280789	0.012300888	-0.272782906	0.533601567	0	0	98.32209214	82.90447995	0.008575822	107.6124625	121.5013594	0.010491945	0.087580221	1.223433159	0	0
45s_rRNA_4	10864.30361	9507708.124	0.080551207	12761.29552	4856579.744	0.02982229	-0.431531061	0.370227724	0	0	1167.944231	265274.8883	0.194469693	1971.92885	425863.0536	0.109518499	-0.249364447	0.563164868	0	0	2125.521456	696014.5899	0.1540591	3051.542128	2254137.48	0.242070385	0.196254303	1.571282612	0	0
KY2019:KY.Chr14.176	116.7673393	1235.063579	0.090582968	94.47472593	299.3846845	0.033542722	-0.431448248	0.370298332	0	0	450.903015	4520.765943	0.022235441	373.288228	1224.959958	0.008790899	-0.40301244	0.39535528	0	0	334.0900849	2814.562324	0.025216435	398.7711428	12777.42834	0.080351874	0.503312312	3.186488257	0	0
45s_full_rRNA_9	8661.185262	4821638.194	0.064274686	10113.27317	2436259.601	0.023819908	-0.431099875	0.370595478	0	0	1200.220834	255492.4438	0.177360024	2006.021557	464734.4528	0.115487154	-0.186322059	0.651145345	0	0	2236.307543	850467.8142	0.170057122	2907.899682	2254649.677	0.266636888	0.195325406	1.567925441	0	0
45s_full_rRNA_2	11489.75674	10303854.22	0.078050922	13477.05274	5258544.82	0.02895181	-0.430702314	0.370934888	0	0	1377.003944	356772.801	0.188157429	2321.785948	596887.8972	0.110725695	-0.230272953	0.588473682	0	0	2547.809178	1075362.527	0.165661315	3580.737276	3357329.418	0.261847867	0.198827938	1.580621686	0	0
KY2019:KY.UAContig29.30	12.32707136	151.0546793	0.994064038	11.42586626	48.16517488	0.368939257	-0.430459494	0.371142344	0	0	8.506218683	9.947042115	0.137474095	5.312053716	3.983849583	0.141181573	0.011557147	1.026968557	0	0	0.98065168	0.348433965	0.36231885	2.143875431	1.3458618	0.292820429	-0.092489557	0.808184363	0	0
KY2019:KY.Chr8.655	71.02167704	260.6500098	0.051674454	51.63775302	51.18386238	0.019195454	-0.430077516	0.371468927	0	0	157.3462561	265.6083794	0.010728251	117.5280519	112.8015127	0.008166423	-0.118497096	0.761207302	0	0	116.9315729	280.3165688	0.020501479	131.6407709	485.3879431	0.02800968	0.135522966	1.366227285	0	0
KY2019:KY.Chr14.54	9.323599908	14.70752542	0.169189088	9.026810486	5.124462522	0.062889722	-0.429792678	0.371712637	0	0	27.399625	104.8184233	0.139620241	24.77324181	33.54848251	0.054664729	-0.407241188	0.391524385	0	0	16.94125159	20.35092804	0.070907673	10.92882921	8.823796012	0.073876818	0.017814947	1.041873395	0	0
KY2019:KY.Chr8.239	798.7794973	40690.41032	0.063773206	492.4137608	5750.267075	0.023715247	-0.429610597	0.371868509	0	0	308.7440339	1557.889566	0.016343291	251.9612629	792.3824298	0.012481514	-0.117072236	0.763708729	0	0	385.2187509	1057.171259	0.007124108	355.7625197	2631.32759	0.020790002	0.465124024	2.918260363	0	0
45s_rRNA_3	11190.97465	9432525.88	0.075316856	13143.59639	4838894.767	0.028010299	-0.429574433	0.371899472	0	0	1268.341586	307014.5055	0.19084748	2127.205476	500840.404	0.110682885	-0.236605958	0.579954658	0	0	2323.175472	855933.4278	0.158590059	3198.187959	2495745.081	0.244001365	0.187116296	1.538566582	0	0
KY2019:KY.Chr14.292	39.92315686	211.5609666	0.132735103	30.39934932	45.66306935	0.049412466	-0.429149268	0.372263741	0	0	65.13545185	41.76302791	0.009843672	71.25959393	31.02901582	0.006110564	-0.207075804	0.620760627	0	0	74.62547475	37.70267374	0.006770144	62.52063126	92.71114252	0.023718391	0.544487288	3.503380578	0	0
KY2019:KY.Chr3.419	192.767134	2998.724728	0.080699458	152.6612425	700.5213966	0.030058259	-0.428906801	0.372471634	0	0	213.0982702	842.4746152	0.018552267	215.3092372	328.8881392	0.007094518	-0.417474088	0.382407066	0	0	249.2559403	674.2185872	0.010851998	259.235819	1609.099769	0.023943793	0.343683269	2.206394896	0	0
45s_rRNA_15	11133.23737	9655316.594	0.077897511	13058.42585	4947759.623	0.029015291	-0.428896644	0.372480335	0	0	1320.528798	324780.8257	0.186249291	2222.189418	544962.4362	0.110358151	-0.227290211	0.592529241	0	0	2456.426533	950236.9751	0.157479623	3375.905591	2782441.324	0.244143648	0.190421063	1.550318977	0	0
KY2019:KY.Chr8.268	94.94995327	800.3241538	0.088772084	70.65671241	165.0872034	0.033067896	-0.428869855	0.37250332	0	0	145.9652613	266.6636591	0.012515979	122.1212599	147.5494732	0.009893617	-0.102109705	0.790478875	0	0	157.2384742	115.1664153	0.004658094	146.2453884	366.327811	0.017127956	0.565497323	3.677030992	0	0
45s_full_rRNA_3	11541.19501	10354284.52	0.077735346	13594.11998	5353558.128	0.028969455	-0.428678211	0.372667731	0	0	1409.632266	380893.6681	0.191686748	2395.690341	639232.9583	0.111377585	-0.235794294	0.581039567	0	0	2623.820539	1175150.17	0.170696695	3810.633111	4084645.725	0.281293775	0.216935008	1.647915767	0	0
KY2019:KY.Chr2.818	30.51528574	177.6430775	0.190771461	24.09164286	41.28861731	0.071137321	-0.4284159	0.372892888	0	0	46.9610666	29.37653661	0.013320628	37.54816197	20.84329878	0.014783902	0.045264401	1.109850226	0	0	56.66558359	29.55352824	0.009203873	37.94195523	58.13564608	0.040383419	0.642232484	4.387654958	0	0
KY2019:KY.Chr10.22	23.58332175	43.07961731	0.077457216	31.34545528	28.39356413	0.028898197	-0.428191138	0.373085924	0	0	100.5138201	288.3319234	0.028539159	124.1757085	190.1275378	0.012330246	-0.36446944	0.432046579	0	0	94.16877875	175.3868855	0.019778039	72.17673424	152.0023636	0.029178025	0.168872646	1.475273914	0	0
KY2019:KY.Chr7.1089	4.08690198	14.69821936	0.87998705	7.523136089	18.61221253	0.328851757	-0.427476114	0.373700678	0	0	22.06155072	33.49341634	0.068815675	23.72549427	19.37984853	0.034428638	-0.300767535	0.500302264	0	0	18.8091563	12.59088097	0.035589139	22.46354803	21.13503246	0.041883813	0.070728727	1.176870646	0	0
KY2019:KY.Chr9.615	22.06645113	63.59887575	0.130612413	30.29698615	44.82154783	0.048830143	-0.42729646	0.373855301	0	0	52.02007924	63.31513325	0.023397287	44.54091297	22.94890306	0.011567612	-0.305921804	0.494399714	0	0	49.024853	36.55738084	0.015210464	17.91326379	16.39265891	0.051085772	0.526157487	3.358593926	0	0
KY2019:KY.Chr1.1908	55.41632537	271.9472536	0.088554213	56.84488281	106.9878485	0.03310943	-0.427257525	0.373888818	0	0	180.8847234	462.5680163	0.014137474	187.8988207	327.674648	0.009280999	-0.182777088	0.656482127	0	0	138.9933109	535.3664693	0.027711713	123.3332635	369.3660574	0.024282676	-0.05736683	0.876260374	0	0
KY2019:KY.Chr9.1108	4.627396298	22.01581735	1.028161705	2.921838179	3.281874358	0.384423237	-0.427251792	0.373893751	0	0	46.38498286	383.6113279	0.178293956	43.36628846	116.2618554	0.061820532	-0.460003881	0.34673375	0	0	23.9473127	68.4836311	0.119418939	19.70124719	42.45585879	0.109383091	-0.038123019	0.915961002	0	0
KY2019:KY.Chr4.281	93.15347614	375.5505183	0.043278304	82.7927854	110.9776891	0.016190143	-0.427019544	0.374093749	0	0	163.9250776	113.432997	0.004221323	156.9079581	75.22176896	0.003055298	-0.14039501	0.723777356	0	0	174.4074305	203.0404976	0.006675022	188.5052917	427.1896943	0.012021916	0.255520973	1.801030169	0	0
KY2019:KY.Chr2.838	120.5400137	1106.993948	0.076187333	107.8127696	331.513473	0.028520739	-0.426721996	0.374350143	0	0	422.1853909	2217.901108	0.012443306	361.5954322	1391.143882	0.010639622	-0.068009597	0.855047847	0	0	340.9836903	1929.820494	0.016597768	265.0327471	2684.034638	0.038211056	0.362139339	2.30218039	0	0
KY2019:KY.Chr14.108	9.859345879	11.211358	0.115335238	12.64004636	6.898473531	0.043177319	-0.426706347	0.374363636	0	0	51.251696	351.4095619	0.133781817	35.80031957	77.32673945	0.060333135	-0.3458412	0.450981578	0	0	25.49979338	24.95934171	0.038384846	22.31601952	34.05303094	0.068378931	0.250762504	1.781404333	0	0
KY2019:KY.Chr5.80	26.01641532	67.48802506	0.099708413	42.08146086	66.17076576	0.037366683	-0.426247261	0.37475958	0	0	177.7989954	788.9910228	0.024958211	156.0787018	266.0333155	0.010920656	-0.358964717	0.437557644	0	0	118.6646189	786.3777682	0.05584557	168.6846686	1219.248233	0.042849022	-0.115047819	0.767277011	0	0
45s_rRNA_14	10151.85052	8553462.619	0.082994924	12050.84161	4522033.917	0.031138598	-0.425752474	0.375186776	0	0	961.0117123	189599.7046	0.205295909	1605.669228	281424.974	0.109156717	-0.274329829	0.531704297	0	0	1707.821355	421981.2576	0.144679927	2430.998331	1273205.347	0.215441385	0.17292085	1.489089672	0	0
KY2019:KY.Chr8.1229	21.05817718	91.7998778	0.207014398	21.5031753	35.93624831	0.077719061	-0.425473008	0.375428288	0	0	48.85891514	31.99438085	0.013402508	34.99989296	15.32621129	0.012511269	-0.029884695	0.933502073	0	0	49.80886077	36.73224532	0.014805881	49.21036384	65.0633577	0.026867256	0.258789061	1.814634063	0	0
KY2019:KY.Chr4.229	52.35497111	155.4591689	0.056715334	44.16660187	41.54161477	0.021295871	-0.425405092	0.375487007	0	0	124.0668111	279.1163093	0.01813318	158.2996773	528.327533	0.021083523	0.06546921	1.162704115	0	0	101.617526	163.7774027	0.015860495	131.1005827	253.2997371	0.014737557	-0.031891249	0.929199057	0	0
KY2019:KY.Chr7.676	16.36828714	105.5741749	0.394049904	17.19213851	43.74823447	0.148013296	-0.425250497	0.375620688	0	0	72.45492933	293.9728801	0.055997855	99.45272511	473.1299474	0.047835141	-0.06842433	0.854231667	0	0	56.48247992	143.8703308	0.045096593	50.48854105	216.2160709	0.084820793	0.2743586	1.880869204	0	0
KY2019:KY.Chr9.685	55.74178051	605.8338556	0.194980808	34.80371551	88.81519698	0.073322297	-0.424755802	0.37604879	0	0	126.8285076	302.8593964	0.018828134	114.5705078	210.4461803	0.016032283	-0.069811917	0.85150674	0	0	111.133358	206.6029525	0.01672814	119.2074105	447.4420496	0.031486928	0.274682638	1.882273104	0	0
45s_rRNA_27	10611.83786	9477685.636	0.084162977	12461.31574	4915057.034	0.031651971	-0.424720327	0.376079508	0	0	1235.155233	297536.1484	0.195027858	2099.778139	488874.083	0.110879228	-0.245246457	0.568530205	0	0	2238.890237	828457.2048	0.165273976	3407.60998	3212743.65	0.276679072	0.223771837	1.674063145	0	0
KY2019:KY.Chr13.280	123.8516621	1578.715725	0.102920113	90.96618454	320.505326	0.038732479	-0.424424964	0.376335372	0	0	187.9629158	670.1074226	0.018967063	180.5609986	385.7819897	0.011832978	-0.204906029	0.623869811	0	0	162.1525678	397.2168903	0.015107063	162.1489464	642.4016077	0.024433088	0.208798311	1.617328795	0	0
KY2019:KY.Chr1.1301	20.24975959	115.6631957	0.282069056	15.70602081	26.18733948	0.106159543	-0.424396404	0.376360117	0	0	35.23744646	47.25000915	0.038053363	26.53757369	19.15071115	0.027193335	-0.14593056	0.714610559	0	0	40.3659592	66.24112849	0.040653428	28.00303845	36.68313902	0.046779565	0.06095901	1.150691769	0	0
45s_rRNA_17	11200.61583	9959728.957	0.079389619	13170.41595	5185042.903	0.02989189	-0.424210345	0.376521394	0	0	1388.866902	373103.9295	0.193423201	2367.218018	627268.2776	0.111937811	-0.237531757	0.57871967	0	0	2575.541203	1130987.084	0.170498531	3751.601565	3967840.406	0.281916684	0.218400138	1.653484534	0	0
KY2019:KY.Chr12.956	41.48865492	371.7774705	0.215985382	29.05753971	68.67926462	0.081340709	-0.424116402	0.376602843	0	0	83.89157043	66.15063815	0.009399341	90.74829965	63.78783414	0.007745703	-0.084036526	0.82406873	0	0	83.65615825	41.17770289	0.005883914	75.99141148	73.28941707	0.012691479	0.333845962	2.156979011	0	0
KY2019:KY.Chr6.286	66.88736102	786.7775348	0.175858688	76.98506501	392.821247	0.066279925	-0.423781819	0.376893094	0	0	193.3855576	2222.431777	0.059426529	199.9048043	789.0702043	0.019745548	-0.478511183	0.332268237	0	0	181.228708	480.244595	0.014622058	187.9224674	1673.435421	0.047386163	0.510643048	3.240731435	0	0
KY2019:KY.Chr5.638	37.06274373	136.3439688	0.099256921	29.80034582	33.22495245	0.037412933	-0.423739038	0.376930219	0	0	76.4171303	76.5105428	0.013102068	64.12202456	40.40243592	0.00982637	-0.124946736	0.749986185	0	0	72.34510536	68.96893459	0.013177566	72.27640949	118.5426055	0.022692447	0.236046119	1.722051477	0	0
KY2019:KY.Chr8.862	11.59768492	38.31966329	0.284891225	21.35719916	48.99477036	0.10741406	-0.423617942	0.37703534	0	0	52.85240798	73.59909552	0.026347713	48.25392329	47.6656227	0.020471045	-0.109602908	0.776957188	0	0	70.01065539	123.1895485	0.025133072	42.4276169	58.13204771	0.03229374	0.108872767	1.284910177	0	0
KY2019:KY.Chr11.539	18.32404676	54.13203978	0.161217287	18.02384207	19.74828032	0.060790335	-0.423577073	0.377070822	0	0	28.01761041	30.35948161	0.038675164	24.75518077	17.97535145	0.029332237	-0.120086981	0.758425666	0	0	38.86783834	29.01239397	0.019204491	34.92964971	57.52987216	0.047152524	0.390102157	2.455286318	0	0
KY2019:KY.Chr11.295	113.2064108	2432.798399	0.189829664	80.9109092	468.8367282	0.071615572	-0.423356615	0.377262281	0	0	435.1106385	7562.673634	0.039946244	362.3517849	1575.701204	0.012000879	-0.522262898	0.300425717	0	0	252.165481	1955.265176	0.030749241	283.8259412	2930.632609	0.03637954	0.07302281	1.183103674	0	0
KY2019:KY.Chr11.400	80.26394226	398.7488908	0.06189542	64.88873846	98.32532793	0.023352143	-0.423331773	0.37728386	0	0	279.295369	780.316466	0.0100033	277.9202054	733.3672399	0.0094947	-0.02266204	0.949156778	0	0	243.7583535	638.1343124	0.010739723	229.8017907	1290.340783	0.024434171	0.357004525	2.275121155	0	0
KY2019:KY.Chr8.179	166.835542	2921.066392	0.10494561	162.8324983	1050.61723	0.039624368	-0.423001929	0.377570515	0	0	459.6949351	4108.012698	0.019439824	369.104478	879.446633	0.006455217	-0.478781478	0.332061494	0	0	475.6836433	4963.342731	0.02193501	425.2076736	6079.835948	0.03362712	0.185551845	1.533034177	0	0
KY2019:KY.Chr7.1193	72.27562462	348.9733327	0.066804933	124.7164703	393.0399265	0.025269058	-0.422219486	0.378251379	0	0	238.3736658	642.7706305	0.011312002	284.2570681	848.8062712	0.010504758	-0.032153439	0.928638273	0	0	213.1934435	267.6834134	0.005889437	234.303572	415.5432968	0.007569348	0.108984689	1.285241357	0	0
45s_rRNA_28	11274.57211	10078495.51	0.079285829	13234.59715	5260820.927	0.030035306	-0.421563503	0.378823131	0	0	1395.875349	375754.5771	0.192846164	2373.94959	629191.3765	0.111645128	-0.237371227	0.578933621	0	0	2589.006243	1139481.913	0.169996993	3769.886617	4005314.868	0.28182537	0.219538845	1.657825618	0	0
KY2019:KY.Chr11.655	172.0159521	4467.574412	0.150985189	152.7083918	1334.426605	0.057222771	-0.421365463	0.378995923	0	0	349.5782498	3331.813026	0.027264141	319.4800282	1474.455417	0.014445887	-0.275847597	0.529849336	0	0	396.2000151	1922.431607	0.01224678	283.5689668	1789.481488	0.022254088	0.259387886	1.817137893	0	0
45s_rRNA_13	9617.635186	7074493.653	0.076481917	11359.41819	3744157.905	0.029016296	-0.420916782	0.379387666	0	0	1310.989237	316621.6864	0.184222387	2233.224508	565631.8327	0.113414628	-0.210673333	0.61563977	0	0	2464.708545	1066351.643	0.175537254	3481.433828	3577910.633	0.295197856	0.225743898	1.681682089	0	0
KY2019:KY.Chr3.1270	15.83949452	40.88325426	0.162953173	12.24127203	9.268142936	0.061849989	-0.420723197	0.379556825	0	0	49.55696006	104.6253725	0.042601776	44.76293647	35.4428572	0.017688524	-0.381736114	0.415206258	0	0	48.2155806	34.80740698	0.014972588	48.02804672	78.52749241	0.034043318	0.356735011	2.273709662	0	0
KY2019:KY.Chr14.435	12.74180607	32.78922271	0.201961757	22.24327046	37.9298341	0.07666262	-0.420685482	0.379589785	0	0	52.5683936	65.06922528	0.023546493	36.58874035	38.53127377	0.028781833	0.087192226	1.222340541	0	0	43.70829878	143.3676186	0.07504526	40.50373146	186.5413399	0.113706429	0.180461757	1.515171365	0	0
KY2019:KY.Chr7.1163	11.96787448	17.67701023	0.123416936	11.66095335	6.375260295	0.046884556	-0.420344957	0.379887538	0	0	51.94466778	53.55640534	0.019848581	43.96168625	16.82726922	0.008706928	-0.357864515	0.43866753	0	0	38.95851325	8.274911918	0.005452035	44.47560561	29.90211112	0.015116739	0.44289948	2.772678275	0	0
45s_full_rRNA_12	12679.24847	12717488.48	0.079106893	15126.87135	6879954.868	0.030066811	-0.420126965	0.38007827	0	0	1335.302836	331368.8623	0.185845545	2289.412635	583660.0244	0.111355532	-0.222440356	0.59918322	0	0	2533.386188	1108377.002	0.172696966	3705.473497	3854102.861	0.280695777	0.21095117	1.625366001	0	0
45s_rRNA_8	10746.19433	9585340.554	0.083003837	12718.25979	5103384.46	0.031550257	-0.420095264	0.380106006	0	0	1371.333036	358356.9505	0.190559215	2337.367037	607851.1956	0.111261125	-0.23368651	0.583866411	0	0	2571.56045	1127385.701	0.170482202	3739.369794	3921161.379	0.280425747	0.216138839	1.644897495	0	0
KY2019:KY.Chr9.188	48.46506707	664.5752554	0.282934906	69.9159663	525.7964087	0.10756349	-0.420021644	0.380170448	0	0	70.04038553	450.4241132	0.091817312	132.3616976	707.7028737	0.040394878	-0.356598274	0.439948384	0	0	96.94354928	201.7179496	0.021463805	134.2884058	589.3750994	0.032682461	0.182608034	1.522677876	0	0
KY2019:KY.Chr10.28	17.4798046	64.28018618	0.210379772	8.93920566	6.395301685	0.080031909	-0.419740801	0.380416369	0	0	68.82519869	106.4543051	0.022473374	68.23924247	96.41296855	0.02070461	-0.035601221	0.921295129	0	0	102.8602805	158.4124968	0.01497249	55.65464304	94.32436863	0.03045237	0.308327073	2.033888151	0	0
KY2019:KY.Chr1.1661	37.13664577	100.1582757	0.072624221	40.5205087	45.3920578	0.027645859	-0.419451395	0.380669956	0	0	43.22534041	52.13799067	0.027904706	40.26309055	20.81708832	0.012841205	-0.337071676	0.460180623	0	0	32.28741706	51.76244419	0.049653306	34.51883024	47.19532146	0.039608355	-0.09816136	0.797698244	0	0
45s_rRNA_5	10768.99828	9310888.459	0.080286127	12738.24227	4963007.187	0.030586226	-0.419114614	0.380965269	0	0	1309.698476	317700.944	0.185214874	2236.444945	555423.7522	0.111047305	-0.222167836	0.599559326	0	0	2456.030664	1011935.171	0.167758727	3585.69004	3525817.191	0.274229582	0.21342918	1.634666565	0	0
KY2019:KY.Chr4.1337	112.7750605	1119.945891	0.088058423	153.7982928	794.5043916	0.033588706	-0.418577631	0.381436606	0	0	551.2998057	8401.152299	0.0276416	531.2410076	4256.419695	0.015082081	-0.263101918	0.545629812	0	0	398.9477503	5090.940275	0.031986444	330.3341386	2843.333049	0.026056784	-0.089045145	0.814619593	0	0
45s_rRNA_21	11096.03492	9512932.411	0.077264283	13013.16336	4991960.257	0.029478498	-0.418473425	0.381528138	0	0	1320.49872	328515.2109	0.188399399	2220.91887	544716.6347	0.110434622	-0.231974264	0.5861729	0	0	2456.048682	955848.3301	0.158458319	3365.15294	2765755.986	0.244232946	0.187889203	1.541307188	0	0
KY2019:KY.Chr14.330	48.27588815	286.8811992	0.12309532	64.2823678	194.0689977	0.046964795	-0.418469111	0.38153193	0	0	61.51657591	58.46703856	0.01544994	58.60502431	55.84369185	0.016259396	0.022177633	1.052392178	0	0	73.56981971	51.51888571	0.009518469	66.59586579	75.07961718	0.016928852	0.250060433	1.778526778	0	0
KY2019:KY.Chr11.443	35.59111837	115.1730781	0.090921733	33.42163249	38.75367029	0.034694251	-0.418410183	0.381583697	0	0	103.563752	157.8641304	0.014718648	92.5537388	146.9340683	0.017152782	0.06646666	1.165377554	0	0	94.06619534	162.0704717	0.018316257	70.59715916	166.6775006	0.033442792	0.26146579	1.825852957	0	0
KY2019:KY.Chr9.241	35.49205281	91.3746546	0.072537655	24.19046607	16.2060948	0.027694269	-0.418173607	0.381791623	0	0	86.86244312	455.2005643	0.060330748	76.31044564	107.9536529	0.018538277	-0.512469348	0.307277427	0	0	67.56531941	52.03689657	0.01139892	66.41040399	78.87595737	0.017884319	0.19560868	1.56894855	0	0
KY2019:KY.Chr6.156	66.76931708	203.982928	0.045755147	69.26905854	83.98995973	0.017504463	-0.41729115	0.382568173	0	0	289.1700362	1230.898163	0.014720262	254.8726581	349.965002	0.005387386	-0.436537426	0.365984383	0	0	223.6942476	576.435937	0.011519707	213.5009237	1045.614663	0.022938877	0.299130732	1.991272608	0	0
KY2019:KY.Chr14.585	11.22035325	30.33091896	0.240919808	22.1755429	45.41161803	0.092346078	-0.416454055	0.383306291	0	0	94.37961235	79.9539657	0.008976016	82.71788067	41.8549252	0.006117131	-0.166535859	0.681497337	0	0	94.12686745	46.67271849	0.00526788	84.82659134	152.6464486	0.021214005	0.604986787	4.027047883	0	0
KY2019:KY.Chr3.683	60.84254937	266.5271096	0.07199902	49.03183	66.35167437	0.027599148	-0.416430902	0.383326718	0	0	114.2758989	110.6423008	0.008472506	101.9903905	66.20360534	0.006364483	-0.124248774	0.751192504	0	0	110.5514243	99.00977339	0.008101201	105.4787305	205.5586959	0.01847592	0.358056683	2.280639624	0	0
KY2019:KY.Chr5.491	189.7023262	3275.165792	0.091009762	136.8141344	653.5384729	0.034914773	-0.416078751	0.38363767	0	0	267.8454937	4114.074131	0.057346039	284.5275048	1545.138215	0.019086172	-0.477784602	0.332824591	0	0	276.2658476	1234.881911	0.016179721	257.1961054	1245.78823	0.018832824	0.065944419	1.163977055	0	0
KY2019:KY.Chr9.276	38.69062267	302.3709448	0.201989418	45.99260356	164.0408087	0.077548948	-0.415752707	0.383925796	0	0	203.5495416	635.606824	0.01534081	174.0178743	414.9151535	0.013701609	-0.049076716	0.893147689	0	0	128.0799034	472.4648323	0.028800996	92.15044252	311.791335	0.036717169	0.105461686	1.274857613	0	0
45s_rRNA_1	10730.52714	9654404.234	0.083846196	12729.4215	5222696.624	0.032231273	-0.4152059	0.384409485	0	0	1370.492964	358789.9339	0.191023426	2342.208341	609585.6068	0.111117806	-0.235302972	0.581697273	0	0	2568.808593	1131012.407	0.171397261	3745.354028	3947945.623	0.281439734	0.215381533	1.642031689	0	0
KY2019:KY.Chr3.257	34.13502302	139.5689206	0.119781106	26.67699264	32.77492013	0.046054058	-0.415120415	0.384485162	0	0	12.40657282	9.679937563	0.062888161	15.5784604	7.283200598	0.030010498	-0.321295695	0.477204255	0	0	15.58728749	7.447390024	0.030652296	27.18481117	14.87976647	0.020134622	-0.182519534	0.656871577	0	0
KY2019:KY.Chr3.936	12.72421869	33.31935529	0.205794773	9.664737598	7.391838659	0.079135681	-0.415061995	0.384536885	0	0	27.39002521	20.28716946	0.027041862	13.31104838	8.78391859	0.04957512	0.263227185	1.833273167	0	0	1.706019971	1.011629068	0.347578639	2.808463411	1.169533642	0.148277474	-0.3699779	0.426601227	0	0
KY2019:KY.Chr2.1271	13.36708896	30.31317619	0.169651525	12.54347805	10.26636695	0.065250048	-0.414976933	0.38461221	0	0	57.17197861	30.22775305	0.009247821	49.9460191	26.31352166	0.010548172	0.057137797	1.14061161	0	0	63.13031004	48.88950405	0.01226704	57.22334627	70.17601833	0.021430989	0.242302435	1.747038324	0	0
KY2019:KY.Chr2.2240	7.036390579	25.18584443	0.508694028	32.16075446	202.3701324	0.195656355	-0.41496268	0.384624832	0	0	41.80876793	45.94562243	0.026285086	39.46120835	30.61694923	0.019661704	-0.126088246	0.748017488	0	0	57.83923128	94.17805795	0.028151705	24.89785726	11.50635814	0.018561537	-0.180890764	0.65933971	0	0
KY2019:KY.Chr7.158	56.63595215	358.3575459	0.111720312	41.84225478	75.26266999	0.04298822	-0.41478268	0.384784282	0	0	180.8206856	432.907492	0.013240332	180.5799862	248.9515353	0.007634412	-0.239123301	0.576602762	0	0	161.417342	343.7992885	0.013194854	160.5112672	875.1509132	0.033968151	0.410667313	2.574348379	0	0
KY2019:KY.UAContig8.34	82.6248191	808.8451788	0.118479812	74.5583064	253.4751035	0.045597732	-0.414701117	0.384856553	0	0	119.689592	191.2173738	0.01334795	112.5583655	155.1978165	0.01224983	-0.037284525	0.917731187	0	0	151.0150895	297.658712	0.013052025	125.6766949	531.8161621	0.033670691	0.411574121	2.579729276	0	0
KY2019:KY.Chr5.1029	16.47564859	34.85387373	0.128400292	14.45327382	10.32516653	0.04942704	-0.414601409	0.384944919	0	0	42.00163337	82.78807644	0.046928366	43.44434948	36.7798355	0.019486919	-0.381692247	0.415248189	0	0	28.21436708	11.63679794	0.014618165	25.13462037	14.29561683	0.022628629	0.18976537	1.547980133	0	0
KY2019:KY.Chr10.1322	94.518698	1953.121132	0.218621927	76.58742346	494.0154476	0.084222012	-0.414268107	0.385240461	0	0	157.4531933	848.9415199	0.034243238	130.0846604	243.4866313	0.014388746	-0.376551882	0.420192331	0	0	114.1526509	382.7515575	0.029372774	232.7248653	1845.018071	0.034065522	0.064370085	1.15976523	0	0
KY2019:KY.Chr11.114	44.79005221	201.8816012	0.100631421	32.71785261	41.51897135	0.038786179	-0.414056602	0.385428116	0	0	73.02885161	64.69979837	0.012131486	55.88106694	34.85287175	0.011161156	-0.036204795	0.920015569	0	0	68.10854412	42.91043021	0.009250382	54.12906103	54.99870463	0.018771176	0.307331799	2.029232523	0	0
KY2019:KY.Chr9.408	19.42583792	96.5947247	0.25597284	15.81774688	24.68814294	0.098673193	-0.413994707	0.385483057	0	0	76.75212483	61.26525996	0.010400003	55.62326655	32.92819174	0.010642776	0.010021437	1.023343551	0	0	49.86977245	48.70393204	0.019583452	42.82141427	71.44976679	0.03896537	0.298789551	1.989708964	0	0
KY2019:KY.Chr7.700	4.700546178	9.665354094	0.437442648	4.800007026	3.886604255	0.168688927	-0.413834546	0.385625242	0	0	9.948115218	3.043227547	0.030750545	8.457875012	2.570165851	0.035928462	0.06758581	1.16838456	0	0	13.01620426	2.869148459	0.016934965	6.807575668	4.017438206	0.086689051	0.70917994	5.118938894	1	0
KY2019:KY.Chr9.387	89.6618092	1073.726402	0.133560685	67.71305757	236.1904759	0.051513082	-0.413761105	0.38569046	0	0	220.660176	3842.328583	0.078912641	174.3189374	608.448113	0.020023243	-0.595612172	0.25373936	0	0	137.0021722	528.8594831	0.028176393	153.3533277	778.3748689	0.033098049	0.069917007	1.174673032	0	0
KY2019:KY.Chr9.957	128.2206506	1774.186922	0.107915399	121.4670684	614.4567048	0.041646086	-0.413509233	0.38591421	0	0	417.9491501	2060.805566	0.011797504	349.1020105	748.3126822	0.006140142	-0.28361172	0.520461108	0	0	429.93849	6081.830005	0.032901949	324.1584694	5328.691847	0.05071143	0.187884237	1.541289545	0	0
KY2019:KY.Chr10.1420	9.99654296	44.36085331	0.443915407	9.470116822	15.37408	0.171426699	-0.413221754	0.386169744	0	0	44.9532025	107.0965383	0.052997351	40.33657699	49.65239571	0.03051702	-0.239712034	0.57582161	0	0	50.12887552	82.26081534	0.032735357	36.04750781	69.56798476	0.053537604	0.21364185	1.635467241	0	0
KY2019:KY.Chr2.1170	50.53020619	292.0330691	0.11437468	43.02587702	81.84338473	0.044210367	-0.412805773	0.386539809	0	0	111.2764121	127.1440826	0.010268096	84.28560162	41.24701234	0.005806116	-0.247604209	0.565452057	0	0	121.8778405	99.00217197	0.006664924	82.37444058	202.6267217	0.02986151	0.65131654	4.480397676	0	0
KY2019:KY.Chr9.1038	13.68028317	31.03069318	0.165806405	12.97152785	10.78589899	0.06410237	-0.412727219	0.386609733	0	0	37.29507733	107.6723501	0.077410731	36.03103187	43.97654564	0.033874096	-0.358933455	0.43758915	0	0	24.15033237	32.28761106	0.055359185	24.23691587	37.06473863	0.06309664	0.056816543	1.139768225	0	0
45s_rRNA_26	11016.72083	9104958.061	0.075019344	12988.37387	4892792.104	0.029003286	-0.41272606	0.386610765	0	0	1281.767526	304865.3461	0.185562208	2159.100381	514828.1736	0.110437518	-0.225372895	0.595150916	0	0	2391.194069	902702.2319	0.157875546	3294.733132	2621873.407	0.241530084	0.184656366	1.529876476	0	0
KY2019:KY.Chr5.60	48.97213714	245.0837811	0.102191896	74.18794562	217.4673743	0.039511855	-0.412689037	0.386643722	0	0	373.5135625	2280.559818	0.016346648	293.3233566	798.6479	0.009282438	-0.245766654	0.567849629	0	0	335.470841	1017.213097	0.009038625	258.066955	967.4155814	0.014526075	0.206045894	1.607111148	0	0
KY2019:KY.Chr7.555	8.908488539	9.122931953	0.114954608	8.615865242	3.29948859	0.044447653	-0.412677549	0.386653948	0	0	17.43063573	4.433044218	0.014590683	14.52469608	2.544495698	0.012061119	-0.082687996	0.826631557	0	0	17.57015099	9.618748606	0.031157858	19.83187001	10.4818259	0.026650761	-0.067857979	0.855346378	0	0
KY2019:KY.Chr7.852	71.94902196	525.0906291	0.101434216	63.01846499	155.7706942	0.039223841	-0.412634364	0.386692406	0	0	164.945297	184.8785755	0.00679527	155.1594445	131.2829672	0.005453207	-0.09555476	0.802500416	0	0	135.261063	130.4617665	0.00713079	138.4345413	287.1395956	0.014983185	0.32246649	2.10119566	0	0
KY2019:KY.Chr6.225	51.96814298	409.5994273	0.151664852	35.76641901	75.02559474	0.058648718	-0.412626418	0.386699471	0	0	63.72805353	112.3345677	0.027659996	57.12956798	54.75902761	0.016777755	-0.217118263	0.606571129	0	0	51.30209069	68.80791395	0.026143773	58.20570925	120.0364729	0.035430889	0.132013791	1.35523243	0	0
45s_rRNA_2	11121.71032	9704530.87	0.078456944	13055.76261	5172453.103	0.030345344	-0.412539315	0.386777033	0	0	1320.052158	325390.501	0.186733694	2218.92374	543502.1538	0.11038664	-0.228306172	0.591144735	0	0	2453.000741	953069.3793	0.15839051	3373.042923	2791523.012	0.245356449	0.190068319	1.549060288	0	0
KY2019:KY.Chr2.545	6.462799338	10.20246758	0.244266483	14.41364792	19.6295027	0.094484698	-0.412502401	0.386809917	0	0	56.09440433	36.07517184	0.011464875	42.95730326	22.26839369	0.012067432	0.022245544	1.052556788	0	0	46.29366589	35.30062649	0.016471732	44.64457975	43.460251	0.021804933	0.121815485	1.323779005	0	0
KY2019:KY.Chr3.607	104.1315649	1166.676169	0.107593377	75.72855763	238.7725297	0.041635616	-0.412320547	0.386971923	0	0	160.3134998	457.6068648	0.017805425	140.771152	161.7074917	0.008160238	-0.338849529	0.458300658	0	0	152.369824	300.3210749	0.012935639	113.9737517	385.0640816	0.02964308	0.360135444	2.291582194	0	0
45s_full_rRNA_7	10800.3135	9361405.474	0.080254304	12705.46217	5016348.078	0.031074685	-0.412061603	0.387202722	0	0	1335.394509	332234.8328	0.186305635	2264.990239	565272.6136	0.11018571	-0.228100716	0.591424462	0	0	2499.205156	1033392.635	0.165448009	3515.780426	3244165.472	0.262457816	0.200397964	1.586346174	0	0
KY2019:KY.Chr14.294	52.36037035	412.3926534	0.150419971	42.98065224	107.7496679	0.05832704	-0.411435564	0.387761277	0	0	99.80431172	148.2827257	0.014886478	169.5789329	296.414563	0.010307557	-0.159636212	0.692410723	0	0	132.9663173	131.3586426	0.00742977	159.0975036	843.874943	0.033338907	0.65197599	4.487205795	0	0
KY2019:KY.Chr11.441	76.99456502	418.127749	0.070532431	78.65849931	169.2692499	0.027358152	-0.411302094	0.387880463	0	0	310.1485134	2195.125242	0.022820224	298.1572417	1049.475257	0.011805421	-0.286238416	0.517322748	0	0	279.1204284	1232.678091	0.015822184	231.8415982	1857.852198	0.034564353	0.339362006	2.18455006	0	0
45s_rRNA_18	9472.264116	5913310.478	0.065905716	11037.22643	3120183.623	0.025612988	-0.410462836	0.388630752	0	0	1213.643514	256854.7395	0.174383466	2029.030513	473448.1646	0.114999322	-0.180810024	0.659462302	0	0	2268.17744	867895.8379	0.168699406	2897.638235	2198262.446	0.261813004	0.190877661	1.551949768	0	0
KY2019:KY.Chr5.767	49.52599215	268.1036165	0.109304062	62.29862153	164.9786883	0.042508029	-0.410165331	0.388897066	0	0	168.0481549	1282.030638	0.045397392	166.0422312	455.378546	0.016517163	-0.439095462	0.363835063	0	0	128.9926086	126.0599323	0.00757613	91.85142378	150.0912135	0.017790309	0.370736065	2.34820535	0	0
KY2019:KY.Chr2.931	103.9129053	572.8785181	0.053054663	100.0600283	206.6953961	0.020644747	-0.409914001	0.389122196	0	0	318.4120112	772.2387937	0.007616803	309.9929451	461.8259794	0.0048059	-0.199997991	0.63096026	0	0	290.5276062	2175.43992	0.025773434	307.4185851	3849.41316	0.040731864	0.198762006	1.580381722	0	0
KY2019:KY.Chr9.579	59.45975856	263.3273197	0.074481709	36.30773569	38.21188059	0.028986787	-0.409849554	0.389179939	0	0	55.48687793	67.66075363	0.021976385	58.14495063	39.04726213	0.01154959	-0.279389677	0.525545489	0	0	62.03162683	87.71215412	0.022794677	61.09076449	136.9644984	0.036699225	0.206823457	1.609991008	0	0
KY2019:KY.Chr7.359	10.85488386	50.98935497	0.432742107	13.22337444	29.46287181	0.168496345	-0.409638671	0.389368962	0	0	80.96889561	462.5918389	0.070560481	85.92425804	435.3288705	0.058963858	-0.077975647	0.835649887	0	0	63.46370361	385.354639	0.095677488	103.026856	724.9730112	0.068300038	-0.14638882	0.713856932	0	0
KY2019:KY.Chr1.1970	5.709799687	12.02535069	0.368855281	8.698056808	10.86720164	0.143639289	-0.409582759	0.389419093	0	0	11.50289769	12.55351032	0.094874756	7.801648121	7.063434132	0.116049476	0.087492513	1.223186029	0	0	9.464556528	6.18747679	0.069073752	6.670470954	4.072089038	0.091517526	0.122191227	1.324924785	0	0
45s_full_rRNA_8	9827.273761	6941096.442	0.071872371	11569.88743	3750396.741	0.028016827	-0.409143024	0.389813591	0	0	1311.944555	320243.8675	0.186058647	2232.496941	557901.5622	0.111937559	-0.220674027	0.601625137	0	0	2463.271686	1063522.561	0.175275848	3485.425269	3587376.581	0.29530134	0.22654334	1.684780552	0	0
KY2019:KY.Chr2.950	40.00114131	158.6250851	0.099135021	27.75664684	29.80386604	0.038684644	-0.408688499	0.390221776	0	0	57.54841043	133.3073162	0.040251987	64.7581454	74.6074383	0.017790712	-0.354593997	0.441983448	0	0	46.95168464	63.26360735	0.028697997	22.05508646	10.16786977	0.020903184	-0.137639147	0.728384772	0	0
KY2019:KY.Chr13.245	11.42452449	30.56768599	0.23419968	7.229199335	4.77666847	0.091399685	-0.408641598	0.390263919	0	0	2.841935825	1.015953926	0.125789815	3.353225225	1.077748422	0.095849962	-0.118053533	0.761985078	0	0	8.754589214	1.512893475	0.01973953	5.105287914	0.762250561	0.02924538	0.17072047	1.481564151	0	0
KY2019:KY.UAContig8.30	39.64381417	153.2129155	0.097486508	35.27811574	47.42085923	0.038102955	-0.407985856	0.390853625	0	0	128.4300023	247.9210652	0.015030743	107.7173592	155.8649786	0.013433128	-0.048803299	0.893710178	0	0	123.0540011	345.8927215	0.022842832	133.0782889	876.8515517	0.049512136	0.335961714	2.16751303	0	0
45s_full_rRNA_10	11005.62065	9460641.962	0.078107283	12938.22708	5112806.772	0.03054287	-0.407781687	0.391037415	0	0	1373.671029	363940.8186	0.19287027	2343.4873	606973.9474	0.110521009	-0.241820447	0.573032894	0	0	2576.988937	1129504.242	0.170083725	3746.378246	3932723.635	0.280201323	0.216807424	1.647431716	0	0
KY2019:KY.Chr8.324	14.53850767	30.5997498	0.14476988	16.49847724	15.41198278	0.056620121	-0.407707425	0.391104289	0	0	43.08240153	19.93822216	0.010742036	40.49271312	14.54555912	0.008871083	-0.083109956	0.825828828	0	0	50.08569026	27.45832772	0.010945781	50.08971047	93.85811541	0.037408887	0.53372803	3.417653523	0	0
45s_full_rRNA_5	9822.56393	6875188.171	0.071258202	11544.1207	3716524.071	0.027887863	-0.407419629	0.391363551	0	0	1321.916778	326431.817	0.186803175	2244.4735	571839.6066	0.113512913	-0.216338985	0.607660512	0	0	2477.902655	1076484.155	0.175323108	3502.297708	3627896.813	0.29576638	0.227109647	1.686978878	0	0
45s_rRNA_9	10660.24584	9470233.767	0.083334773	12592.73013	5172099.732	0.03261573	-0.407399161	0.391381998	0	0	1336.583223	331974.4998	0.185828668	2291.60953	579826.445	0.110412128	-0.226095935	0.594160897	0	0	2538.30745	1104203.526	0.171380214	3726.562482	3885050.274	0.27975627	0.212819148	1.632372043	0	0
KY2019:KY.Chr2.860	19.28869312	43.3653569	0.11655672	19.41587049	17.200789	0.045628336	-0.407302682	0.391468943	0	0	38.40313862	43.17874488	0.029277674	32.78609764	15.85782913	0.014752454	-0.297672296	0.50388067	0	0	49.43562898	25.70905064	0.010519762	42.29811791	34.11522174	0.019068043	0.2583002	1.812592623	0	0
KY2019:KY.Chr4.426	26.95686088	42.22431835	0.058106406	27.81552345	17.60965421	0.022760215	-0.407047659	0.391698895	0	0	43.23136012	73.851684	0.039515056	48.22531246	53.63913543	0.023063843	-0.233830935	0.583672284	0	0	37.58427381	44.07603778	0.031202559	28.64110051	28.17396109	0.034345394	0.041678288	1.10072363	0	0
KY2019:KY.Chr3.830	35.40545448	279.923222	0.223305069	49.84158576	217.3215477	0.087482077	-0.406979495	0.391760372	0	0	164.9975115	681.9973834	0.025051165	130.921945	248.0536952	0.014471742	-0.238307117	0.577687385	0	0	105.3334853	251.5909939	0.022675777	95.48052025	164.0592487	0.0179958	-0.100391016	0.793613379	0	0
KY2019:KY.Chr8.954	142.7471305	1768.650039	0.086797484	114.1444738	443.1274469	0.034010958	-0.406888265	0.391842671	0	0	268.8132219	2816.921047	0.038982835	265.8604853	807.4991941	0.011424429	-0.533038911	0.293063062	0	0	237.0232973	684.5174024	0.012184352	197.0567427	578.9475523	0.014909278	0.0876542	1.223641438	0	0
KY2019:KY.Chr11.59	12.91440625	26.7186288	0.160201021	16.21917307	16.51424044	0.062777091	-0.406864091	0.391864488	0	0	35.77751244	185.079446	0.144589884	32.56591359	47.47661374	0.044766506	-0.509184705	0.309610221	0	0	19.16340775	31.72791536	0.086396482	17.56265548	29.71163676	0.096326596	0.047250156	1.114936555	0	0
45s_rRNA_23	9676.759144	7607226.48	0.081239358	11374.57874	4121900.494	0.031858613	-0.406539622	0.39215737	0	0	1260.204164	293116.7939	0.184569052	2151.673739	521912.6976	0.112731432	-0.214113857	0.610781877	0	0	2362.661665	952324.9373	0.170601202	3402.229322	3252474.427	0.280987321	0.216704637	1.64704186	0	0
KY2019:KY.Chr9.1131	51.61080839	155.7250363	0.058462464	61.3584691	86.33154048	0.022930866	-0.406456658	0.392232288	0	0	137.1532152	108.5826307	0.005772293	133.0921583	148.2671433	0.00837028	0.161391611	1.450078851	0	0	109.7395557	124.3740656	0.010327696	121.1069339	346.1864944	0.023603266	0.358968667	2.285433847	0	0
KY2019:KY.Chr11.151	9.54300918	24.03052313	0.263871534	9.234406463	8.826064906	0.103502096	-0.406443398	0.392244265	0	0	28.38333994	336.4642567	0.417649473	30.07308779	130.9526424	0.144796553	-0.460053716	0.346693968	0	0	19.28083436	51.28439217	0.137953767	15.12850808	49.00308867	0.21410719	0.190897686	1.552021338	0	0
KY2019:KY.Chr12.272	6.210427334	20.56876297	0.533292166	6.520066203	8.902791809	0.209421954	-0.405942998	0.392696476	0	0	58.9064211	420.1337348	0.121077175	105.6042909	693.2458108	0.062161878	-0.289538155	0.513407073	0	0	90.16322514	763.3603921	0.093901114	78.39457631	313.4760988	0.051007307	-0.265038347	0.543202363	0	0
KY2019:KY.Chr12.784	47.38963904	186.9112972	0.083227864	37.97430135	47.13272854	0.032684587	-0.405925753	0.392712073	0	0	72.39167267	62.66390977	0.011957497	69.40924293	48.73034499	0.010114976	-0.072675394	0.845910812	0	0	86.45597834	68.50421683	0.00916489	83.76575121	149.4046421	0.021292719	0.36610387	2.323292369	0	0
KY2019:KY.Chr13.88	8.02900274	59.84221338	0.928291633	9.546421337	33.25393883	0.364889946	-0.405522539	0.393076845	0	0	8.019488666	5.227781834	0.081287562	4.828448556	3.445937101	0.147806022	0.259668029	1.818310432	0	0	5.709100403	2.050618838	0.062914331	4.401946104	3.499645437	0.180607011	0.457985024	2.870681578	0	0
KY2019:KY.Chr1.1347	8.978262	21.19731406	0.262963993	9.023078734	8.432945226	0.10357854	-0.4046265	0.39388868	0	0	26.55953547	19.91236436	0.028228115	29.49916407	15.12538815	0.017381494	-0.210594771	0.61575114	0	0	34.92202307	40.96585951	0.033591027	24.26128526	31.22170217	0.053043109	0.198405687	1.579085659	0	0
45s_rRNA_10	11706.34637	11449150.07	0.083546932	13833.67128	6298090.004	0.032910461	-0.404596548	0.393915853	0	0	1487.48261	421134.4262	0.190334252	2538.105631	717728.1508	0.111414213	-0.232576355	0.585360816	0	0	2792.546104	1336637.703	0.171400863	4049.411391	4624421.915	0.282015936	0.216260647	1.645358903	0	0
KY2019:KY.Chr7.511	137.6988018	928.2228058	0.04895442	108.4907925	226.9813229	0.019284321	-0.404587552	0.393924001	0	0	270.2642275	583.2102977	0.007984506	261.5632667	398.0908177	0.005818736	-0.137419397	0.728753413	0	0	246.0951523	861.6858635	0.014227967	252.8030755	1426.587494	0.022322031	0.195590856	1.568884086	0	0
KY2019:KY.Chr4.280	46.07084259	311.627883	0.146819587	38.17877656	84.35997782	0.057875192	-0.404291557	0.394192581	0	0	67.09102636	84.22596958	0.018711868	64.39870619	54.5620486	0.013156379	-0.152980764	0.703103453	0	0	64.25554547	76.72169871	0.018582194	59.65119135	138.7265097	0.038987125	0.321824235	2.098090516	0	0
KY2019:KY.Chr13.252	62.03018285	683.1749805	0.177552107	66.86147932	313.269044	0.070075389	-0.403760311	0.394675063	0	0	171.6944032	443.0786026	0.015030329	141.7571847	192.5497348	0.009581925	-0.195515735	0.637506005	0	0	201.7214308	396.7613901	0.009750465	195.0976705	593.5039967	0.015592634	0.203894156	1.599168245	0	0
45s_full_rRNA_4	8972.713203	5389843.228	0.066946605	10487.01267	2909855.331	0.026458658	-0.403160748	0.39522031	0	0	1213.14585	275592.7024	0.18725856	2067.577648	480826.4154	0.112477243	-0.221377018	0.600652077	0	0	2279.223333	914509.0021	0.17604116	3309.211451	3265849.642	0.29822713	0.228932929	1.694076147	0	0
45s_rRNA_25	10361.68976	8425914.164	0.078479434	12252.73902	4658218.344	0.031027978	-0.403002386	0.395364447	0	0	1315.566976	323245.8511	0.186769963	2232.089975	551957.7204	0.110785372	-0.226824615	0.593164823	0	0	2466.779305	1024030.216	0.168287624	3501.097755	3308574.95	0.269918408	0.205180324	1.603911218	0	0
45s_rRNA_16	10946.9145	9535749.135	0.079574032	12935.00261	5265636.852	0.03147153	-0.402853502	0.395500004	0	0	1372.672206	359620.9127	0.190858391	2340.704528	610608.1348	0.11144726	-0.233641863	0.583926436	0	0	2564.385505	1113419.192	0.169313691	3732.668386	3908053.425	0.280492772	0.219229599	1.656645546	0	0
KY2019:KY.Chr1.1556	67.53728415	419.0034013	0.09186083	58.64451827	124.9937939	0.036344074	-0.40269676	0.395642778	0	0	94.56785697	76.73232597	0.008580079	93.67409184	86.65602765	0.009875516	0.061068526	1.150981943	0	0	93.05076872	110.8902222	0.012807174	86.07442445	220.3649016	0.029743644	0.365940846	2.322420543	0	0
KY2019:KY.Chr5.695	9.756035705	22.23539842	0.233613617	13.73352226	17.43358082	0.09243208	-0.402675425	0.39566221	0	0	4.406092755	1.511615942	0.077863549	6.67249644	2.65431868	0.059617857	-0.115957831	0.765670943	0	0	5.531343896	1.310416788	0.042830005	5.271515905	2.887795866	0.103919117	0.38494732	2.42631578	0	0
KY2019:KY.Chr13.139	21.92215539	62.53257512	0.130118728	41.21558307	87.50741968	0.05151361	-0.402417828	0.395896969	0	0	118.328601	250.984729	0.017925358	123.1955111	138.2729326	0.009110609	-0.293920432	0.508252555	0	0	90.91711248	133.3729668	0.016135281	97.43975104	162.3027599	0.017094389	0.02507703	1.059441667	0	0
KY2019:KY.Chr1.1699	37.84879378	109.0354014	0.076113806	49.33046759	73.40783756	0.0301656	-0.401951473	0.396322318	0	0	80.8498669	230.405842	0.035248032	92.51203942	168.3541648	0.019671041	-0.253307514	0.558074874	0	0	70.79337877	183.851483	0.036684437	60.07258864	154.6368175	0.042850926	0.067478353	1.168095506	0	0
KY2019:KY.Chr1.2003	66.75294162	369.6928194	0.082966009	62.43883226	128.2507918	0.032896562	-0.401749687	0.396506502	0	0	188.5849762	989.7024173	0.027828542	168.7410924	332.3801051	0.011673291	-0.37729714	0.419471886	0	0	163.3281747	924.5757198	0.034659338	164.2505653	1388.355683	0.05146204	0.171666729	1.484795815	0	0
KY2019:KY.Chr2.856	77.56581422	721.8460981	0.119978631	72.66817338	251.2161285	0.047572835	-0.401744871	0.3965109	0	0	52.99170477	95.46681174	0.03399669	42.1898345	38.49675247	0.021627606	-0.196428185	0.636167992	0	0	79.50370995	124.8631086	0.019754196	82.81180719	230.4877577	0.0336096	0.230803985	1.701390429	0	0
KY2019:KY.Chr9.15	20.01724231	64.88850881	0.161941926	34.62212266	77.01886045	0.064252452	-0.401469594	0.396762306	0	0	59.63123062	220.3862931	0.061977926	56.9672785	55.40592383	0.01707282	-0.55993178	0.275466139	0	0	76.50993815	138.8799488	0.02372487	37.29536915	41.19099659	0.029613687	0.096288633	1.248212825	0	0
KY2019:KY.Chr9.105	102.7579852	1629.11566	0.154283953	80.1755245	393.6263942	0.061235123	-0.401320165	0.396898847	0	0	183.2819154	775.0270773	0.023071596	172.2779883	395.2781846	0.01331813	-0.238634383	0.57725222	0	0	133.6540216	98.26675157	0.005501011	113.5682902	243.7681565	0.018900043	0.536020261	3.435739903	0	0
KY2019:KY.Chr3.844	165.2729527	2950.489131	0.108016586	125.7575807	678.1454414	0.042879973	-0.401235948	0.396975822	0	0	251.3827509	861.0254613	0.013625268	246.1978506	436.5650509	0.007202453	-0.276864594	0.528610006	0	0	249.8292806	941.694197	0.015087706	257.0257501	1749.584141	0.026483877	0.244358344	1.755328279	0	0
KY2019:KY.Chr3.1425	11.49698152	58.76446439	0.444577128	9.115953057	14.66671362	0.176493474	-0.401218464	0.396991799	0	0	39.82497879	492.8263963	0.310729764	41.1865618	205.648096	0.12123098	-0.40876924	0.390149236	0	0	23.38256729	34.61195009	0.063305535	23.04385702	48.71542887	0.091739461	0.161114503	1.449153869	0	0
45s_rRNA_20	10646.89364	8666639.516	0.076454826	12645.65138	4861390.839	0.030400318	-0.400526773	0.397624579	0	0	1200.959833	255124.3706	0.176886619	2018.682677	453946.9865	0.111395853	-0.200825957	0.629758506	0	0	2273.251979	823943.9697	0.159441923	2989.693228	2115186.228	0.236643922	0.171492831	1.484201379	0	0
KY2019:KY.Chr12.3	107.7549996	1457.452736	0.125521934	92.54076275	427.4517377	0.049913835	-0.400498683	0.397650302	0	0	51.50460466	102.2434982	0.038542829	59.59816925	133.578729	0.037607241	-0.010672116	0.975726016	0	0	98.7942719	170.0637839	0.017424018	44.63317039	78.6120239	0.039461492	0.355025196	2.264775668	0	0
KY2019:KY.Chr2.442	856.762046	56378.65898	0.076805851	660.9827325	13343.77982	0.030542082	-0.400495664	0.397653064	0	0	1212.941296	9470.778819	0.006437335	1220.8694	7337.411978	0.004922713	-0.116501642	0.764712882	0	0	1303.028558	12936.47275	0.007619176	1358.251565	39296.45493	0.021300654	0.446484935	2.795663731	0	0
KY2019:KY.Chr14.227	17.14909601	202.2989038	0.687877439	16.78585471	77.08020742	0.273562117	-0.400455111	0.397690201	0	0	3.487369173	3.17325282	0.260920875	1.930220501	1.075111759	0.288562415	0.043730938	1.1059384	0	0	0.637951559	0.421032555	1.034523289	1.556855061	1.321381336	0.545169816	-0.278208469	0.526976842	0	0
45s_rRNA_24	10708.51798	9404961.237	0.082015941	12652.12304	5223317.755	0.032630192	-0.400278637	0.397851827	0	0	1370.975228	358004.7633	0.190471319	2340.310976	610343.6957	0.111436464	-0.232802265	0.585056399	0	0	2572.803834	1130750.133	0.170825735	3741.627087	3941157.225	0.28151579	0.21694946	1.647970606	0	0
45s_rRNA_29	8347.348221	4328782.102	0.062125323	9772.728029	2362246.741	0.024733959	-0.39997503	0.398130067	0	0	1262.646061	283287.844	0.177690694	2129.931088	522794.7265	0.115239162	-0.18806459	0.64853797	0	0	2360.959774	973959.5337	0.174728496	3164.402002	2897983.599	0.289409393	0.219148884	1.656337687	0	0
KY2019:KY.Chr3.345	16.95400874	50.64696787	0.176201112	15.45731249	16.7634985	0.070161148	-0.399911958	0.398187884	0	0	73.00438253	97.93114017	0.018374814	70.70082117	70.0567455	0.014015256	-0.117621904	0.762742741	0	0	60.93598118	33.45095719	0.009008675	41.01495237	30.14735279	0.017921104	0.298703827	1.989316298	0	0
KY2019:KY.Chr2.892	8.251525838	14.69715184	0.215856263	6.053008656	3.149609404	0.085963504	-0.399850545	0.398244196	0	0	25.93784698	27.12182611	0.040313553	29.95733374	60.87679468	0.067833693	0.225994383	1.682652308	0	0	8.316667336	2.396265136	0.034644652	14.87380426	6.347334803	0.028691106	-0.081888926	0.828153967	0	0
KY2019:KY.Chr1.1839	159.1294122	3343.623575	0.132043328	125.0105056	824.6776649	0.0527705	-0.398325253	0.399645335	0	0	367.3459007	2319.726956	0.017190419	292.0370368	863.4932028	0.010124721	-0.229903417	0.588974649	0	0	369.9792933	1963.973725	0.014347652	298.5551565	2517.057448	0.028238653	0.294063138	1.968172423	0	0
KY2019:KY.Chr11.850	131.4455971	1335.625189	0.077302317	140.656097	611.3555556	0.030901299	-0.398215775	0.39974609	0	0	239.7393338	1333.618132	0.023203468	215.0873183	650.8519307	0.014068655	-0.217300316	0.606316909	0	0	186.8967886	615.9520947	0.017633692	170.3132952	850.7513942	0.029329561	0.220962308	1.663268305	0	0
KY2019:KY.Chr4.1291	32.86477931	58.12916089	0.053818627	32.85092937	23.22971693	0.021525269	-0.397984017	0.39995946	0	0	76.16641214	81.33228895	0.014019612	78.13541323	59.60855052	0.009763662	-0.157123263	0.696428831	0	0	70.56341223	61.77412507	0.012406448	64.91314137	94.22306827	0.02236104	0.255844534	1.802372444	0	0
KY2019:KY.Chr5.938	20.16800539	63.50193704	0.156120911	21.19229143	28.04712172	0.062450003	-0.397928611	0.400010496	0	0	46.60160981	24.40872727	0.011239404	38.28342839	14.44052508	0.009852838	-0.057181958	0.876633494	0	0	59.49422019	35.04785384	0.009901748	42.19899428	36.31737762	0.020394369	0.313798404	2.059673605	0	0
KY2019:KY.Chr9.314	81.85684688	405.885783	0.060575055	66.32501292	106.6474359	0.024243523	-0.397698084	0.400222881	0	0	142.7228944	223.5657632	0.010975341	127.7453645	90.09085341	0.005520652	-0.298427606	0.503005055	0	0	144.3784539	113.1491865	0.005428085	129.7452357	248.3104122	0.014750682	0.43416543	2.717474395	0	0
KY2019:KY.Chr4.472	36.55539125	146.0938688	0.109327424	34.23155644	51.2945925	0.043774207	-0.397510825	0.400395485	0	0	72.23255633	315.3478635	0.060439926	74.63994332	136.5915925	0.024517793	-0.391842556	0.405655576	0	0	53.84659006	212.3479881	0.073237201	55.42752812	157.2496502	0.051184524	-0.155593072	0.69888695	0	0
KY2019:KY.Chr2.2309	22.76147154	95.96021048	0.185221126	30.46310834	68.82674231	0.074166671	-0.397481736	0.400422309	0	0	98.44120289	222.0394136	0.022912699	85.94074087	172.0340703	0.023292509	0.00714003	1.016576397	0	0	142.7263183	181.3827389	0.008904055	91.09459373	177.4736035	0.021386936	0.380560732	2.401932153	0	0
KY2019:KY.Chr10.580	7.982933124	8.772732545	0.137660679	4.800415537	1.271062261	0.055158082	-0.397200748	0.400681461	0	0	18.54966718	8.045981185	0.023383352	15.51568322	3.768270803	0.015653098	-0.174306472	0.669412067	0	0	15.22901386	4.926562128	0.021242244	21.09446015	16.72618605	0.037588941	0.247859692	1.769537201	0	0
KY2019:KY.Chr9.1120	23.88183886	53.45250552	0.093720056	24.799975	23.1014417	0.037560953	-0.397095942	0.400778175	0	0	83.55508607	246.8398767	0.035356522	82.93489612	83.46978872	0.012135417	-0.464414835	0.343229942	0	0	77.6251145	159.8870636	0.026534372	51.33781447	148.2253003	0.056240295	0.326238767	2.119526138	0	0
KY2019:KY.Chr3.413	10.80845462	19.73035954	0.1688915	9.81105763	6.518642571	0.067721336	-0.396882277	0.400975395	0	0	10.9117612	8.239902251	0.069204184	19.16376943	22.50300607	0.061274343	-0.052853691	0.88541385	0	0	24.69851556	20.00346818	0.032791675	22.16810532	35.94486523	0.073144169	0.348416112	2.230571296	0	0
KY2019:KY.Chr10.891	1.36549133	0.70598354	0.378631447	1.229360677	0.22951779	0.151865009	-0.396758961	0.401089266	0	0	3.049558919	0.416283281	0.04476256	3.414394001	0.401608372	0.03444891	-0.113739424	0.769592043	0	0	3.040570783	0.462059502	0.049979012	2.394599531	1.040771817	0.181505478	0.560102067	3.631633975	0	0
KY2019:KY.Chr8.1298	14.96217465	17.83438607	0.079665213	13.60396515	5.913702998	0.03195424	-0.396740236	0.401106566	0	0	41.21944081	37.16711601	0.021875333	51.26773922	27.16990423	0.010337125	-0.325554897	0.472547092	0	0	48.10645057	38.52396275	0.016646553	35.11250025	33.08039129	0.026831634	0.207322802	1.611843245	0	0
KY2019:KY.Chr8.1367	69.31121107	449.6707254	0.093602541	56.55624626	120.1431237	0.037561054	-0.396549875	0.401282418	0	0	87.06691899	149.9553402	0.019781334	90.31155404	90.80571194	0.011133367	-0.249629047	0.56282185	0	0	68.89084071	80.97322702	0.01706155	74.76903022	188.1210047	0.033650676	0.294975316	1.972310605	0	0
KY2019:KY.Chr11.1336	21.44262442	32.06651133	0.069742231	16.91008868	8.007245858	0.028002151	-0.396304443	0.401509252	0	0	27.08462879	13.61739443	0.018563003	23.99938225	8.088711424	0.014043625	-0.121169026	0.756538422	0	0	23.15565558	10.751083	0.020051093	23.23093739	8.759884491	0.016231734	-0.091773141	0.809518663	0	0
KY2019:KY.Chr12.738	1.62393086	2.36348915	0.896228073	1.154246875	0.479470943	0.359885939	-0.396253665	0.4015562	0	0	8.411625832	7.883232691	0.111415202	14.93843113	13.70978066	0.06143566	-0.258523926	0.551411826	0	0	32.48985168	345.0642726	0.326892185	37.58999456	420.5127953	0.297601208	-0.040769849	0.910395603	0	0
KY2019:KY.Chr8.458	57.21162968	312.8401479	0.095577099	49.16225718	92.81862278	0.038403561	-0.395982353	0.401807142	0	0	185.2906632	434.0100488	0.012641328	180.7377238	261.8273017	0.008015254	-0.1978754	0.634051581	0	0	194.7247881	684.230659	0.018045131	183.9319287	1148.612259	0.033951518	0.274499147	1.881478056	0	0
KY2019:KY.Chr12.742	39.97767549	90.63175912	0.056708131	33.86287364	26.13546785	0.022792012	-0.395862674	0.401917884	0	0	38.93589893	54.99380074	0.036275493	38.98135872	39.56952776	0.026040356	-0.143966402	0.717849817	0	0	29.71534378	31.0287224	0.03514005	41.63764748	60.93563642	0.035147868	9.66E-05	1.000222481	0	0
KY2019:KY.Chr10.96	4.870809539	13.70291913	0.577578208	4.053195995	3.81535643	0.232241542	-0.395670893	0.402095402	0	0	17.54510788	121.6544875	0.395199192	13.33979442	25.89242651	0.145503848	-0.433941569	0.368178506	0	0	8.251451415	12.40077833	0.182132836	3.976132365	4.226779517	0.267354764	0.166699677	1.467910838	0	0
KY2019:KY.Chr2.483	63.33391175	295.1195761	0.073574174	61.70033079	112.6389198	0.029587856	-0.395611901	0.402150026	0	0	115.4115344	559.5148082	0.042006177	132.319729	274.3946577	0.015672073	-0.428186708	0.373089724	0	0	102.1327881	315.9581145	0.030289991	83.03552709	248.1993159	0.035997529	0.074973549	1.188429835	0	0
KY2019:KY.Chr8.295	21.75619594	68.49135231	0.144700429	18.72263541	20.41040736	0.058226101	-0.395352106	0.402390659	0	0	39.93596993	28.25765116	0.01771771	35.76915428	12.2163398	0.00954825	-0.268483826	0.538909938	0	0	29.88335814	13.21235447	0.01479522	29.41466206	17.48389269	0.020207398	0.135388989	1.365805848	0	0
KY2019:KY.Chr6.128	61.73855279	168.0668819	0.04409296	61.76665437	67.71345708	0.017748712	-0.395202422	0.402529383	0	0	189.960009	1189.886433	0.032974723	205.4430235	319.4350378	0.007568325	-0.639181395	0.229518986	0	0	155.0599063	447.3937011	0.01860762	176.0141234	705.3034284	0.022765698	0.08759013	1.223461034	0	0
KY2019:KY.Chr14.453	9.272178571	19.68439672	0.22895943	6.870165613	4.351649355	0.092197571	-0.395039054	0.40268082	0	0	19.12898316	24.89602966	0.068037183	22.01529575	10.24630403	0.021140643	-0.507628133	0.310721903	0	0	13.2097194	2.26571896	0.012984309	14.70310609	7.885327733	0.036475526	0.448582713	2.809200397	0	0
KY2019:KY.Chr1.779	9.784695797	23.26935662	0.243046695	10.35139435	10.50844724	0.098071053	-0.394148879	0.403507042	0	0	30.25194357	14.78777093	0.016158318	29.95295567	12.00325026	0.013378872	-0.081976658	0.827986675	0	0	24.05039925	5.093552636	0.00880595	24.51460406	16.41560059	0.027315365	0.491630793	3.101921428	0	0
KY2019:KY.Chr7.964	81.18828623	427.8634645	0.064911023	67.47842546	119.3025809	0.026201126	-0.393998496	0.403646789	0	0	153.7551561	608.7740803	0.025751159	139.818606	243.2084986	0.012440814	-0.315947965	0.483116663	0	0	153.0788288	282.6114551	0.012060339	183.1047234	979.9132371	0.029227289	0.38442903	2.423421846	0	0
KY2019:KY.Chr4.691	52.24244983	207.3859268	0.07598576	43.41674205	57.85042805	0.030689663	-0.393740099	0.403887031	0	0	70.33691357	127.6413498	0.025800301	66.89900586	68.84762506	0.015383304	-0.224575138	0.596245137	0	0	47.05632198	68.13031741	0.030768368	67.01462444	179.2394689	0.039911171	0.112990018	1.29714943	0	0
KY2019:KY.Chr1.1119	15.14838601	31.94037627	0.139189765	12.76654533	9.165591248	0.056235907	-0.393593599	0.404023292	0	0	50.72127662	48.7304894	0.018941764	54.43298863	34.21460195	0.011547478	-0.214933289	0.60963055	0	0	34.45686119	21.32886706	0.017964551	62.82424227	139.7104016	0.035397633	0.294557862	1.970415681	0	0
45s_rRNA_22	10726.09317	9451402.56	0.082151052	12649.32958	5312267.262	0.033200521	-0.393468232	0.404139937	0	0	1364.297432	355790.2083	0.191150689	2329.247798	600400.4734	0.110664835	-0.23736623	0.578940288	0	0	2560.80256	1116727.086	0.17029224	3728.199678	3912769.188	0.281504862	0.218291041	1.65306923	0	0
KY2019:KY.Chr2.940	64.38238316	1177.392261	0.284044955	69.87345885	560.5455991	0.114811783	-0.393400617	0.404202859	0	0	229.7513784	1390.272746	0.026338059	198.8607479	735.7813637	0.018605898	-0.150933111	0.706426316	0	0	165.0494477	790.0350272	0.029001349	185.5532089	1043.675169	0.030312965	0.019210216	1.045226034	0	0
45s_rRNA_19	10840.65165	9809283.512	0.08346925	12887.16797	5603900.31	0.033742358	-0.393351086	0.404248966	0	0	1388.764654	369874.3544	0.191777172	2369.249872	620376.8543	0.110518213	-0.239363056	0.576284507	0	0	2604.546962	1159847.883	0.170976589	3786.842774	4036503.223	0.281482083	0.216514106	1.646319444	0	0
KY2019:KY.Chr7.1148	10.99976059	19.64436294	0.162357174	20.61678663	27.89747975	0.065633115	-0.393348465	0.404251401	0	0	54.37722639	98.1188917	0.03318322	33.11646139	15.82338379	0.014428179	-0.361707018	0.434803464	0	0	23.95836851	10.13007938	0.017648117	25.35114345	20.31824696	0.03161485	0.253192762	1.791400748	0	0
KY2019:KY.Chr10.1033	843.1032065	89993.66164	0.126604878	844.0813127	36480.81569	0.051203066	-0.393154471	0.404432016	0	0	1262.560665	37089.2391	0.023267162	1171.695686	16823.87474	0.012254522	-0.27844705	0.52668744	0	0	1183.646432	11005.60703	0.007855431	1112.671456	13609.33817	0.010992668	0.145933097	1.399371721	0	0
KY2019:KY.Chr11.1347	102.6715545	695.7590114	0.066002223	102.9595126	283.0561025	0.02670174	-0.393018999	0.404558192	0	0	73.71003371	64.3172901	0.011837896	74.04111534	67.97914114	0.012400231	0.020155251	1.047502952	0	0	96.38604705	78.61513286	0.008462093	87.57155615	72.69334702	0.009479131	0.049290717	1.120187523	0	0
KY2019:KY.Chr2.1295	23.72727096	131.8424691	0.234185363	30.99269307	91.16217123	0.094906516	-0.392263718	0.405262373	0	0	80.62572745	163.3237259	0.025124764	65.04386922	86.55689699	0.020459214	-0.089213044	0.814304723	0	0	65.19643074	54.32428499	0.012780457	33.47289775	31.93006912	0.028497925	0.348266859	2.22980485	0	0
KY2019:KY.Chr3.714	9.944219613	33.07457838	0.334466714	8.076780545	8.847278263	0.13562293	-0.392019782	0.405490066	0	0	13.28135738	7.329837079	0.041553671	10.58150877	2.393179569	0.021373719	-0.288729302	0.514364158	0	0	19.01166923	9.857572207	0.027272784	13.80037587	8.373677857	0.043967768	0.207404951	1.61214814	0	0
KY2019:KY.Chr1.1192	60.26813733	412.682614	0.113616298	41.97166332	81.16751473	0.046075482	-0.391970747	0.40553585	0	0	153.3514695	460.0739821	0.019563736	170.0043335	286.3246404	0.009906922	-0.29551305	0.506392133	0	0	143.1545286	372.7111097	0.018187046	158.074285	675.7628834	0.027044059	0.172309726	1.486995689	0	0
45s_full_rRNA_6	10521.42379	8866548.932	0.080095034	12494.95845	5074197.422	0.032501075	-0.39170786	0.4057814	0	0	1003.832715	206577.7734	0.205003323	1699.64675	312079.3594	0.108030829	-0.278213193	0.526971112	0	0	1831.121918	499514.5066	0.148975065	2743.910022	1810259.695	0.240436917	0.207887567	1.613940675	0	0
KY2019:KY.Chr14.436	123.6665177	1401.569501	0.091645337	85.1295587	269.5711619	0.037197407	-0.391597708	0.405884339	0	0	116.5120225	278.7895735	0.020536907	103.5737889	93.33368413	0.008700389	-0.372996364	0.423646511	0	0	116.6901813	167.5926811	0.01230797	97.12193138	147.7354841	0.015662107	0.10466378	1.272517483	0	0
KY2019:KY.Chr5.223	40.28566083	220.6007567	0.135927088	54.11381508	161.5696294	0.055175137	-0.391562591	0.405917156	0	0	70.60147263	126.768965	0.025432288	69.5160204	99.57654593	0.020605694	-0.091398171	0.810217862	0	0	58.13359721	117.4750967	0.034760932	46.51859919	109.5396737	0.050619539	0.163226769	1.456219269	0	0
KY2019:KY.Chr11.876	29.57580987	218.8495476	0.250191391	25.49095034	65.99310842	0.101560898	-0.391545831	0.405932824	0	0	113.7526021	1092.073868	0.084397452	90.18351562	229.9066993	0.028268145	-0.475032032	0.33494074	0	0	96.58686533	418.1357667	0.044820962	73.71638631	223.5291276	0.041134484	-0.037275126	0.917751029	0	0
KY2019:KY.Chr2.2292	89.66183115	658.0210744	0.081851114	73.34816124	178.7604314	0.033227138	-0.391531663	0.405946069	0	0	181.0067957	347.9738479	0.010620791	201.0375174	502.4353468	0.012431569	0.068369115	1.170493704	0	0	191.6161728	237.4573587	0.006467275	164.6337479	514.9867015	0.019000205	0.468036975	2.937899656	0	0
KY2019:KY.Chr6.178	15.57007521	110.9995268	0.457867383	11.36021797	23.98748465	0.185870891	-0.391528325	0.405949185	0	0	27.72935812	21.62828465	0.028128233	35.35731462	24.73129789	0.019782827	-0.152854081	0.703308558	0	0	32.0284054	38.04220771	0.037084726	15.80855735	11.35911551	0.045452737	0.088364959	1.225645755	0	0
KY2019:KY.Chr8.1378	26.96331091	213.4092076	0.293539611	25.98692564	80.4964742	0.119197474	-0.391399664	0.406069469	0	0	106.9791499	860.0513747	0.075149502	151.1193605	2779.635576	0.121715993	0.209421538	1.619651358	0	0	179.1472476	6013.873055	0.187384635	103.6702454	3928.326679	0.365510068	0.290165367	1.950587187	0	0
KY2019:KY.Chr10.178	405.5516725	20568.5374	0.125057867	304.032542	4694.17093	0.050783047	-0.391392259	0.406076389	0	0	873.8032348	11440.48659	0.014983636	805.0433075	7172.321712	0.01106678	-0.131595927	0.738591087	0	0	906.7049929	10343.58987	0.012581699	715.0908017	16335.35578	0.031945244	0.404666937	2.539024658	0	0
KY2019:KY.Chr2.1554	49.89531524	351.8607195	0.141335495	32.04508503	58.93623375	0.057393079	-0.391391722	0.406076895	0	0	60.98417237	101.5574632	0.027307225	70.70925308	125.9819572	0.025197407	-0.034921724	0.922737737	0	0	71.81295206	61.74599734	0.011973007	66.85987513	134.6893349	0.030130205	0.400798836	2.516511099	0	0
KY2019:KY.Chr9.327	48.94647179	158.3807292	0.066108843	40.43688668	43.89645603	0.026845657	-0.391385517	0.406082693	0	0	145.222218	140.4117139	0.006657899	145.1870253	151.2961948	0.007177487	0.032635181	1.078040835	0	0	133.7028106	97.07302004	0.005430221	124.4671579	224.158845	0.01446926	0.425628867	2.664580318	0	0
KY2019:KY.Chr14.65	10.55186033	14.38017195	0.12915345	7.416389128	2.888035436	0.052507036	-0.390888511	0.406547684	0	0	21.33091106	13.92570024	0.030605412	21.12660965	10.73421298	0.024049751	-0.104687641	0.785800596	0	0	12.84613593	3.548922712	0.021505598	11.65116757	7.55446561	0.055649959	0.412913337	2.587696422	0	0
KY2019:KY.Chr1.1595	41.23740577	189.4327574	0.111396721	34.05825437	52.55722953	0.045309336	-0.390684714	0.406738507	0	0	61.04024714	35.01893535	0.009398756	57.24423963	36.60952179	0.011171988	0.075060102	1.18866667	0	0	57.39281983	34.55412025	0.010490223	58.00015214	111.7645014	0.033223518	0.500660905	3.167093588	0	0
KY2019:KY.Chr8.292	3.651097487	16.96048011	1.272305146	3.913840955	7.929339389	0.517643375	-0.390560624	0.406854737	0	0	18.93715871	47.67932132	0.1329537	15.68841929	12.36300684	0.050230296	-0.422734693	0.377802919	0	0	12.72289811	14.12040755	0.08723186	8.20439659	7.144549331	0.106140602	0.085206415	1.216764173	0	0
KY2019:KY.Chr1.893	74.37176957	266.4677323	0.04817574	67.26273582	88.7029971	0.019606011	-0.390439157	0.406968549	0	0	333.7786633	1618.296751	0.014525832	278.6090441	522.5807686	0.006732293	-0.333978017	0.463470388	0	0	297.5918038	1778.769857	0.020085277	249.9655721	2283.051237	0.036538883	0.259877434	1.819187408	0	0
KY2019:KY.Chr11.483	206.3598663	6466.370736	0.151848367	142.0092218	1246.464499	0.061808303	-0.390363306	0.407039629	0	0	225.4421723	1841.385492	0.036230506	181.4576081	330.2281164	0.01002914	-0.557810713	0.276814792	0	0	235.4392455	1265.853116	0.022836293	223.5404678	1769.990842	0.035420828	0.190633108	1.551076088	0	0
KY2019:KY.Chr1.2552	1.543085893	1.769806511	0.743268259	1.76526552	0.943403689	0.302745358	-0.390068094	0.407316409	0	0	2.717351793	0.539139625	0.073014568	2.331887422	0.319046282	0.058673032	-0.094970991	0.803579801	0	0	2.965360342	0.709323909	0.080665838	1.846709659	0.306807437	0.089963976	0.047378993	1.115267358	0	0
KY2019:KY.Chr14.1140	6.018565059	5.107041558	0.14098843	5.092422579	1.489609806	0.05744122	-0.389959821	0.40741797	0	0	7.696124155	2.48985615	0.042036846	4.382908487	0.802828935	0.041792486	-0.002531916	0.994187004	0	0	7.462867799	2.061056987	0.037006542	5.575983101	1.252787029	0.04029344	0.036955847	1.088819377	0	0
KY2019:KY.Chr4.946	84.76049206	463.7953168	0.064556417	69.68776065	127.7695582	0.026309608	-0.389825046	0.407544427	0	0	256.3808083	547.2352377	0.00832536	229.5081939	301.9366206	0.005732174	-0.162083631	0.688519656	0	0	193.0212458	957.6757725	0.025704447	200.8586534	1336.310549	0.033122744	0.110118031	1.288599751	0	0
KY2019:KY.Chr9.653	231.25412	4856.291457	0.09080835	158.6354997	932.3211151	0.037047999	-0.389361028	0.407980092	0	0	584.706187	6985.317396	0.020431995	553.7038567	2122.16042	0.006921865	-0.470087652	0.338775778	0	0	538.6949744	2530.443134	0.008719885	505.2427815	4471.766671	0.017517773	0.302968166	2.008945416	0	0
KY2019:KY.Chr5.678	65.48874969	511.0904842	0.119169302	58.22204584	164.8566438	0.048633053	-0.389232867	0.408100511	0	0	128.6020901	121.1691975	0.007326494	104.4946458	72.12786618	0.006605642	-0.044981169	0.901610238	0	0	144.803893	263.2026381	0.012552486	135.6053167	713.5349684	0.038802689	0.490132065	3.091235394	0	0
KY2019:KY.Chr1.2398	9.463430933	16.27814253	0.181763892	6.146715041	2.804734953	0.074234479	-0.388901946	0.408411584	0	0	28.80975329	19.72547627	0.02376558	23.58104147	16.03193619	0.02883102	0.083911592	1.213141863	0	0	19.38050221	15.11748536	0.040248482	27.23060443	24.39816811	0.032903542	-0.087506846	0.817510136	0	0
KY2019:KY.Chr1.1072	14.84958488	13.64786006	0.061892202	14.38254509	5.230522334	0.025285618	-0.388762362	0.408542873	0	0	36.35151179	21.44996201	0.016232357	42.97760166	16.86741466	0.009131964	-0.249817404	0.562577819	0	0	22.21777433	9.798929427	0.019850778	18.04629344	13.25430006	0.040698722	0.311803241	2.050233094	0	0
KY2019:KY.Chr11.1087	87.2569959	846.9944806	0.111244889	62.03770187	174.9540057	0.045458226	-0.388667579	0.408632041	0	0	85.00454652	90.6198994	0.012541205	79.26354124	83.98712523	0.01336798	0.027726507	1.065924686	0	0	84.46212561	75.07273131	0.010523451	77.28865221	129.7220488	0.021716125	0.314624128	2.063593492	0	0
KY2019:KY.Chr4.324	52.8868552	156.5793709	0.055980794	54.42191215	67.8507075	0.022909035	-0.38803227	0.409230262	0	0	117.3411529	86.68298019	0.006295542	112.1333815	64.97478682	0.005167435	-0.085758107	0.820808598	0	0	84.49375476	102.0264231	0.014291027	95.11547089	283.0439326	0.031286107	0.340288084	2.189213343	0	0
KY2019:KY.Chr10.17	8.428217718	71.69971858	1.009359697	10.35728993	44.31861431	0.413136823	-0.387952054	0.409305844	0	0	6.38034015	4.164785335	0.102306907	9.554482722	10.18875648	0.111610955	0.037801867	1.090942521	0	0	15.61910618	4.034756436	0.016538837	24.56742043	25.36766951	0.0420302	0.405056486	2.541303237	0	0
KY2019:KY.Chr1.952	17.20660693	36.26079409	0.122474827	20.21612866	20.50078899	0.050161971	-0.387672246	0.409569642	0	0	51.59406907	83.95235234	0.031537939	53.88532649	82.26312311	0.028331147	-0.046569152	0.898319545	0	0	49.39237142	102.312639	0.041938175	41.50298979	93.8559351	0.054488264	0.113693443	1.299252149	0	0
KY2019:KY.Chr8.562	30.03692369	92.11325654	0.102096589	23.27686794	22.66059912	0.041823686	-0.387588932	0.40964822	0	0	37.90335338	33.3459278	0.023210662	33.97758312	18.59163168	0.016103955	-0.158754997	0.693817135	0	0	28.75753813	19.94983905	0.024123259	29.04539828	22.57337868	0.026757276	0.045005907	1.109189932	0	0
KY2019:KY.Chr6.295	50.18509874	174.3891528	0.069242048	33.94186687	32.69844901	0.02838283	-0.3873142	0.409907431	0	0	96.63644768	104.6728525	0.01120862	83.6218391	76.02746545	0.010872542	-0.013221063	0.970016113	0	0	66.79549697	52.9407232	0.011865758	69.9454267	99.38456894	0.020314227	0.233504812	1.712004155	0	0
KY2019:KY.Chr7.688	1.753065835	1.243617592	0.404660119	2.648722164	1.163996277	0.165912375	-0.387211625	0.410004266	0	0	9.58558177	5.564341165	0.060558735	7.495584669	2.186029302	0.038908541	-0.192131847	0.642492631	0	0	2.598918394	0.524644476	0.077674742	5.259633244	1.844951989	0.066692062	-0.066205673	0.858606804	0	0
KY2019:KY.Chr10.1137	1.592597891	1.159757505	0.457251269	2.51338552	1.184855285	0.187562966	-0.387007826	0.41019671	0	0	7.32772418	5.107411921	0.095117989	6.594781949	1.941966678	0.044651998	-0.328421765	0.469437995	0	0	10.65425584	5.709027728	0.050293969	6.828872183	3.467840579	0.074363728	0.169845246	1.478581418	0	0
KY2019:KY.Chr11.116	59.58116833	404.6315912	0.113983439	67.34900365	212.1679202	0.046775385	-0.386824388	0.41037001	0	0	113.057162	200.3348906	0.0156733	110.9047738	129.2963772	0.010512013	-0.173474559	0.670695578	0	0	71.98855952	58.65288574	0.01131781	81.0025497	76.26209875	0.011622816	0.011548957	1.026949207	0	0
KY2019:KY.Chr3.1574	29.38177457	146.3383309	0.169512626	41.36128134	119.0753612	0.069603958	-0.386568114	0.410612234	0	0	35.62733007	71.02951708	0.055959304	33.06262853	32.42538776	0.029662682	-0.275661884	0.530075964	0	0	47.29661227	38.27419367	0.017109841	9.39446374	8.8370485	0.100129777	0.767317268	5.852174605	1	0
KY2019:KY.Chr2.1306	11.58654174	33.7551106	0.251438556	16.71649025	28.85313127	0.103253018	-0.386529121	0.410649105	0	0	22.54781352	13.88260072	0.027306244	24.4671508	11.64752944	0.019456603	-0.147194945	0.712533111	0	0	11.97754952	3.808925969	0.026550126	23.78754081	22.29568839	0.03940232	0.171455212	1.484072806	0	0
KY2019:KY.Chr1.2342	74.82199455	506.9715947	0.090557633	58.41819034	126.9154087	0.037189313	-0.386506911	0.410670109	0	0	76.70231882	68.81880455	0.011697421	72.10921531	50.92153975	0.009793095	-0.077170149	0.837201209	0	0	93.27377245	83.38327057	0.009584288	86.82135853	144.1489067	0.019123096	0.299998357	1.995254734	0	0
KY2019:KY.Chr4.316	6.161686218	11.63616065	0.306485937	12.02704614	18.21259114	0.125908133	-0.386356768	0.410812105	0	0	12.80327636	7.821343375	0.047713262	14.27571095	6.904671717	0.033880323	-0.14869157	0.710081885	0	0	11.38343141	5.82486872	0.044951041	7.940946686	4.045284387	0.064151158	0.154464746	1.427133979	0	0
KY2019:KY.Chr6.625	180.8232284	2852.567178	0.087242368	125.4556243	565.0270263	0.035899545	-0.385638493	0.411492098	0	0	215.7975454	909.4009467	0.019528208	195.8723041	268.4753818	0.00699775	-0.445703997	0.358340612	0	0	177.4803524	600.1601941	0.019053143	220.8465204	1194.284405	0.024486496	0.108960017	1.285168332	0	0
KY2019:KY.Chr3.418	5.303896898	12.84029306	0.456441148	4.868798563	4.453085807	0.187852704	-0.385567339	0.411559529	0	0	8.579372278	2.361726387	0.03208622	5.64896944	1.87076133	0.058624606	0.261761378	1.827096056	0	0	12.10751399	7.951306776	0.054241108	8.178644369	4.079005192	0.060980588	0.050863059	1.124250412	0	0
KY2019:KY.Chr4.1214	39.07713935	108.3959524	0.070985156	27.6579563	22.37004258	0.029243317	-0.3851409	0.411963834	0	0	68.78995339	49.50008562	0.010460584	70.17384639	34.39381717	0.006984411	-0.175426105	0.667688439	0	0	57.45772539	30.75053224	0.009314419	68.08635751	94.73482301	0.020435697	0.341233668	2.193985154	0	0
KY2019:KY.Chr2.1160	128.7898614	1640.063607	0.098877469	116.3718353	551.6599595	0.040735748	-0.385121644	0.411982107	0	0	150.5223157	385.4756597	0.017013559	137.7521238	182.7768217	0.009632178	-0.247070663	0.566147154	0	0	106.9362531	65.10065685	0.005692925	89.99447179	287.5618175	0.035505821	0.794964111	6.236832735	1	0
KY2019:KY.Chr12.11	38.83963488	144.5313267	0.095810192	33.11290572	43.30761758	0.039497509	-0.384842004	0.412247467	0	0	61.06528631	130.5030612	0.034997088	68.24642085	50.43900311	0.010829458	-0.509425169	0.309438831	0	0	39.90849751	42.3229123	0.026573257	50.48462396	81.11138686	0.031824646	0.078318786	1.197619321	0	0
KY2019:KY.Chr9.584	3.873010396	11.84470934	0.789636259	6.319263998	13.00822616	0.325750492	-0.384542002	0.412532338	0	0	15.24365707	5.284026064	0.022739798	6.977170624	2.314995494	0.047554483	0.320404852	2.091244742	0	0	11.05579545	5.025128043	0.041111862	6.482966119	1.466899995	0.034902216	-0.071114139	0.848957316	0	0
KY2019:KY.Chr4.820	31.17181631	83.00321985	0.085422194	24.35080492	20.89736441	0.035242351	-0.38450585	0.41256668	0	0	105.0947285	409.5608733	0.03708144	100.8961429	162.4440931	0.01595713	-0.3662018	0.4303266	0	0	87.69160877	97.63965373	0.012697264	84.76657831	92.4721168	0.012869495	0.005851338	1.013564418	0	0
KY2019:KY.Chr12.753	35.39678929	186.9721649	0.149227621	37.69055046	87.47509991	0.061577136	-0.384429729	0.412638998	0	0	98.64973322	312.2629219	0.032086961	75.80730412	71.99406175	0.012527793	-0.408454017	0.390432519	0	0	61.39962714	55.82678736	0.014808503	115.7863945	333.6330702	0.024885939	0.225442862	1.680516863	0	0
KY2019:KY.Chr5.821	29.74407658	33.17548172	0.037498704	24.67085661	9.418043557	0.015473631	-0.38442402	0.412644421	0	0	42.67874277	145.9614634	0.080133659	47.58336001	79.64017518	0.035174019	-0.357592978	0.438941881	0	0	34.95808225	37.94551063	0.031050257	39.0766586	41.77580614	0.027358356	-0.054975204	0.881099181	0	0
KY2019:KY.Chr1.1615	85.76837571	1059.873765	0.144078697	66.35711127	261.8293174	0.059462523	-0.384356441	0.412708639	0	0	110.3642372	250.4948873	0.020565636	88.71881878	96.32728639	0.012238208	-0.22542431	0.595080454	0	0	75.35824859	58.24413494	0.010256297	92.14320263	167.1236299	0.019683905	0.283120648	1.91920193	0	0
KY2019:KY.Chr1.2511	2.497123952	7.840040498	1.257297654	1.96746519	2.009540441	0.519137781	-0.384155469	0.412899666	0	0	21.14327799	16.30555342	0.036474631	24.0286351	17.30817279	0.029977335	-0.085197886	0.821868081	0	0	21.65709518	13.94197926	0.029725148	9.180990727	5.995858489	0.071133189	0.378948255	2.393030608	0	0
KY2019:KY.Chr7.805	40.74635862	287.0504287	0.172894267	32.12635485	73.6863838	0.071394432	-0.384116253	0.412936954	0	0	64.92998736	45.60573231	0.010817547	48.66199975	21.10572264	0.008912926	-0.084108475	0.823932265	0	0	33.46543515	10.45475711	0.009335143	50.47972184	72.06090448	0.028279114	0.481344808	3.029317708	0	0
KY2019:KY.Chr7.541	119.186348	1477.253675	0.103992508	205.6521138	1818.137219	0.042989293	-0.383641752	0.413388366	0	0	225.7399622	2121.043333	0.04162293	198.8901733	593.1077432	0.014993635	-0.443425704	0.360225361	0	0	259.1494332	1338.615654	0.019932206	220.3408129	1118.163913	0.023031148	0.062760204	1.155474111	0	0
KY2019:KY.Chr13.212	4.041847171	5.422377798	0.331917383	3.955350471	2.147492395	0.137265594	-0.383468305	0.413553496	0	0	10.73373332	4.387458632	0.038081271	5.635926144	1.523598006	0.047966696	0.100228376	1.25958758	0	0	13.05321665	3.221512048	0.018907089	11.28662844	4.449218723	0.034926519	0.266530632	1.847271095	0	0
KY2019:KY.Chr8.1332	41.98271909	215.1931481	0.12209203	45.62265538	105.1246443	0.050506052	-0.383343892	0.413671982	0	0	121.0682529	656.4816161	0.044788036	101.4929692	153.8669372	0.014937344	-0.476888625	0.333511923	0	0	97.54559364	102.3509152	0.010756635	61.04120337	81.49721467	0.021872408	0.308220174	2.033387579	0	0
KY2019:KY.Chr2.1025	60.55741372	348.9220163	0.095146701	55.36067098	120.634676	0.039361303	-0.383324263	0.413690675	0	0	133.1416073	487.4306463	0.027496995	124.7704195	214.9884427	0.013809942	-0.299093397	0.50223459	0	0	106.5634977	253.0572222	0.022284444	97.52927455	264.1708951	0.0277725	0.095613177	1.246272961	0	0
KY2019:KY.Chr1.2541	128.2133553	2489.333754	0.15143163	88.74693278	493.4631841	0.062653892	-0.383268544	0.41374376	0	0	244.4389339	725.7986351	0.012147178	209.8125594	374.7727052	0.008513438	-0.154370395	0.700857269	0	0	282.233021	918.3412287	0.011528915	257.3250199	1886.559264	0.028490917	0.392917989	2.471257443	0	0
KY2019:KY.Chr12.776	22.81259602	41.07789888	0.078933035	22.19921448	16.09419454	0.032658334	-0.38326477	0.413747349	0	0	80.56447738	500.498033	0.077110796	80.97505424	179.5040662	0.027376114	-0.449743391	0.355023102	0	0	62.88019173	87.03810005	0.022013124	56.22753684	101.516753	0.032109948	0.163957913	1.458672926	0	0
KY2019:KY.Chr8.816	15.90955873	30.67036815	0.121172124	11.28819326	6.38882245	0.05013857	-0.383230774	0.41377974	0	0	21.11281863	15.90573815	0.035683003	19.31464695	8.662199243	0.023219594	-0.186606774	0.650718607	0	0	22.14382881	25.16968742	0.051330133	25.11115398	136.7296675	0.216835016	0.625757024	4.224322115	0	0
KY2019:KY.Chr12.858	61.89893021	299.925422	0.078279311	58.75559485	111.8487031	0.032399067	-0.383114494	0.413890549	0	0	176.55486	286.4395439	0.009189114	194.86727	235.5184689	0.00620222	-0.170726453	0.674952993	0	0	170.9236695	443.8124423	0.015191304	126.0570732	521.2356612	0.032801952	0.334304625	2.159258481	0	0
KY2019:KY.Chr1.2038	211.9985651	2728.393277	0.060707329	220.523052	1222.362883	0.025135768	-0.382948963	0.414048327	0	0	289.7379614	2614.741923	0.03114713	293.711494	886.5713919	0.010277129	-0.481546201	0.329954285	0	0	261.7684839	362.2562093	0.005286657	220.9843433	632.5194926	0.01295242	0.389169781	2.450020873	0	0
KY2019:KY.Chr2.1520	40.53207957	170.4272936	0.103738837	41.76835531	74.94862201	0.042960458	-0.382872471	0.414121261	0	0	129.3958213	316.5863652	0.018908266	116.3573058	180.7428685	0.013349772	-0.151177847	0.706028358	0	0	138.5872445	599.1856913	0.031197149	98.47598069	425.2230516	0.043848644	0.147841257	1.405533692	0	0
KY2019:KY.Chr5.218	5.646035281	15.48114829	0.485641728	7.935333878	12.66797932	0.201176356	-0.382739058	0.414248497	0	0	43.18691239	37.67804924	0.020201522	33.1755778	14.06407409	0.012778332	-0.198909943	0.632543033	0	0	24.31356019	12.10716705	0.02048073	20.17436122	18.67972077	0.045895573	0.350425373	2.240914899	0	0
KY2019:KY.Chr4.1356	71.19895431	418.0405424	0.082465286	66.28356918	150.1160609	0.034167672	-0.382655784	0.414327939	0	0	143.7191843	153.1078205	0.007412554	135.5625004	137.2381383	0.007467852	0.00322779	1.007460047	0	0	147.6320344	154.756464	0.007100478	127.7466015	179.2248981	0.01098246	0.189412042	1.546721221	0	0
KY2019:KY.Chr11.1152	216.1012495	3438.122521	0.073621861	175.0596543	934.9927978	0.030509573	-0.382570661	0.414409152	0	0	194.653365	540.8291379	0.01427369	183.3671385	470.3399402	0.013988426	-0.008767406	0.980014698	0	0	166.1045095	172.4182888	0.006249143	108.4679109	211.3636712	0.017965024	0.458607308	2.874798032	0	0
KY2019:KY.Chr8.945	108.7701078	1515.704061	0.128113618	78.15483921	324.3849173	0.05310665	-0.382446391	0.414527751	0	0	136.5039812	419.3359859	0.02250461	122.7482874	213.6470685	0.014179668	-0.200605443	0.630078371	0	0	159.2493917	374.497265	0.014767028	150.5997822	904.0559327	0.039860855	0.431253527	2.699314649	0	0
KY2019:KY.Chr8.1081	7.294914686	9.485669517	0.178249186	8.63451808	5.508871872	0.073890136	-0.38244109	0.41453281	0	0	16.01372096	7.640937344	0.029796285	20.09596638	10.09703479	0.025002075	-0.076186064	0.839100411	0	0	17.56365008	9.679159252	0.031376759	6.684758947	3.336808027	0.074672333	0.376551636	2.379861253	0	0
KY2019:KY.Chr2.477	24.41376227	70.44620972	0.118192035	15.07987587	11.14395856	0.049005402	-0.382344254	0.414625249	0	0	30.06241673	21.40768369	0.023687646	27.33480776	9.460006364	0.012660748	-0.272062517	0.534487386	0	0	27.74200611	16.69123379	0.021687661	19.24603842	14.52226241	0.039205914	0.257138869	1.807752067	0	0
KY2019:KY.Chr9.666	61.43080153	149.4085041	0.039591591	58.73271974	56.64230902	0.016420286	-0.382222229	0.414741757	0	0	239.3259464	1485.70493	0.025938986	261.0175489	760.8579807	0.011167711	-0.365988809	0.430537686	0	0	227.7734179	1492.379209	0.028765579	176.4922058	1856.762143	0.059608091	0.316432099	2.072202023	0	0
KY2019:KY.Chr6.342	132.5708088	1183.018824	0.067312519	105.7784665	312.4561384	0.027925087	-0.382101316	0.414857257	0	0	52.34830688	47.11321911	0.017192439	47.76430339	29.48607913	0.012924392	-0.12392737	0.751748603	0	0	51.29121572	49.26713019	0.018727132	67.50999744	190.3364969	0.041762442	0.34831461	2.230050069	0	0
KY2019:KY.Chr3.1619	65.49460602	1531.064245	0.35692942	81.84208127	992.2379238	0.148136641	-0.381919855	0.415030627	0	0	157.4228659	901.8230625	0.036390306	117.0143014	661.9049453	0.048341235	0.123332029	1.328409687	0	0	195.2105027	641.1559884	0.016825088	153.8518764	1313.649587	0.055497566	0.518316596	3.298500786	0	0
KY2019:KY.Chr5.268	99.60597642	1797.10929	0.18113555	86.68404762	565.0696849	0.075201005	-0.38178005	0.415164251	0	0	28.63230273	44.2050402	0.053921161	26.67006174	19.4680812	0.02737002	-0.294484129	0.507593299	0	0	60.58879473	66.15568134	0.018021151	51.29032981	91.28033973	0.034698146	0.284523745	1.925412311	0	0
KY2019:KY.Chr4.631	20.26773025	47.80086489	0.116365844	18.68383488	16.88318604	0.048364017	-0.381303159	0.415620386	0	0	39.99583669	21.05975109	0.013165085	40.53800939	21.9316024	0.013345828	0.005921865	1.013728966	0	0	46.91572276	31.84787734	0.014469172	41.99271008	50.73407854	0.028770802	0.2985083	1.988420761	0	0
KY2019:KY.Chr14.634	24.89921996	189.5844795	0.305795646	21.03125225	56.2233045	0.127111868	-0.381245194	0.41567586	0	0	86.9442289	363.8287472	0.048129959	94.39356003	181.6959456	0.020392032	-0.372954986	0.423686877	0	0	101.3105874	237.9501326	0.023183355	62.58845305	93.5710093	0.02388652	0.012976594	1.030330597	0	0
KY2019:KY.Chr1.1578	6.365815277	16.16964572	0.399017957	4.486699549	3.341535253	0.165993878	-0.380900369	0.416006035	0	0	21.45931419	12.87283719	0.027953912	24.97608395	27.27197701	0.04371877	0.194225331	1.563958919	0	0	28.83124149	12.96485636	0.015596998	24.11098341	14.3714979	0.02472135	0.200031166	1.585006935	0	0
KY2019:KY.Chr11.1085	12.14972117	29.12935003	0.197332297	37.11789138	113.1008823	0.082091728	-0.380898772	0.416007563	0	0	45.38728813	68.36383066	0.03318623	26.6817031	17.33566885	0.024350815	-0.134444413	0.733762618	0	0	42.53637555	59.26874074	0.032757046	10.03132655	4.257806283	0.042312546	0.111164426	1.291708233	0	0
KY2019:KY.Chr2.488	37.58015659	238.5070254	0.16888225	44.06945503	136.4665946	0.070266932	-0.380833011	0.416070558	0	0	171.0317968	461.1742293	0.015765629	137.7776765	234.9404886	0.012376566	-0.10511116	0.785034711	0	0	123.1371059	331.7326341	0.021878136	100.2323585	226.8725372	0.022582189	0.013755716	1.032180667	0	0
KY2019:KY.Chr6.516	24.53400071	106.7982731	0.177430176	32.94801079	80.16821463	0.073848863	-0.38068367	0.41621366	0	0	95.05608302	204.8018763	0.022665959	78.84344068	129.5461296	0.020839788	-0.036480797	0.919431117	0	0	72.04224749	124.7448264	0.024035216	65.42591928	66.95449542	0.01564156	-0.186567962	0.65077676	0	0
KY2019:KY.Chr6.378	25.32601489	99.76808844	0.155545673	19.05272174	23.51832025	0.064787653	-0.380365685	0.416518517	0	0	70.7778534	89.28452379	0.017823025	72.49347782	114.3294609	0.02175506	0.086578873	1.220615468	0	0	59.9033505	82.27306547	0.022927434	61.55582122	107.6148868	0.02840103	0.092978642	1.238735656	0	0
KY2019:KY.Chr2.1260	63.85759694	311.6143199	0.076417401	58.95892028	110.7070732	0.031847572	-0.380115938	0.416758115	0	0	105.602764	56.86369786	0.005098994	91.25467646	45.45320259	0.00545826	0.029569701	1.070458212	0	0	99.81132261	135.0180377	0.013552898	71.05506982	86.23398603	0.017080018	0.100456149	1.260248399	0	0
KY2019:KY.Chr5.1110	1083.581593	176796.733	0.15057435	786.4644282	38818.39777	0.062759495	-0.38007156	0.416800703	0	0	690.9026852	11100.90901	0.023255452	743.6486985	5062.298871	0.009154026	-0.404912645	0.393629244	0	0	1069.199712	18327.31684	0.016031761	808.6771121	19841.68441	0.030340884	0.277047013	1.892548423	0	0
KY2019:KY.Chr7.1070	7.780404345	19.92119814	0.329087298	11.22721463	17.28965855	0.137164703	-0.380068754	0.416803395	0	0	10.71745094	6.956959888	0.06056706	11.13190613	7.40467624	0.059754003	-0.005869487	0.986575921	0	0	18.58082269	32.46340748	0.094029521	15.5919861	26.10711875	0.107388077	0.057691842	1.142067681	0	0
KY2019:KY.Chr3.206	54.45394636	232.4474147	0.078390963	40.73947974	54.28486672	0.032707535	-0.379618183	0.41723604	0	0	85.12312674	1265.550083	0.174656278	104.3633235	442.6346293	0.040639615	-0.633234616	0.232683391	0	0	58.49780087	265.1312825	0.077478623	74.78841154	632.8356185	0.113141595	0.164440404	1.460294345	0	0
KY2019:KY.Chr8.1240	33.27759691	73.59336905	0.066456088	31.04413937	26.73340839	0.027739274	-0.379439688	0.417407567	0	0	82.52594985	135.2102936	0.019853117	82.46355555	53.33151937	0.007842596	-0.403368848	0.395030967	0	0	94.44577948	100.1424065	0.011226721	54.71175831	52.25128587	0.017455634	0.191682725	1.554829233	0	0
KY2019:KY.Chr14.442	74.58060985	340.8071918	0.061271271	61.92508221	98.23997528	0.02561858	-0.378701829	0.418117326	0	0	152.7600136	242.3362511	0.010384821	131.9847601	114.2083026	0.006556168	-0.199748906	0.631322196	0	0	133.3889125	394.3786645	0.022165317	115.1364483	302.0572994	0.022785768	0.01198973	1.027991975	0	0
KY2019:KY.Chr9.1098	21.51302057	52.24042359	0.112876596	16.36307781	12.64040283	0.047209665	-0.378572982	0.418241395	0	0	39.67120472	60.19489515	0.038248013	33.8926168	23.00580001	0.020027518	-0.280981746	0.523622443	0	0	24.03290558	7.70179007	0.013334573	31.42988853	18.9310171	0.019164093	0.15750915	1.437173354	0	0
KY2019:KY.Chr1.1581	76.45906243	641.1266477	0.109669507	56.76456497	147.8266132	0.045877316	-0.378487892	0.418323354	0	0	97.30759274	285.6271216	0.030165184	88.6392685	87.95881192	0.011195076	-0.430478958	0.371125732	0	0	88.66870187	134.8462884	0.017151349	105.5056277	400.524072	0.035981343	0.321779075	2.097872476	0	0
KY2019:KY.Chr8.742	19.37794616	89.19722258	0.237539502	18.96089928	35.75208491	0.099445128	-0.378152331	0.418646697	0	0	69.88997633	64.03062286	0.013108649	46.30972748	34.17942241	0.015937503	0.084862329	1.215800576	0	0	25.7997088	18.33179694	0.027540729	53.96827186	113.3262827	0.038909318	0.15007819	1.412791869	0	0
KY2019:KY.Chr11.1084	9.079846609	15.61445531	0.189395569	10.45326972	8.684299427	0.079474989	-0.377139339	0.419624331	0	0	14.53540655	4.899572461	0.023190164	9.956960806	2.281991591	0.023017622	-0.003243374	0.99255969	0	0	6.016317014	1.48089722	0.040913204	14.47834397	9.635360404	0.045965309	0.05056669	1.123483485	0	0
KY2019:KY.Chr4.469	79.19032598	1273.717312	0.203108823	81.30939577	563.6436223	0.085255642	-0.37700566	0.419753513	0	0	224.2094282	790.1139584	0.015717447	185.9471556	441.263184	0.012761996	-0.090463377	0.811963673	0	0	208.1852982	918.8550728	0.021200539	221.4741327	2125.012473	0.043322695	0.310368561	2.043471395	0	0
KY2019:KY.Chr2.771	28.43873822	83.04488838	0.102681513	26.73030037	30.82986557	0.043148326	-0.376528306	0.420215136	0	0	34.40758849	45.81200513	0.038696424	34.77574207	25.82694658	0.021356017	-0.258150578	0.551886061	0	0	36.70723957	18.71259271	0.013887706	41.05616292	25.16235482	0.014927757	0.031364053	1.07489005	0	0
KY2019:KY.Chr10.1156	77.49327057	736.3802384	0.122623623	34.1830756	60.23613189	0.051550728	-0.37633934	0.420398017	0	0	179.022613	553.9965223	0.01728587	137.3186322	251.3591023	0.01333017	-0.112855576	0.771159913	0	0	231.5712126	625.7944329	0.011669777	129.3983432	557.7475701	0.033310431	0.4555177	2.854418812	0	0
KY2019:KY.Chr8.373	280.2226466	10995.42832	0.140025035	254.7976084	3826.274724	0.058936651	-0.375820236	0.420900812	0	0	386.3081288	4778.964276	0.0320233	347.4976612	1303.416917	0.01079393	-0.472286509	0.337064887	0	0	402.5970353	2258.80391	0.013935976	386.6415	3635.088749	0.024316333	0.241760698	1.744860425	0	0
KY2019:KY.Chr1.2061	45.53504932	363.8817184	0.175496563	43.4338253	139.4287871	0.073908824	-0.375572325	0.421141148	0	0	110.7734505	346.634168	0.0282488	98.19110101	158.6977808	0.016459877	-0.234573408	0.582675264	0	0	83.20945409	132.0844679	0.019076839	69.81750823	118.3521874	0.024279939	0.104741194	1.272744347	0	0
KY2019:KY.Chr7.720	65.68094656	467.4069318	0.108346863	67.06378308	205.3722996	0.04566314	-0.375250574	0.421453273	0	0	96.15648931	124.7576064	0.013493041	90.82651662	69.82868754	0.008464641	-0.202501274	0.627333823	0	0	91.36808036	67.11668745	0.008039731	98.10141647	188.08501	0.019543558	0.385762116	2.430872127	0	0
KY2019:KY.Chr10.715	43.93359237	175.3214326	0.090832565	46.57740312	83.05307066	0.038282928	-0.375236427	0.421466993	0	0	208.903825	633.1396213	0.014507972	221.4790337	454.5254514	0.009266014	-0.194713741	0.638684304	0	0	176.3260015	522.7744925	0.016814411	158.7839047	620.0441425	0.024592895	0.165127984	1.462608176	0	0
KY2019:KY.Chr5.817	27.90095668	93.97062209	0.120712964	31.6630621	51.03766356	0.050907874	-0.374968953	0.421726651	0	0	43.26631497	206.3254006	0.11021809	46.53673227	77.98665022	0.036010446	-0.485824385	0.326719924	0	0	29.91623435	23.07636179	0.02578419	32.54270639	44.01627177	0.041562907	0.207352433	1.611953178	0	0
KY2019:KY.Chr8.305	99.38358649	731.430924	0.074053227	78.57732678	192.8931258	0.031240808	-0.374821737	0.421869637	0	0	226.4034967	625.5463301	0.012203748	219.2054106	585.3072538	0.012180956	-0.000811853	0.998132377	0	0	191.3790082	402.427494	0.010987504	271.0039511	2947.474916	0.040132746	0.562599827	3.652580786	0	0
45s_rRNA_12	10901.50295	9989910.594	0.084059896	13064.35946	6053559.038	0.035467824	-0.374754309	0.42193514	0	0	1241.408172	281292.1396	0.182527538	2090.124394	490118.961	0.112190798	-0.211371161	0.614651352	0	0	2284.342646	867632.3914	0.166269757	3132.108988	2473091.092	0.252096248	0.18075312	1.516188227	0	0
KY2019:KY.UAContig2.69	104.7879016	2000.542367	0.18219039	123.7797598	1179.092629	0.076957093	-0.374276813	0.422399299	0	0	4.20204237	7.252739151	0.410753435	6.436815915	5.437931125	0.131247647	-0.495489679	0.319529031	0	0	5.54047209	3.928328488	0.127971793	13.23805309	83.84157988	0.478422082	0.572696963	3.738496358	0	0
KY2019:KY.Chr1.1518	46.51598536	173.6106934	0.080236508	32.14918066	35.03684244	0.033898864	-0.37418688	0.422486781	0	0	65.90065836	74.46626048	0.01714668	55.70747478	38.69810687	0.012469894	-0.138317264	0.727248307	0	0	74.00363931	74.88174144	0.013673188	79.32170157	162.4735493	0.02582252	0.276128844	1.888551521	0	0
KY2019:KY.Chr8.1106	23.83820871	96.55697693	0.169916841	23.64669944	40.15587885	0.071813827	-0.374028352	0.42264102	0	0	70.73480194	56.36245488	0.011264803	67.43971552	32.19263148	0.007078236	-0.201798598	0.628349737	0	0	72.01215911	75.0455439	0.01447149	62.6028131	146.7396228	0.037442057	0.412846456	2.587297991	0	0
KY2019:KY.Chr8.654	45.12281564	183.7051975	0.090225451	65.23019307	162.5092961	0.038192746	-0.373348179	0.423303465	0	0	80.68320874	288.6516598	0.04434123	65.69451154	71.29527106	0.016519715	-0.428805187	0.37255879	0	0	94.3864812	98.64790857	0.011073076	62.56817394	65.07799756	0.016623682	0.17645893	1.501270469	0	0
KY2019:KY.Chr6.702	10.13216449	59.89084652	0.58338598	11.7604686	34.16478294	0.247018461	-0.373226576	0.423422004	0	0	14.36793253	8.723326153	0.042256503	14.55018924	8.854668662	0.041824912	-0.004458519	0.9897864	0	0	12.08048771	4.557583009	0.031229545	15.298933	11.00315231	0.047010497	0.177629187	1.505321227	0	0
KY2019:KY.Chr12.244	81.03204457	475.1042378	0.072356127	85.75482034	225.314804	0.030638863	-0.373202666	0.423445315	0	0	91.39887351	292.6760447	0.035035272	82.50805367	81.12675685	0.011917123	-0.468334061	0.340146439	0	0	95.38962683	110.3568573	0.012128219	83.78030184	186.7967069	0.026612482	0.34128835	2.194261334	0	0
KY2019:KY.Chr7.1045	24.78566356	240.302218	0.391162019	46.89265227	364.5782436	0.165798713	-0.372775525	0.423861993	0	0	64.78905237	111.8445788	0.026644752	69.40679909	138.4154127	0.028732963	0.032768737	1.078372319	0	0	56.53938115	122.000427	0.038164471	69.90090587	521.2728897	0.106684059	0.446440282	2.795376333	0	0
KY2019:KY.Chr1.2351	186.9343115	3691.163911	0.105629515	145.4763857	947.7588863	0.044782967	-0.372672426	0.42396263	0	0	303.4074986	808.5678696	0.008783424	321.0678937	761.0815705	0.007383078	-0.075426412	0.840569464	0	0	313.0302467	709.6656153	0.007242377	288.4012483	935.3756511	0.011245837	0.191110633	1.552782602	0	0
KY2019:KY.Chr11.15	39.09626383	315.682131	0.20652826	38.68085063	131.0312947	0.087575576	-0.372596486	0.424036769	0	0	30.33079948	28.81849555	0.031325902	33.86864311	47.8202936	0.041688536	0.124113053	1.330800818	0	0	34.08294183	40.30724248	0.034698359	60.49276373	131.291406	0.035878101	0.014520505	1.033999936	0	0
KY2019:KY.Chr10.1099	13.58890171	18.74095794	0.101489958	9.249446678	3.685303663	0.043076635	-0.372181299	0.424442337	0	0	35.80212376	27.50091785	0.021455054	31.58522433	15.32259387	0.01535905	-0.145165251	0.715870955	0	0	33.61075837	26.77910172	0.023704968	34.90247813	47.76109193	0.039206829	0.218522339	1.653949881	0	0
KY2019:KY.Chr12.714	24.75978563	61.89425844	0.100961688	20.17331892	17.44597456	0.042868721	-0.372016078	0.424603846	0	0	58.78050877	32.31420602	0.00935248	52.59879026	16.39365942	0.005925492	-0.198202411	0.63357441	0	0	40.63750333	21.45279287	0.012990618	68.01116217	85.92700985	0.018576732	0.155339503	1.430011413	0	0
KY2019:KY.Chr9.34	9.950301969	27.034554	0.273052834	11.97847864	16.63964805	0.115968706	-0.371905877	0.4247116	0	0	22.48678819	13.04350361	0.02579523	21.9299018	8.319261387	0.017298617	-0.173528009	0.670613016	0	0	14.00278062	5.089806095	0.025958086	9.277612717	5.097125821	0.059217883	0.358180208	2.281288497	0	0
KY2019:KY.Chr11.938	11.28789376	56.34356863	0.442199782	8.597374568	13.88247586	0.187817143	-0.371883294	0.424733685	0	0	29.43010996	19.48734612	0.022499296	25.39321222	21.17119712	0.032832967	0.164141202	1.459288637	0	0	21.12924166	12.49829573	0.027995161	23.17356401	42.24420125	0.07866498	0.448698463	2.809949191	0	0
KY2019:KY.Chr1.2297	60.92796988	249.9107601	0.067321152	49.63937017	70.46736381	0.028597989	-0.37181604	0.42479946	0	0	100.3801391	60.94982718	0.006048907	93.53983058	77.11833324	0.008813826	0.163487584	1.457093984	0	0	120.093739	79.35506314	0.005502169	102.5755681	129.8077384	0.01233709	0.350678813	2.242223022	0	0
KY2019:KY.Chr10.187	1149.645543	108434.0902	0.082042318	764.8076493	20399.99832	0.034875921	-0.371512234	0.425096729	0	0	1231.516233	126205.2841	0.083214165	972.1535346	17951.36055	0.018994491	-0.641569607	0.228260309	0	0	1031.461431	33831.75976	0.031799376	1205.054708	45446.09652	0.031295584	-0.006935542	0.984157173	0	0
KY2019:KY.Chr5.64	86.57045563	1228.731957	0.163952388	61.63761623	264.9253014	0.069731943	-0.371285979	0.425318252	0	0	140.0318654	534.7322528	0.027269843	128.4928448	214.1077454	0.012968044	-0.322808142	0.475545239	0	0	149.9695599	486.7086867	0.021640279	137.2516703	708.4852997	0.037609327	0.240032704	1.737931706	0	0
KY2019:KY.Chr9.755	15.67516533	29.4736963	0.119952787	22.29317583	25.37857945	0.051065011	-0.370886918	0.42570925	0	0	58.99659213	38.13250001	0.010955733	53.62480302	49.44215643	0.017193567	0.195724557	1.569367107	0	0	49.54169849	41.01821429	0.016712252	30.99205773	26.16723944	0.027243135	0.212222118	1.6301295	0	0
KY2019:KY.Chr4.301	50.38534064	438.0030561	0.172531637	33.67691471	83.31919292	0.073464996	-0.370788282	0.425805941	0	0	54.18174401	56.21152175	0.019147822	48.97508133	37.15203428	0.015489317	-0.092087116	0.808933622	0	0	76.51540287	104.9843754	0.017931926	73.2422206	157.2573711	0.029314872	0.213461075	1.634786581	0	0
KY2019:KY.Chr7.163	27.48723744	50.44637819	0.066767913	26.76909548	20.37483181	0.028433259	-0.370741164	0.425852145	0	0	69.70403744	220.9428967	0.045474107	77.24977786	167.4523966	0.028060596	-0.209667286	0.617067555	0	0	48.55135073	43.42868932	0.018423583	50.16211276	60.15592671	0.023907094	0.113152692	1.297635427	0	0
KY2019:KY.Chr8.1110	69.78926479	580.3867555	0.119162676	58.24867363	172.1966368	0.050751933	-0.370687663	0.42590461	0	0	129.7432724	152.3038537	0.009047763	134.5417168	79.00272374	0.004364436	-0.316613063	0.482377357	0	0	127.2881404	114.7356333	0.007081454	128.285551	422.0787699	0.025647086	0.558915587	3.62172599	0	0
KY2019:KY.Chr5.456	27.85418261	65.44667427	0.084354207	24.85676375	22.22671727	0.035973787	-0.370120589	0.426461089	0	0	60.17663095	46.91604723	0.012955843	49.89665311	33.85892868	0.013599733	0.021064706	1.049698812	0	0	64.81799553	55.8428166	0.013291565	44.58682416	59.43749491	0.029898364	0.352071296	2.249423902	0	0
KY2019:KY.Chr5.552	3.589653285	7.055541932	0.547552002	3.5341083	2.917902901	0.233620596	-0.369914243	0.42666376	0	0	8.826436334	5.239955625	0.067259994	8.094222999	2.789020031	0.04256977	-0.19865552	0.632913675	0	0	10.08655768	7.922189694	0.077868047	6.487513184	5.691463328	0.135228252	0.23970815	1.73663341	0	0
KY2019:KY.Chr10.1127	73.31933155	562.1333493	0.104568856	59.45547233	157.7485128	0.044625347	-0.369820751	0.42675562	0	0	107.183653	98.3323089	0.008559317	227.6317718	370.6601985	0.007153362	-0.077928931	0.835739814	0	0	235.8215662	393.9192921	0.007083375	194.5062832	1453.248501	0.038412504	0.734232402	5.422909842	1	0
KY2019:KY.Chr3.1610	23.55779816	53.40143835	0.096224034	25.94752221	27.65833489	0.04108036	-0.369649316	0.426924109	0	0	56.21213088	30.45394574	0.009637923	57.89335533	15.42692018	0.004602797	-0.320961681	0.477571464	0	0	61.00873247	21.78691382	0.005853447	61.47774414	70.0118271	0.018524034	0.500323854	3.164636837	0	0
KY2019:KY.Chr11.245	7.542649387	13.65296673	0.239982289	13.95069672	19.93989598	0.102454513	-0.369648098	0.426925309	0	0	9.303368294	7.153795732	0.082652522	11.07534453	3.715110421	0.030287068	-0.435998872	0.366438522	0	0	9.503665958	4.064614552	0.045002542	10.00551165	4.583064739	0.045780169	0.007440347	1.017279624	0	0
KY2019:KY.Chr2.479	52.01372934	296.9108967	0.109746366	44.68555645	93.55736719	0.046853674	-0.369646499	0.426926883	0	0	81.47560284	324.698685	0.04891312	71.94867518	103.9488081	0.020080472	-0.386651454	0.410533452	0	0	53.2512158	91.64646689	0.032318907	69.86229467	160.6997567	0.032925284	0.008072856	1.018762299	0	0
KY2019:KY.Chr6.348	84.37738511	492.1220897	0.069122707	78.47705703	181.8194645	0.029522624	-0.369465777	0.427104569	0	0	298.7033598	4742.420498	0.053152029	258.6014732	916.9571899	0.013711566	-0.588432773	0.257968816	0	0	210.417871	503.7611356	0.011377829	206.2105093	417.9726032	0.009829382	-0.063533189	0.863906638	0	0
KY2019:KY.Chr11.278	9.201365586	18.42539875	0.217626773	12.20061564	13.84329853	0.092998532	-0.36923623	0.427330382	0	0	49.63982191	330.0384055	0.133938074	63.00750299	129.7114571	0.03267336	-0.61271025	0.24394378	0	0	32.45129609	30.63914825	0.029094614	25.14060961	49.02046922	0.077557867	0.425813261	2.665712183	0	0
KY2019:KY.Chr9.561	59.81722388	838.0022961	0.234203134	53.69729034	289.0058349	0.100230955	-0.368590832	0.4279659	0	0	35.43656654	98.81829692	0.078692636	33.19866056	38.85067662	0.035249865	-0.348776629	0.44794363	0	0	72.93971216	145.3426089	0.027319004	74.80287559	171.4771036	0.0306457	0.049904691	1.121772229	0	0
KY2019:KY.Chr1.2179	22.39468755	72.14218989	0.143846502	20.88718427	26.87245364	0.061595293	-0.36835178	0.428201535	0	0	72.69319388	55.27231017	0.010459721	64.90208826	27.60948203	0.00655452	-0.202979198	0.626643866	0	0	50.86228531	33.54471537	0.012966787	46.00708061	60.80973916	0.028729217	0.345491417	2.215600287	0	0
KY2019:KY.Chr14.939	9.528411518	27.14171789	0.298948461	3.978386932	2.026295254	0.128023203	-0.368307633	0.428245065	0	0	8.234446909	2.629031398	0.038772777	8.182891638	2.497917241	0.037304777	-0.01676246	0.962138384	0	0	11.05412685	4.834414416	0.039563526	13.71020237	5.948835711	0.031647852	-0.096950744	0.799924961	0	0
KY2019:KY.Chr8.265	346.4655798	11042.71305	0.091993172	219.1395227	1892.816345	0.039415501	-0.368088541	0.428461158	0	0	525.5417853	1879.474808	0.006804904	501.6077758	1524.327979	0.006058288	-0.050472104	0.890282655	0	0	592.921436	7542.502208	0.021454636	497.4390315	5262.939187	0.021269077	-0.003772509	0.9913511	0	0
KY2019:KY.Chr10.698	6.442986568	5.106457977	0.123011386	5.004688868	1.320277615	0.052712194	-0.368034217	0.428514756	0	0	10.55709644	1.202766991	0.010791766	9.500373881	0.840328835	0.00931039	-0.064124651	0.862730901	0	0	11.51823715	2.769964696	0.02087864	9.523002989	3.531922761	0.038946045	0.270761155	1.865353538	0	0
KY2019:KY.Chr14.56	55.96473127	512.6849067	0.163689826	43.2532272	131.2644585	0.070163318	-0.367911568	0.428635791	0	0	94.15220279	388.2936766	0.043802545	95.75764707	239.8815658	0.026160735	-0.223849405	0.597242352	0	0	119.1596023	384.2372066	0.027060843	115.8042921	994.7281471	0.07417458	0.437913769	2.741029908	0	0
KY2019:KY.Chr14.923	44.25136066	98.48323683	0.050293175	44.26279236	42.26317003	0.021571704	-0.367624603	0.428919113	0	0	73.69034915	70.73434194	0.01302594	64.0833726	25.97555067	0.006325197	-0.313735046	0.485584687	0	0	74.54025222	21.52334504	0.003873718	64.71700344	58.02346983	0.013853736	0.553438844	3.576340869	0	0
KY2019:KY.Chr13.317	53.9825248	109.8197277	0.037685474	45.65300741	33.70082908	0.016169694	-0.367472176	0.429069673	0	0	118.6447768	535.4984179	0.03804179	114.8776188	186.4164599	0.014125811	-0.430247538	0.37132351	0	0	90.71900985	68.08642847	0.008273018	108.3335581	104.0486304	0.008865645	0.030046403	1.071633713	0	0
KY2019:KY.Chr12.787	22.47143261	25.38665	0.05027405	24.68294858	13.15570484	0.021593351	-0.36702383	0.42951286	0	0	38.04082359	117.780538	0.081390499	46.80704139	60.85354957	0.027775605	-0.466910178	0.341263481	0	0	38.95936057	53.11766593	0.034995753	31.90529657	22.62545773	0.022226537	-0.19714354	0.635120982	0	0
KY2019:KY.Chr14.480	315.7591289	19531.02341	0.195890408	318.0842659	8513.591505	0.084145023	-0.366984736	0.429551523	0	0	197.9450616	4737.267966	0.120903426	155.4627795	907.4703121	0.037547374	-0.507859039	0.310556741	0	0	186.6822911	2352.21107	0.067494758	156.5022757	1032.926874	0.042172395	-0.204241783	0.624824746	0	0
KY2019:KY.Chr1.2099	7.550519525	15.3834273	0.269835716	6.176751164	4.424375224	0.115966284	-0.366767693	0.429766251	0	0	49.16531627	130.8621724	0.054137282	39.0332212	40.29917468	0.026450103	-0.311069085	0.488574639	0	0	27.36593075	14.56794061	0.019452603	20.95467253	24.88553672	0.056674181	0.46440754	2.913449732	0	0
KY2019:KY.Chr6.360	59.93995021	329.8275716	0.091802435	50.07993044	98.9504825	0.039453949	-0.366763719	0.42977018	0	0	90.77980321	139.8935784	0.016975372	83.82446584	42.56157672	0.006057259	-0.447543186	0.356826289	0	0	101.0376596	218.9246657	0.021445103	132.7045522	550.8875005	0.031281767	0.163963137	1.458690453	0	0
KY2019:KY.Chr13.137	4.413288439	30.66551536	1.574438288	4.095855038	11.35168158	0.676660843	-0.366754597	0.42977921	0	0	17.48442791	57.49722845	0.188080624	13.5933522	26.7484674	0.144759063	-0.113698293	0.769664944	0	0	14.94866284	24.92363122	0.111533832	8.077703344	18.16090994	0.278331145	0.397155182	2.495486257	0	0
KY2019:KY.Chr2.1027	62.35694401	328.9604197	0.084600709	55.98989773	113.9898832	0.036361933	-0.366727041	0.429806481	0	0	53.34838901	30.9542074	0.010876197	50.78633379	12.00812614	0.004655663	-0.368495554	0.428059826	0	0	53.8666251	28.19168577	0.009715866	68.74072833	90.11135835	0.019070026	0.292869765	1.962771615	0	0
KY2019:KY.Chr1.552	21.90127302	66.34444037	0.138313897	18.11527747	19.52056812	0.059484316	-0.366463345	0.43006753	0	0	45.20720609	37.30484522	0.018253658	33.6648299	23.16946175	0.020443869	0.049213189	1.119987512	0	0	27.89678299	21.34580064	0.027428635	27.84205026	27.68810736	0.035718305	0.114686643	1.302226852	0	0
KY2019:KY.UAContig5.12	17.19633341	67.18116732	0.227183001	16.4217508	26.34867928	0.097705708	-0.366455896	0.430074907	0	0	50.36263885	65.43027903	0.025796561	44.75453569	36.20550654	0.018075924	-0.154461301	0.70071061	0	0	47.52508068	47.51700326	0.021037945	31.88543891	38.74439938	0.0381087	0.258020816	1.811426924	0	0
KY2019:KY.Chr5.899	51.93951731	560.0809499	0.20761321	90.46574961	731.105673	0.089332972	-0.366243201	0.430285587	0	0	129.5612668	387.8763666	0.023106967	182.8244702	367.3915128	0.010991589	-0.322682475	0.475682897	0	0	189.2262784	969.1910176	0.027067396	147.5287652	930.9917873	0.042775238	0.198745951	1.580323353	0	0
KY2019:KY.Chr1.127	23.0334709	59.75732178	0.112634738	30.41487464	44.83998696	0.048472276	-0.366178936	0.430349259	0	0	84.37317364	95.49895871	0.013414975	74.21130436	39.84680083	0.007235246	-0.268136537	0.539340998	0	0	50.06937855	14.37317584	0.005733348	35.35424165	15.129104	0.012104035	0.32452182	2.111163495	0	0
KY2019:KY.Chr10.1376	33.30872232	94.15378446	0.084863675	29.16562807	31.09973968	0.036560665	-0.365707746	0.430816424	0	0	81.91684047	65.85105285	0.009813328	90.81066398	64.7087717	0.007846743	-0.097126883	0.799600604	0	0	76.10163346	100.0352881	0.0172729	72.60994595	143.7284726	0.027261552	0.198185314	1.578284596	0	0
KY2019:KY.Chr3.1240	31.06420762	224.0230112	0.232151808	28.32352807	80.23957116	0.100021624	-0.36567817	0.430845768	0	0	40.88069196	24.61811729	0.01473053	32.12438001	32.95611623	0.03193497	0.336048156	2.167944398	0	0	31.82832688	26.22222167	0.025884624	51.33512366	159.8626213	0.060662137	0.36987584	2.343558747	0	0
KY2019:KY.Chr11.1045	60.81396426	368.3397646	0.099596018	65.76399251	185.6046916	0.042915345	-0.36562937	0.430894185	0	0	148.54709	346.6255074	0.01570841	136.2264892	134.7741259	0.007262454	-0.335048826	0.462329033	0	0	142.9452274	140.1040345	0.00685664	103.9687909	223.0319184	0.020632936	0.478449712	3.009190507	0	0
KY2019:KY.Chr14.1174	7.949111902	12.50807676	0.197949002	9.139446728	7.126032888	0.085311585	-0.365545305	0.430977596	0	0	21.36093303	7.247475448	0.015883504	18.83758281	7.208116995	0.020312879	0.106825162	1.278866363	0	0	24.26497535	13.19385786	0.022408464	21.65318668	14.6474508	0.031240531	0.144306315	1.394139777	0	0
KY2019:KY.Chr11.596	20.76086187	66.26705674	0.153747097	27.95243091	51.78575185	0.066278263	-0.365435803	0.431086273	0	0	65.87709819	329.8335982	0.076002166	62.91946587	85.01614875	0.021474911	-0.548894598	0.282556566	0	0	52.8662646	39.61726829	0.014175137	44.20789107	42.03285511	0.021507469	0.18106202	1.517267099	0	0
KY2019:KY.Chr3.697	9.390668707	43.28349209	0.490827914	7.754941021	12.72963107	0.211669761	-0.365270435	0.431250455	0	0	39.94422517	43.55826187	0.027299993	21.75815518	11.43726692	0.024158953	-0.053084422	0.88494356	0	0	24.39140493	13.73902144	0.023093096	11.66713008	7.597239202	0.055812017	0.383245552	2.41682696	0	0
KY2019:KY.Chr14.1108	42.78808294	175.6558013	0.095943783	43.78307589	79.34692419	0.041392109	-0.365099281	0.431420439	0	0	100.6295736	168.1724145	0.016607471	80.6996928	45.59295429	0.007000902	-0.375149524	0.421551361	0	0	96.02908406	124.796988	0.013533139	99.72756072	264.9684538	0.026641813	0.294165248	1.968635141	0	0
KY2019:KY.Chr1.2152	103.4910547	1492.452842	0.139346156	67.42845055	273.7589282	0.060211845	-0.36441306	0.432102662	0	0	149.7784278	654.259561	0.029164299	133.7551337	331.9877301	0.018556716	-0.196350429	0.636281914	0	0	186.7795716	841.0578302	0.024108329	185.7639651	1332.669057	0.038618853	0.20463226	1.601888418	0	0
KY2019:KY.Chr14.278	59.5106853	184.9269228	0.052216798	66.65615587	100.3056459	0.022575888	-0.364165389	0.432349146	0	0	124.3260014	123.91693	0.008016905	151.4450279	233.7508482	0.010191618	0.104236443	1.271265906	0	0	191.1792645	137.2802412	0.003756008	200.1533621	633.2103181	0.015806008	0.624095743	4.20819338	0	0
KY2019:KY.Chr1.2241	68.47994549	250.0912215	0.053330006	65.45524353	98.87052173	0.023076925	-0.363793696	0.43271934	0	0	370.9271343	3039.481643	0.022091353	372.1258007	1609.378984	0.011621944	-0.278943555	0.526085659	0	0	299.520161	2386.959691	0.02660682	301.7184922	4187.05545	0.045994389	0.237711891	1.728669153	0	0
KY2019:KY.Chr7.546	8.279651832	13.73163819	0.200307957	7.406009823	4.759829381	0.086780634	-0.363275385	0.43323608	0	0	30.21721346	15.11774764	0.016556871	23.69807164	8.782511332	0.015638414	-0.024785564	0.944527139	0	0	23.45399612	20.8188387	0.037846246	35.98065762	53.65733294	0.041446789	0.039468086	1.095136067	0	0
KY2019:KY.Chr1.948	59.5715805	1091.15595	0.307474129	31.25654984	130.1746979	0.133243031	-0.363164077	0.433347129	0	0	52.5489188	192.7845091	0.069814328	53.36572962	70.78623634	0.024855581	-0.448520646	0.356024067	0	0	74.1563394	145.0856737	0.02638323	64.62479436	166.5523848	0.039879757	0.179424544	1.511557038	0	0
KY2019:KY.Chr5.246	164.1636677	2828.174558	0.104942672	120.9794665	665.9507866	0.045500776	-0.362933312	0.433577449	0	0	265.8954388	1672.834072	0.023660891	248.1531781	567.8180282	0.009220819	-0.409261597	0.389707175	0	0	228.6347758	1613.756152	0.030871187	243.511389	2634.897116	0.044434992	0.158171772	1.439367783	0	0
KY2019:KY.Chr10.250	30.06676854	83.44346541	0.092303639	26.06808563	27.21587062	0.040050132	-0.362614869	0.433895483	0	0	92.48995791	114.3301492	0.013365081	82.78881852	107.5440978	0.015690732	0.069671604	1.174009495	0	0	78.53508628	70.76196336	0.011472879	98.45504909	201.832798	0.020821679	0.258843331	1.814860856	0	0
KY2019:KY.Chr8.505	49.09131709	478.6923342	0.198631035	39.25161367	132.8905637	0.086253974	-0.362267992	0.434242182	0	0	180.7372239	741.6728238	0.022704772	156.7739769	162.9335936	0.006629224	-0.534654466	0.291974921	0	0	207.8819055	433.5841132	0.010033212	161.3437874	513.265745	0.019716862	0.293397803	1.965159512	0	0
KY2019:KY.Chr3.1161	32.78618507	96.87680414	0.090123496	24.62358241	23.73928126	0.039153004	-0.36207294	0.434437253	0	0	80.93972438	55.64110116	0.008493218	66.78227903	41.1881685	0.009235279	0.036377735	1.087371006	0	0	64.81136473	47.79536874	0.01137846	68.29535893	132.2108979	0.028345549	0.396401387	2.491158645	0	0
KY2019:KY.Chr7.667	88.58303394	446.8673442	0.056947874	120.906408	361.6827455	0.024741678	-0.362048365	0.434461838	0	0	332.7224944	3107.181556	0.028067408	282.1345279	960.0735702	0.012061242	-0.366810267	0.429724113	0	0	447.5772861	4977.607927	0.024847609	379.4335765	4618.798719	0.032081711	0.11097291	1.291138757	0	0
KY2019:KY.Chr9.738	81.59900967	570.8314644	0.085731047	68.016193	172.3179149	0.037248243	-0.362032336	0.434477874	0	0	132.6276557	258.4892411	0.014695159	113.4526305	136.8258431	0.01063014	-0.140635292	0.723376998	0	0	99.22559848	75.91513348	0.007710471	138.1630942	499.3373314	0.026158325	0.530529029	3.392571608	0	0
KY2019:KY.Chr1.1200	106.3250283	1509.277861	0.133505202	90.42891574	474.5879312	0.058036611	-0.361796145	0.434714229	0	0	541.1127372	4063.072217	0.013876471	388.3508739	1763.476415	0.011692869	-0.074357946	0.842639962	0	0	527.5301887	2150.230789	0.007726636	419.6784649	4343.952197	0.024663327	0.504061227	3.19198769	0	0
KY2019:KY.Chr4.741	127.8356071	1634.81436	0.100037946	137.6548376	824.7449687	0.043524793	-0.361428049	0.435082833	0	0	334.9903292	3112.958336	0.027740148	334.2070624	1229.972356	0.011011947	-0.401244664	0.396967853	0	0	324.505107	1293.378647	0.012282382	279.2389173	1387.37998	0.017792769	0.160960918	1.448641558	0	0
KY2019:KY.Chr3.1563	82.43868851	761.4163932	0.11203664	102.140934	509.0850641	0.048796728	-0.360969368	0.435542587	0	0	118.0245071	163.6599183	0.01174892	112.593072	80.64097382	0.006361103	-0.266465513	0.541420233	0	0	137.8991293	77.51480908	0.004076258	100.420638	185.9154312	0.018436118	0.655407852	4.522804494	0	0
KY2019:KY.Chr12.108	10.57592503	8.673654425	0.077547069	12.45043667	5.236804046	0.033782918	-0.360868232	0.435644034	0	0	32.89171106	24.70553132	0.022836065	35.15707094	33.43605497	0.027051395	0.073568395	1.184590909	0	0	24.90531205	29.92352628	0.048242388	22.51788533	29.31655954	0.057817299	0.078629	1.198475063	0	0
KY2019:KY.Chr4.869	38.18811626	74.95626346	0.05139862	29.26686423	19.18779195	0.022401269	-0.360678842	0.435834055	0	0	120.6544223	187.6868604	0.012892804	118.2840037	114.7766118	0.008203541	-0.196346013	0.636288351	0	0	101.2767968	174.6724168	0.017029599	118.376399	371.4282512	0.02650603	0.192140269	1.556468241	0	0
KY2019:KY.Chr3.490	24.50634512	30.66029337	0.051052759	28.89663873	18.59746527	0.022271994	-0.360260116	0.436254464	0	0	103.2971295	357.7599433	0.033528584	91.72114001	152.7664572	0.018158883	-0.266326088	0.541594092	0	0	74.51213182	79.29432544	0.01428197	67.82544616	144.1548733	0.031336033	0.341255879	2.194097383	0	0
KY2019:KY.Chr4.748	57.93111356	376.8637405	0.112295047	54.96668925	148.0311263	0.048995239	-0.360206716	0.436308104	0	0	136.4148308	120.6145959	0.006481517	113.5948885	70.5151801	0.005464684	-0.074111648	0.843118054	0	0	115.3878848	98.34203835	0.007386161	96.4933955	187.0277942	0.02008681	0.434492193	2.719519653	0	0
KY2019:KY.Chr7.377	89.40322392	481.4172705	0.060230339	80.68676241	171.313709	0.02631404	-0.359627768	0.436890119	0	0	134.3423719	171.9799601	0.009529099	134.1635157	171.648461	0.009536106	0.000319233	1.000735327	0	0	145.474191	276.9538573	0.013086862	129.826541	203.5828754	0.012078535	-0.034821245	0.922951201	0	0
KY2019:KY.Chr10.1197	3.963014507	10.96391863	0.698094923	7.10494994	15.40306618	0.30513016	-0.359429343	0.437089785	0	0	13.62004963	5.759785693	0.031049095	10.3184931	2.442120389	0.022936889	-0.131514431	0.738729712	0	0	15.96484157	4.300529798	0.016873017	6.783500746	2.608744675	0.056692267	0.526331086	3.359936578	0	0
KY2019:KY.Chr9.729	39.02127022	146.5712693	0.096260041	28.40927994	33.97010517	0.042089759	-0.359269605	0.437250583	0	0	31.81693868	32.3910553	0.03199693	26.91482224	11.43589008	0.01578654	-0.306821375	0.493376708	0	0	23.29005709	12.15953864	0.022416923	31.57900875	22.50586346	0.022568292	0.002922702	1.006752443	0	0
KY2019:KY.Chr5.1059	26.00001734	64.17179959	0.094928571	23.13779118	22.22412268	0.041512686	-0.359216112	0.437304444	0	0	54.18296691	48.66452119	0.016576273	53.10842433	55.66604471	0.0197362	0.07577664	1.190629522	0	0	48.0827161	43.35929102	0.018754444	43.61024267	39.08133396	0.02054908	0.039688184	1.09569124	0	0
KY2019:KY.Chr1.784	44.51169533	298.1137218	0.150464378	29.61595101	57.75599183	0.065848469	-0.358888015	0.43763494	0	0	63.75394467	101.7550192	0.025034661	55.32317973	39.11525398	0.01278003	-0.292009831	0.510493431	0	0	65.16524439	140.6438968	0.033119886	74.35284956	180.54542	0.032658125	-0.006097593	0.986057893	0	0
KY2019:KY.Chr1.1495	12.75910161	62.18794328	0.382002321	9.890610571	16.36175744	0.167256785	-0.358682257	0.437842327	0	0	20.38481631	26.12730508	0.062875436	29.37687437	23.71690605	0.027481907	-0.35943415	0.437084953	0	0	27.58632979	29.41011183	0.038646381	25.43220198	21.85739726	0.033793293	-0.058278311	0.874423222	0	0
KY2019:KY.Chr12.149	28.94650463	76.83000494	0.091693511	46.18999005	85.70955366	0.040172929	-0.358405107	0.438121832	0	0	66.3488848	303.7330734	0.068996146	44.64494774	31.50765666	0.015807801	-0.639953363	0.229111362	0	0	36.60390333	30.03747524	0.022418607	28.92163266	29.11179923	0.034803541	0.19101481	1.552439944	0	0
KY2019:KY.UAContig4.52	6.825761093	20.02995611	0.42991028	10.79635664	21.96163595	0.188412731	-0.358267587	0.438260585	0	0	18.07614757	11.7276629	0.03589217	14.98921521	13.76654494	0.061272721	0.232267448	1.707133366	0	0	34.96429366	38.24745207	0.031286212	18.13555646	20.30611632	0.061739783	0.295212108	1.973386327	0	0
KY2019:KY.Chr2.1235	37.38774042	153.7673689	0.110003308	38.45899105	71.32692266	0.048223387	-0.358148032	0.438381244	0	0	80.18483208	226.9703369	0.035300809	80.38954476	116.1115687	0.017967033	-0.2933083	0.50896944	0	0	60.42460602	22.5235411	0.006168918	59.90829545	56.986724	0.015878145	0.41059075	2.573894644	0	0
KY2019:KY.Chr4.305	70.30952061	267.4731478	0.054106808	65.1198902	100.65104	0.023735094	-0.357860968	0.438671119	0	0	145.9940658	402.0132331	0.018861227	126.3740012	212.4516342	0.013302847	-0.151625338	0.705301251	0	0	114.2818189	78.64954684	0.006022016	128.4057756	346.4975253	0.021015079	0.542789083	3.489708264	0	0
KY2019:KY.Chr14.981	37.18616565	75.67168217	0.054723087	29.98643606	21.59368876	0.024014698	-0.357693456	0.438840338	0	0	119.2341225	127.3776589	0.008959673	107.910582	92.23257473	0.007920567	-0.05353588	0.884024116	0	0	120.6428697	198.5467936	0.013641419	105.1000292	234.2315779	0.021205073	0.191580211	1.554462406	0	0
KY2019:KY.Chr12.698	35.12504676	193.9881015	0.15723212	43.62631553	131.4088613	0.06904426	-0.357413691	0.439123126	0	0	86.38117266	247.1390843	0.033120985	91.20326803	116.19176	0.013968653	-0.374948713	0.421746304	0	0	48.32243481	74.33771782	0.031835495	52.56146462	61.09753289	0.022115092	-0.158222849	0.69466776	0	0
KY2019:KY.Chr8.574	41.90748942	221.4873943	0.126114704	34.17244198	64.67901026	0.055387446	-0.35735439	0.439183095	0	0	117.327417	165.3869079	0.012014401	116.4316985	76.68356921	0.005656657	-0.327142255	0.470823056	0	0	109.5038801	184.3061962	0.01537025	128.032062	574.2562771	0.035032269	0.357787351	2.279225712	0	0
KY2019:KY.Chr3.1262	40.4476736	158.4380088	0.096843902	38.42354984	62.8147408	0.042546771	-0.35720568	0.439333506	0	0	111.6580156	90.73087146	0.007277384	90.31960023	92.99442071	0.011399686	0.194917608	1.566453825	0	0	98.07492188	153.5004402	0.015958559	79.09054122	139.7201061	0.022336227	0.146016128	1.399639341	0	0
KY2019:KY.Chr10.700	239.1695	7831.813047	0.136914902	187.7481008	2122.446343	0.060212355	-0.356765106	0.439779411	0	0	312.3445766	1147.847396	0.011765658	313.4739783	496.0331309	0.005047865	-0.367508521	0.429033803	0	0	325.8047174	1453.536912	0.013693401	223.5550517	944.5426495	0.018899599	0.139941268	1.380197586	0	0
KY2019:KY.Chr10.1083	3.442767481	6.544181389	0.552128219	4.709437704	5.392459735	0.243135737	-0.356191146	0.440361004	0	0	17.8113493	5.744414168	0.018107234	10.63958882	10.26872659	0.090712451	0.699814798	5.009735391	1	0	86.31523426	98.21772969	0.013183022	20.15454001	11.13746723	0.027418308	0.318025674	2.079819635	0	0
KY2019:KY.Chr4.1189	7.709423116	22.39602044	0.376814054	12.02621859	24.01668303	0.166056102	-0.355872252	0.440684471	0	0	45.23794835	91.21622068	0.044572426	83.82972837	302.3108701	0.043018736	-0.015408628	0.965142351	0	0	45.1845406	367.3292723	0.179918489	46.39821047	325.8095953	0.151342676	-0.075114387	0.841173561	0	0
KY2019:KY.UAContig4.16	3.009472402	2.653525896	0.29298312	4.32587157	2.416543618	0.129136019	-0.355795205	0.440762659	0	0	1.580057396	0.232859487	0.093271339	1.497316257	0.167144263	0.074552875	-0.097283815	0.799311726	0	0	2.076919981	0.452872558	0.10498723	1.670044691	0.420209499	0.150664064	0.156873203	1.43507038	0	0
KY2019:KY.Chr2.1438	95.57888304	2109.44313	0.230910626	85.27546867	740.2816286	0.101800226	-0.355695178	0.44086419	0	0	397.4771753	3473.045435	0.021982955	300.3980468	1889.709954	0.02094117	-0.021085134	0.952609419	0	0	406.3083737	5522.514845	0.033452251	344.0738392	4348.361991	0.036730123	0.040597038	1.09798659	0	0
KY2019:KY.Chr14.1069	13.21449164	33.26175405	0.190477739	11.75099039	11.60208664	0.084020868	-0.355457065	0.441105971	0	0	22.18672988	13.86735011	0.0281713	16.85917025	5.731831623	0.020166059	-0.145185857	0.715837004	0	0	13.79229267	4.215628056	0.022161	16.70291048	9.036657163	0.032390936	0.164834141	1.46161888	0	0
KY2019:KY.Chr9.386	38.93499602	180.3216882	0.11895089	29.8795664	46.84727978	0.052472988	-0.355431899	0.441131529	0	0	59.79939548	37.41456599	0.010462781	53.00538989	18.4739188	0.006575351	-0.201728161	0.628451556	0	0	58.00954012	24.01244341	0.007135715	64.68422858	77.27014109	0.018467789	0.41297739	2.588078279	0	0
KY2019:KY.Chr7.632	74.78490043	438.6336439	0.078428535	66.80408515	154.4180618	0.034601271	-0.355382045	0.441182167	0	0	128.4831178	1533.000223	0.092864577	141.6656497	356.6811518	0.017772603	-0.718099039	0.191381941	0	1	102.7995631	256.3358237	0.024256424	75.56270358	123.9912082	0.021715804	-0.048050851	0.895259911	0	0
KY2019:KY.Chr1.1253	68.68431237	715.4848398	0.151664985	69.08975127	319.4443293	0.066921848	-0.355317402	0.441247846	0	0	115.2675424	449.5196236	0.033832539	82.5448288	72.0106315	0.010568586	-0.505317711	0.312379334	0	0	115.0063554	296.0133222	0.022380386	89.07787902	200.5057494	0.025268944	0.052719519	1.129066496	0	0
KY2019:KY.Chr2.2032	87.312312	868.0820619	0.113870127	78.52865563	309.9437535	0.050260472	-0.355183242	0.441384174	0	0	197.938298	819.1017892	0.02090635	193.3485526	443.2599749	0.01185705	-0.246301544	0.56715065	0	0	180.7934306	366.41845	0.011210166	143.638585	283.2531914	0.0137288	0.088020534	1.224674104	0	0
KY2019:KY.Chr5.411	10.16306161	29.32470207	0.283912486	14.42581642	26.1062866	0.125448161	-0.354720193	0.441855033	0	0	39.41145367	22.04093832	0.014190091	48.17143932	19.18768681	0.008268817	-0.234541796	0.582717687	0	0	54.35035903	25.63103047	0.008676833	67.73184764	66.85644797	0.014573285	0.225196221	1.679562693	0	0
KY2019:KY.Chr10.1160	39.56467998	133.0759909	0.085012814	33.41485415	41.97515215	0.037593533	-0.354371255	0.442210194	0	0	59.30347708	63.99224379	0.018195627	53.56548307	42.18980382	0.014704066	-0.092529569	0.808109883	0	0	57.34118694	34.74041959	0.010565783	62.11375426	111.1587	0.028811635	0.435666197	2.726881198	0	0
KY2019:KY.Chr11.1012	121.9911649	1335.378006	0.089732024	91.99098698	335.9286916	0.039696895	-0.354190921	0.442393844	0	0	366.5048985	1687.708831	0.01256429	314.4709911	834.0324023	0.00843377	-0.173116211	0.671249231	0	0	265.5374162	1568.913922	0.022250904	226.3351052	2457.766299	0.047977404	0.333689079	2.156200216	0	0
KY2019:KY.Chr4.8	110.9119975	1667.283214	0.13553527	83.16966402	414.8827028	0.059978477	-0.35405689	0.442530398	0	0	256.257337	575.9980295	0.008771389	218.9416928	244.5945221	0.00510258	-0.235278597	0.581729986	0	0	247.2735993	316.6596711	0.005178897	171.7783194	464.5924483	0.015744738	0.482898192	3.040172068	0	0
KY2019:KY.Chr7.498	3.564552469	5.875675498	0.462431893	4.474652499	4.101307159	0.204834765	-0.35364411	0.442951207	0	0	23.25436014	50.01179581	0.092483373	7.988007688	5.168598798	0.081002025	-0.057567787	0.875855004	0	0	13.27903814	9.304606523	0.052767288	25.44767848	529.4566492	0.817587172	1.190169293	15.49420489	1	0
KY2019:KY.Chr5.840	3.826733488	7.666065412	0.523499278	3.83868596	3.41973579	0.232074479	-0.353288702	0.443313847	0	0	11.05530419	7.048432314	0.057670158	10.85485466	3.617733501	0.030703547	-0.273762593	0.532399218	0	0	6.607568354	2.925494761	0.067006355	8.094007128	2.678420209	0.040883828	-0.214564448	0.610148515	0	0
KY2019:KY.Chr7.143	123.4189566	1677.903318	0.11015474	110.1363607	592.8850803	0.048877511	-0.352894113	0.443716821	0	0	145.0200921	434.274714	0.020649436	162.0306742	197.0537464	0.007505683	-0.439517972	0.363481259	0	0	245.817967	868.0754568	0.014365814	136.7579264	340.9212998	0.018228424	0.103418889	1.268875123	0	0
KY2019:KY.Chr7.903	33.40560057	159.1854714	0.142647728	26.8176958	45.58586152	0.06338511	-0.352277613	0.44434714	0	0	232.4338909	813.4658817	0.015057069	199.9350285	524.0797856	0.013110511	-0.060120807	0.87072132	0	0	151.4439773	449.264733	0.019588371	172.4151796	758.6671344	0.025521152	0.114901958	1.302872607	0	0
KY2019:KY.Chr9.602	90.24046577	688.6072176	0.084560767	104.9035321	413.6013565	0.03758389	-0.352167182	0.444460136	0	0	189.0480731	858.4497771	0.024019855	176.7225481	401.8352754	0.01286661	-0.271106252	0.535665598	0	0	211.5923381	518.9730507	0.011591641	131.0804897	667.8937197	0.038871496	0.525486318	3.353407511	0	0
KY2019:KY.Chr5.581	73.95612012	1052.335757	0.192400452	61.03893561	318.8615897	0.085583157	-0.351817786	0.444817858	0	0	123.3273	552.6845763	0.036337822	110.9481288	230.82589	0.018751869	-0.287314343	0.516042734	0	0	195.7289229	837.9610378	0.021873275	176.587272	1024.156655	0.032843361	0.176533783	1.501529195	0	0
KY2019:KY.Chr2.2198	31.86879882	69.41163071	0.068344073	20.14076878	12.33577665	0.030409859	-0.351686448	0.444952396	0	0	50.6620369	242.8928268	0.094634479	46.39710679	67.04272744	0.031143676	-0.482679521	0.329094389	0	0	38.8207451	23.15802197	0.015366456	33.37509535	18.87923693	0.016948818	0.042565678	1.102975078	0	0
KY2019:KY.Chr9.120	218.8344804	4821.789496	0.100687775	156.1599608	1094.529289	0.044883633	-0.350888737	0.445770432	0	0	168.536056	666.0120504	0.023447494	157.6430901	257.6653908	0.010368268	-0.354390224	0.44219088	0	0	123.3866665	128.2740561	0.00842563	148.5945841	492.0199914	0.02228316	0.422374422	2.644687697	0	0
KY2019:KY.Chr12.1076	20.02766656	31.26556487	0.077948107	21.25961562	15.7046408	0.03474699	-0.350888383	0.4457708	0	0	34.46712423	23.54174049	0.019816569	30.72212496	22.96779569	0.024334185	0.089188345	1.227971653	0	0	35.55710552	21.78193699	0.01722835	47.3374969	59.25189803	0.026441841	0.186047991	1.534786616	0	0
KY2019:KY.Chr2.1449	7.212136828	7.50586644	0.144302188	7.649743354	3.764987926	0.064338341	-0.350803059	0.445858389	0	0	11.92038768	21.76162574	0.153147735	12.23482212	7.242424984	0.048382542	-0.500421891	0.315920715	0	0	8.431759178	3.647132951	0.051299745	8.2820389	5.33787979	0.077820543	0.18097905	1.51697719	0	0
KY2019:KY.Chr5.522	591.8161672	73238.04611	0.209104365	834.8217251	64995.5694	0.093260184	-0.350666831	0.445998265	0	0	211.6539353	8932.39247	0.199395384	211.0963539	3450.97344	0.077442641	-0.410734948	0.388387331	0	0	224.2500953	3869.337394	0.076943392	416.1472844	7647.712967	0.044160853	-0.241133878	0.573939514	0	0
KY2019:KY.Chr14.416	15.86258534	187.0916866	0.743543783	15.10049685	75.61761683	0.331619845	-0.350666035	0.445999082	0	0	40.45971551	149.4297221	0.091283302	43.49774179	55.85437662	0.029520505	-0.490267552	0.32339436	0	0	52.41544849	116.4564986	0.042388214	76.21624383	211.3138686	0.036377506	-0.066412198	0.858198602	0	0
KY2019:KY.Chr10.105	38.7069785	128.3811268	0.08568852	56.44037405	121.8056737	0.038237347	-0.350434889	0.44623652	0	0	221.3864513	433.4759043	0.008844288	185.9693408	205.6716889	0.005946916	-0.172371073	0.672401894	0	0	177.7825648	360.9567805	0.011420283	166.774351	384.1763357	0.013812494	0.082595221	1.209470378	0	0
KY2019:KY.Chr12.24	29.3112857	236.7680837	0.275583634	56.14544023	387.7777511	0.12301382	-0.350299517	0.446375636	0	0	31.64454706	96.45047336	0.096317809	16.82712007	18.94336048	0.066901744	-0.158269159	0.694593707	0	0	26.51413051	56.15763985	0.079882945	20.4260686	21.87105141	0.052420371	-0.182953979	0.656214803	0	0
KY2019:KY.Chr10.26	12.97876897	50.02798121	0.296992837	22.71666144	68.43249557	0.132609112	-0.350172608	0.446506095	0	0	76.48886016	1809.216219	0.309238882	93.70540385	639.1458183	0.072789826	-0.628223416	0.235383809	0	0	39.54071563	141.9029952	0.090761677	28.54150945	66.6676308	0.081839157	-0.044941365	0.90169287	0	0
KY2019:KY.Chr6.195	90.71011437	791.0451306	0.096136838	72.00648482	222.6982976	0.042951039	-0.349916156	0.446769832	0	0	137.633227	332.8506973	0.017571259	156.0951965	140.3229705	0.005759035	-0.484453194	0.327753122	0	0	138.9635447	203.6308781	0.010544885	116.9848156	390.3623061	0.028523899	0.432167019	2.704998585	0	0
KY2019:KY.Chr2.42	105.8411239	1019.444798	0.091002815	91.57370708	341.124955	0.040679153	-0.349682928	0.447009832	0	0	132.6059351	211.8729092	0.012048958	127.2174085	103.2640579	0.00638052	-0.276093407	0.529549526	0	0	111.9435733	107.3972254	0.008570274	148.366405	391.6902827	0.017793921	0.31727692	2.076237119	0	0
KY2019:KY.Chr12.173	81.15442238	299.3079518	0.045445813	78.03665882	123.7355759	0.020318762	-0.349596622	0.447098658	0	0	130.3201037	137.4493267	0.008093191	105.2538609	69.968783	0.006315798	-0.107691533	0.780384153	0	0	156.4072431	227.630133	0.009304993	116.7030476	282.9388533	0.020774386	0.348812164	2.232606301	0	0
KY2019:KY.Chr14.1003	11.67792458	23.60704106	0.173105244	17.96912801	24.99485369	0.077409916	-0.34951363	0.447184119	0	0	42.17235666	121.7704766	0.068467783	38.70674379	31.4604332	0.020998652	-0.513294841	0.306693909	0	0	32.35494516	25.82912715	0.024673366	28.60057218	22.61006285	0.027640909	0.049323932	1.120273132	0	0
KY2019:KY.Chr12.265	250.9877227	10996.44997	0.174561131	114.7227866	1028.627334	0.078155345	-0.348988861	0.447724786	0	0	262.5434764	2023.347857	0.029354054	247.7128121	1130.078477	0.018416694	-0.202456426	0.627398655	0	0	222.6777009	1514.94915	0.030552348	208.6396859	1409.726447	0.032384784	0.025296408	1.059976929	0	0
KY2019:KY.Chr10.124	5.157995295	19.82442063	0.745141275	5.179785315	8.953018063	0.333692112	-0.34889268	0.447823954	0	0	8.871347654	9.039602546	0.114860351	6.063129372	3.592398973	0.097721673	-0.070179245	0.850786822	0	0	15.74312341	20.80477969	0.083942388	1.658663465	1.169206267	0.424985954	0.704393255	5.062828973	1	0
KY2019:KY.Chr2.55	69.72980296	407.1297847	0.083732874	57.04133056	122.0153501	0.037500337	-0.348860824	0.4478568	0	0	141.6618309	180.8415149	0.009011403	129.5533918	113.4522129	0.006759513	-0.12487704	0.750106615	0	0	127.9754558	67.42181747	0.00411668	136.7454392	246.8344824	0.013200188	0.506033043	3.206513015	0	0
KY2019:KY.Chr9.1123	13.95833469	21.10116966	0.108302708	13.47054002	8.808076204	0.048541261	-0.348528264	0.448199882	0	0	46.32015004	41.92949835	0.019542483	40.29778436	23.77815121	0.014642517	-0.125364004	0.749265945	0	0	41.21043322	34.08658523	0.020071006	43.79597965	84.2365637	0.043916948	0.340063015	2.188079063	0	0
KY2019:KY.Chr9.66	40.4611626	242.9237507	0.148386114	34.83672387	80.81505032	0.066591322	-0.347975627	0.448770577	0	0	53.05686296	56.34631648	0.020016235	52.30217957	36.57634252	0.013370902	-0.175221693	0.668002849	0	0	36.30697875	13.73871003	0.010422352	32.42919445	23.78172153	0.022613666	0.336405232	2.169727716	0	0
KY2019:KY.Chr5.50	58.89998449	431.7667774	0.124456866	53.36517065	159.0625554	0.055853726	-0.347966711	0.448779788	0	0	122.1865498	441.62086	0.029580314	125.7043251	87.29056224	0.005524168	-0.728735926	0.1867515	0	1	128.8834963	233.7396061	0.014071412	120.9853562	348.9126379	0.023836972	0.228913395	1.694000005	0	0
KY2019:KY.Chr13.481	137.2997318	2680.062882	0.142169228	113.6986665	824.9465075	0.063813865	-0.34789056	0.44885849	0	0	102.3724985	328.9620415	0.031389123	185.8788459	971.0511725	0.028104909	-0.047997	0.895370954	0	0	122.0953024	102.0915209	0.006848442	102.4451329	194.1401028	0.018498333	0.431540831	2.701100922	0	0
KY2019:KY.Chr13.148	16.36781887	82.37160606	0.307465161	15.67957474	33.93514839	0.138032449	-0.347814719	0.448936876	0	0	4.278764005	3.665739731	0.200228069	3.066932705	1.207753257	0.12840139	-0.192955236	0.641275674	0	0	36.5815159	71.58482031	0.053493072	15.61989936	18.58443539	0.07617157	0.153495366	1.423952059	0	0
KY2019:KY.Chr2.1290	20.01093921	35.17245406	0.087835024	26.91945203	28.57709608	0.039435347	-0.347782061	0.448970641	0	0	57.86138137	30.16636941	0.009010429	52.07250982	23.57928172	0.00869588	-0.0154319	0.965090563	0	0	51.9320667	50.62028609	0.018769529	42.00688644	42.68618734	0.024190586	0.110192998	1.288822218	0	0
KY2019:KY.Chr6.249	150.5845147	2917.67759	0.128669814	114.1820598	753.9176857	0.05782667	-0.347348487	0.449419084	0	0	328.5348522	4168.214219	0.038617765	190.1711059	354.9705439	0.009815293	-0.594883883	0.254165227	0	0	276.3012551	2153.81135	0.028212524	295.3823382	3584.397411	0.041081577	0.163205161	1.456146816	0	0
KY2019:KY.Chr13.90	11.03794846	22.75282239	0.186749115	10.62635087	9.483414084	0.083983972	-0.347062143	0.449715502	0	0	26.86582313	24.92484379	0.034532828	22.27249359	6.003977381	0.012103232	-0.45533078	0.35048482	0	0	13.11032121	3.897311401	0.022674538	18.10128213	9.448445039	0.028836442	0.104403223	1.271754335	0	0
KY2019:KY.Chr8.374	854.4125089	60169.34782	0.082421423	552.7615924	11327.80874	0.037074063	-0.346969919	0.449811004	0	0	6.753065732	9.57809416	0.210027976	9.03191681	20.55754716	0.252006323	0.079134289	1.199870264	0	0	8.259213393	6.277107657	0.092019994	26.8577578	132.9324308	0.184285617	0.301609237	2.0026693	0	0
KY2019:KY.Chr1.2131	146.0839167	3360.071625	0.157450385	94.69635741	635.5205876	0.070870105	-0.34668065	0.450110713	0	0	247.5793167	1251.682093	0.020420451	226.4275567	551.3048447	0.010753089	-0.278532071	0.526584305	0	0	367.4128795	2677.097381	0.019831493	351.7055204	4568.022435	0.036929196	0.270014441	1.862149058	0	0
KY2019:KY.Chr3.1344	61.93743842	462.891523	0.120662619	45.59742304	112.9408548	0.05432134	-0.346602275	0.450191952	0	0	76.74288065	138.0739199	0.023444202	67.95677522	50.39195187	0.010911781	-0.332139804	0.46543623	0	0	65.95575656	40.94636989	0.009412608	54.78254251	70.41593251	0.023463163	0.396676574	2.492737719	0	0
KY2019:KY.Chr9.718	2.397070506	3.577324757	0.622582274	4.222166451	4.998741445	0.280407724	-0.346406779	0.450394648	0	0	4.045195942	1.655059928	0.101142713	2.410066456	0.641991208	0.110527677	0.038536447	1.092789324	0	0	2.229702315	0.459311238	0.092387518	1.522449359	0.40867586	0.176316629	0.280679972	1.908446431	0	0
KY2019:KY.Chr4.884	99.14501671	1788.34596	0.181932278	67.49592072	373.4281066	0.081969437	-0.346257807	0.450549171	0	0	209.3904656	1347.162037	0.030726	192.0084478	666.1252233	0.018068213	-0.230590825	0.588043123	0	0	218.5834216	1308.645651	0.027389722	267.5574199	2070.547867	0.028923529	0.02366365	1.055999364	0	0
KY2019:KY.Chr12.22	74.48631496	1065.119137	0.191975236	94.39717968	770.7465519	0.086495508	-0.346251657	0.45055555	0	0	96.86110656	895.8431929	0.095484559	78.13988369	196.4571523	0.032175279	-0.472410822	0.336968399	0	0	110.5343214	530.059224	0.043384051	129.989943	641.6683568	0.037974417	-0.057838981	0.875308233	0	0
KY2019:KY.Chr3.1434	309.4269347	3701.535178	0.038660338	417.2617823	3033.628816	0.017423894	-0.346120428	0.450691714	0	0	1232.310527	22245.87554	0.014649041	1172.874913	7225.716759	0.005252639	-0.445431646	0.358565383	0	0	1377.030425	7261.695653	0.003829578	919.4373221	12389.35595	0.014655629	0.582853502	3.826956652	0	0
KY2019:KY.Chr12.211	10.20970671	18.53920719	0.177854405	15.94636678	20.38627906	0.080170477	-0.346050158	0.450764641	0	0	79.32080445	489.3247726	0.077771949	75.47772478	197.5597073	0.034678537	-0.350762209	0.445900321	0	0	40.01348382	110.280254	0.068878714	53.65682729	310.3790312	0.107805866	0.194557367	1.565155035	0	0
KY2019:KY.Chr12.806	2.582924708	2.64276517	0.39612758	4.834935811	4.175105513	0.178601882	-0.345949051	0.450869596	0	0	28.54229565	14.70353143	0.018048614	19.53106555	4.978552685	0.013051224	-0.140792621	0.723115027	0	0	16.47982087	6.739626883	0.024815949	19.66716649	12.39969226	0.032057328	0.111196438	1.291803429	0	0
KY2019:KY.Chr1.1499	81.52088539	676.8782645	0.101852758	64.02283368	188.2742991	0.045932624	-0.345851538	0.450970842	0	0	172.6632865	615.1110934	0.020632581	123.4544999	205.3223094	0.013471697	-0.185131262	0.652933193	0	0	164.3103622	464.435644	0.017202661	186.3056728	1015.300328	0.029251111	0.230546731	1.700382923	0	0
KY2019:KY.Chr3.1233	90.58843097	679.9054133	0.082852005	72.88861691	198.5262859	0.037367892	-0.345804425	0.451019767	0	0	192.5346913	609.054569	0.016430025	184.5041166	506.275669	0.01487219	-0.043263284	0.90518365	0	0	202.3270557	857.2610525	0.020941374	238.064403	2483.05867	0.043812502	0.320592888	2.092150305	0	0
KY2019:KY.Chr12.801	72.85055997	553.0773107	0.104212557	62.07333335	181.1756665	0.04702077	-0.345630322	0.451200617	0	0	136.1382273	114.6556763	0.006186363	122.5694466	86.28720053	0.00574357	-0.032253449	0.928424342	0	0	132.4481848	198.3346989	0.01130594	114.0467753	151.7327454	0.011665767	0.013606616	1.031826367	0	0
KY2019:KY.Chr9.1027	36.36541589	222.4344214	0.168199568	41.8298371	132.9618035	0.075989669	-0.345070327	0.451782783	0	0	105.0530547	526.2522685	0.047684432	96.25497513	112.9077898	0.012186459	-0.592499077	0.25556473	0	0	88.0165045	104.2632465	0.013458697	103.3311185	446.8068338	0.041846346	0.492654536	3.109242002	0	0
KY2019:KY.Chr10.1249	16.43340989	75.19301459	0.278433907	45.83123704	264.2325664	0.125794943	-0.345058937	0.451794626	0	0	13.9696174	28.09389633	0.143960369	18.88666675	38.13209673	0.106900577	-0.129262901	0.742569485	0	0	15.5451312	30.04761497	0.124342966	28.7779492	62.83004859	0.075866092	-0.214573509	0.610135776	0	0
KY2019:KY.Chr9.950	50.26824268	316.947563	0.125429592	48.84973209	135.2749466	0.056688243	-0.344907012	0.451952702	0	0	110.4201393	164.2647105	0.013472484	93.77361204	78.63540848	0.008942457	-0.177990834	0.663757107	0	0	116.4251538	96.24783703	0.007100637	88.86173938	141.341901	0.017899517	0.401543971	2.520832568	0	0
KY2019:KY.Chr6.394	6.160897377	19.92337857	0.524898145	5.307169319	6.694443407	0.237677783	-0.34408645	0.452807436	0	0	7.46262609	3.370058284	0.060513747	5.565684985	2.07481733	0.066979611	0.044088575	1.106849506	0	0	3.603086378	1.764367449	0.135906331	2.744141333	1.61724912	0.214765231	0.198724283	1.580244492	0	0
KY2019:KY.Chr14.573	68.66309816	406.8288306	0.086290887	52.69809496	108.5570923	0.039090243	-0.343896561	0.45300546	0	0	98.32555113	239.0396228	0.024725046	92.87759786	120.3717943	0.013954131	-0.248434331	0.564372297	0	0	74.86187626	173.1454291	0.030895101	120.410067	429.1823221	0.029601671	-0.018573386	0.958134786	0	0
KY2019:KY.Chr5.363	41.63580936	165.5705542	0.095510052	26.64258979	30.71426494	0.043270035	-0.34386183	0.453041686	0	0	59.13648801	71.4454815	0.020429781	59.13061638	48.19051199	0.013782777	-0.170926981	0.674641446	0	0	46.07846169	35.35606639	0.016652061	37.70221746	43.86651661	0.030860244	0.267931364	1.853238707	0	0
KY2019:KY.Chr14.93	2.705042933	5.888056773	0.804680846	1.413153605	0.728451122	0.364772152	-0.343601989	0.453312831	0	0	4.128992992	1.396908168	0.081936907	4.09272434	1.163795125	0.069478678	-0.07162802	0.847953389	0	0	4.612922936	1.995818025	0.093792593	4.055676169	3.655208764	0.22222128	0.374617103	2.369283894	0	0
KY2019:KY.Chr12.775	69.07313417	490.9829444	0.10290775	50.59476505	119.4245066	0.046653291	-0.343565792	0.453350608	0	0	111.4269508	139.2322177	0.011213966	112.0279972	62.70102337	0.004995989	-0.351137763	0.445514905	0	0	107.238778	161.1980592	0.014017033	133.9641932	422.0833576	0.023519103	0.224764667	1.67789453	0	0
KY2019:KY.Chr10.829	170.292257	2449.797018	0.084477353	112.7215352	487.1152802	0.038336986	-0.343122335	0.453813769	0	0	99.35144501	176.3653678	0.017867547	74.56850341	72.138135	0.012973407	-0.139010876	0.72608775	0	0	100.9468424	283.270175	0.027798117	101.2580931	344.0422036	0.033554613	0.081736859	1.207082228	0	0
KY2019:KY.Chr4.261	6.275711183	7.495796159	0.190323261	9.419476797	7.664696657	0.086385611	-0.34305046	0.453888876	0	0	52.52784011	70.91642848	0.02570205	51.59511119	26.15114246	0.009823665	-0.417694207	0.382213286	0	0	36.70797154	38.10394566	0.028278032	41.40074577	120.2411316	0.070151462	0.39458755	2.480775961	0	0
KY2019:KY.Chr5.845	16.73907181	35.60299747	0.127064379	18.31542659	19.35091391	0.057685599	-0.342956414	0.453987179	0	0	33.03493639	85.81146452	0.078631827	31.69325492	39.37624456	0.039201312	-0.302297758	0.498542556	0	0	41.28132645	20.77279044	0.012189547	30.42247931	13.60093165	0.014695334	0.081191897	1.205568509	0	0
KY2019:KY.Chr5.895	67.76399396	569.4452663	0.124009226	60.57972489	206.6474111	0.056308684	-0.342878622	0.454068506	0	0	182.2103941	1890.497717	0.056941626	139.4084402	137.9349518	0.007097349	-0.904333671	0.124642542	0	1	143.2939431	479.0983871	0.023332917	104.1265406	327.236732	0.030181385	0.111770125	1.293511009	0	0
KY2019:KY.UAContig1.122	510.0368115	18906.37684	0.072678385	466.9140178	7195.59139	0.033005983	-0.342812597	0.45413754	0	0	2032.997081	37324.09393	0.009030582	1771.297045	28702.7254	0.009148299	0.005624576	1.013035372	0	0	1559.776152	16122.31352	0.006626784	1685.711627	49044.73545	0.017259405	0.415723021	2.604491862	0	0
KY2019:KY.Chr3.448	47.70026919	216.321271	0.095073081	48.29448587	100.7083359	0.043178776	-0.342787241	0.454164055	0	0	184.9767443	725.7158331	0.021209593	182.1279812	345.9684369	0.010429972	-0.308249203	0.491757291	0	0	165.1925564	274.4917738	0.010058851	120.3704743	442.8535021	0.0305647	0.482671755	3.038587608	0	0
KY2019:KY.Chr10.1116	23.03644075	109.7431212	0.206798102	27.76938986	72.5011703	0.094018289	-0.342334208	0.454638065	0	0	47.12002345	165.127913	0.074372006	45.89457	28.40564686	0.013485966	-0.741527423	0.181331212	0	1	35.51948978	16.19091214	0.012833286	29.08137671	19.08051129	0.02256109	0.245022205	1.758013497	0	0
KY2019:KY.Chr1.1606	87.00570751	894.5319831	0.118168137	76.09655385	311.1953552	0.053740676	-0.34219726	0.454781444	0	0	352.4857791	9166.126486	0.073773883	400.6390816	5023.931205	0.031299476	-0.372365585	0.424262283	0	0	184.8806245	333.9259705	0.009769389	188.9827744	901.554154	0.025243373	0.41227998	2.583925464	0	0
KY2019:KY.Chr2.812	17.52988204	29.11048943	0.094730869	16.75316925	12.09322306	0.043087184	-0.342143409	0.454837842	0	0	64.14621039	61.11085516	0.014851706	56.66984121	27.05045337	0.008423073	-0.246305796	0.567145148	0	0	61.36219587	67.57243648	0.017946005	49.78137645	74.53658314	0.030077081	0.224267886	1.675976408	0	0
KY2019:KY.Chr10.274	54.89083022	228.9592834	0.075990387	52.95015652	96.93544181	0.034573878	-0.342010561	0.454976996	0	0	118.1771131	105.925278	0.007584603	105.0402059	99.88538508	0.009052965	0.07685796	1.19359774	0	0	142.4597848	357.914343	0.017635774	119.430901	440.4321308	0.030877745	0.243251043	1.750858511	0	0
KY2019:KY.Chr1.1019	35.23604171	83.03915356	0.066881912	32.53148066	32.20440199	0.030430394	-0.342001105	0.454986903	0	0	114.7877379	75.37142445	0.005720259	118.5710887	87.167736	0.006200092	0.034982423	1.08388309	0	0	100.7182085	92.03732704	0.009072939	84.46911636	200.9141766	0.028158835	0.491866667	3.103606781	0	0
KY2019:KY.Chr14.493	200.2153242	2839.758891	0.070841352	166.8474155	897.3880367	0.032236012	-0.34194553	0.455045127	0	0	349.0862863	2066.72133	0.016959629	328.0958048	1111.719559	0.010327469	-0.215422454	0.608944276	0	0	314.0683182	915.5890336	0.00928223	388.1088461	1811.392034	0.012025562	0.112453046	1.295546652	0	0
KY2019:KY.Chr1.1967	38.08073427	156.1354044	0.107669021	26.22787272	33.72393013	0.049024373	-0.341678719	0.455324777	0	0	82.74887789	127.7678995	0.018659394	89.81711177	68.38684753	0.008477239	-0.342643115	0.454314808	0	0	64.19231615	61.09388268	0.014826261	61.74894353	82.12377712	0.021538222	0.162178218	1.452707598	0	0
KY2019:KY.Chr5.574	31.94182781	70.78871477	0.06938163	42.44206007	56.9262909	0.031602393	-0.341524523	0.455486459	0	0	91.70286593	81.03745384	0.009636514	77.70681673	68.22638839	0.011298847	0.069114175	1.172503563	0	0	82.9308192	97.95812655	0.014243232	70.94453468	118.1811812	0.023480667	0.217101877	1.648549079	0	0
KY2019:KY.Chr14.218	96.80722859	723.8981065	0.077243486	69.57487338	170.3225336	0.035185786	-0.341494606	0.455517841	0	0	179.611613	384.5341698	0.011919722	172.7026084	169.9367766	0.005697569	-0.320576529	0.477995124	0	0	200.2642447	221.2598745	0.005516909	146.4994872	300.082208	0.013981959	0.40387221	2.534382749	0	0
KY2019:KY.Chr4.1017	11.07090932	15.30073345	0.124837672	11.39525757	7.385350049	0.056875181	-0.34142287	0.455593092	0	0	42.75530961	25.24445756	0.013809754	39.76471443	20.99947394	0.013280447	-0.016973252	0.961671511	0	0	31.32815086	17.6233761	0.017956413	45.54971589	63.38037309	0.030548047	0.23076386	1.701233259	0	0
KY2019:KY.Chr9.716	21.36600898	78.62268446	0.172226928	35.81797329	100.76302	0.078541494	-0.341001896	0.456034924	0	0	37.59766799	23.1871757	0.016403104	33.4357499	28.61739419	0.025598113	0.193281914	1.560565183	0	0	49.14193771	43.84842862	0.018157225	39.52386444	45.64339919	0.029218585	0.206609698	1.609198818	0	0
KY2019:KY.Chr1.730	94.25121682	962.9900601	0.10840464	91.61536827	415.1346664	0.049459798	-0.340795535	0.45625167	0	0	164.9820505	507.2996701	0.018637651	114.8784172	156.7107615	0.011874681	-0.195769251	0.637133993	0	0	170.7706551	215.6288854	0.007394017	132.7933091	157.2488399	0.008917335	0.081354614	1.206020354	0	0
KY2019:KY.Chr11.522	27.94417536	92.75583134	0.118784186	23.55483632	30.07742485	0.054210133	-0.340678157	0.456375001	0	0	72.78128457	119.219029	0.022506406	74.44514427	112.0741316	0.020222397	-0.046473517	0.898517382	0	0	97.25610211	71.18283727	0.007525608	80.35034826	163.2226703	0.025281623	0.526263377	3.359412688	0	0
KY2019:KY.Chr3.822	207.6859941	4209.941306	0.097602653	148.9281032	988.5235024	0.044569081	-0.340427939	0.456638008	0	0	445.22296	4183.713144	0.021106042	410.8784446	1487.700929	0.008812293	-0.379317876	0.41752466	0	0	399.2462882	2867.394242	0.017988943	396.2607209	6171.266829	0.039301785	0.339406639	2.184774558	0	0
KY2019:KY.Chr14.411	149.291852	1810.861453	0.081248062	141.30548	741.4548665	0.037133571	-0.340046303	0.457039468	0	0	175.1828197	476.7243774	0.015534037	197.6008435	345.80035	0.008856209	-0.244036495	0.570116384	0	0	205.326799	243.0925447	0.005766076	162.7098556	415.6707384	0.015700798	0.435041367	2.722960641	0	0
KY2019:KY.Chr11.6	4.221291914	4.8366636	0.27142829	5.478976544	3.725045375	0.124088829	-0.339922426	0.457169844	0	0	28.11014671	99.73756413	0.126221266	31.18458167	47.90388326	0.049259599	-0.408641657	0.390263864	0	0	15.12112165	10.77381201	0.047119576	14.74649613	22.79845624	0.10484018	0.34732638	2.224981396	0	0
KY2019:KY.Chr10.1207	20.59381399	32.72141236	0.077154004	23.73635413	19.87361026	0.035273515	-0.339909726	0.457183207	0	0	94.72553042	172.739335	0.019251171	104.2360329	166.3618889	0.015311513	-0.099439057	0.79535489	0	0	84.01868578	79.60030044	0.011276204	75.93485538	92.00238202	0.015955732	0.150753793	1.414991428	0	0
KY2019:KY.Chr2.1139	40.89551506	86.50595918	0.051724305	34.39747202	28.01715179	0.023679413	-0.339323731	0.457800506	0	0	90.50271111	306.1340961	0.03737563	84.24099528	164.2354073	0.023143008	-0.208168711	0.619200479	0	0	57.93859935	54.21571874	0.016150621	69.65046732	81.05525507	0.016708332	0.014743872	1.034531861	0	0
KY2019:KY.Chr8.1143	42.81469515	167.1009268	0.091157655	37.8558789	59.81686781	0.041740438	-0.339236145	0.457892845	0	0	94.45027308	497.9928347	0.055823448	111.2604814	413.7260038	0.033421886	-0.222785709	0.598706945	0	0	61.66573349	253.6511732	0.066703569	92.81956602	312.3383134	0.036253187	-0.264802878	0.54349696	0	0
KY2019:KY.Chr5.224	53.19692728	220.541062	0.077932098	50.14632145	89.73917399	0.035686496	-0.339212459	0.457917815	0	0	233.3170192	575.077588	0.010564127	189.8274462	244.2935086	0.006779441	-0.192639687	0.641741717	0	0	179.5411738	574.3961272	0.017819002	178.3496443	1266.027141	0.039801416	0.349015138	2.233650122	0	0
KY2019:KY.Chr4.754	163.7898676	1561.6849	0.058212915	146.4918511	572.1083467	0.02665946	-0.339167998	0.457964697	0	0	229.8939778	800.1038011	0.015138789	213.7900802	399.8846179	0.008749024	-0.238131546	0.577920995	0	0	152.9045053	486.342519	0.020801836	186.8055005	774.7333276	0.02220102	0.028271243	1.067262524	0	0
KY2019:KY.Chr7.113	37.9865653	144.3107098	0.100008867	32.10681105	47.21501044	0.045802137	-0.339152763	0.457980761	0	0	129.8058808	238.5173488	0.014155696	117.3992186	154.2369256	0.011190718	-0.10207329	0.790545234	0	0	118.8168962	136.2646207	0.009652209	127.6060765	277.6918241	0.017053769	0.247193678	1.766825501	0	0
KY2019:KY.Chr14.74	67.03225309	242.2891795	0.053922049	52.42480291	67.87929615	0.02469811	-0.339102667	0.458033596	0	0	102.6467884	131.5300311	0.012483437	118.8735949	128.0614543	0.009062492	-0.139086555	0.725961288	0	0	113.4095076	80.7465866	0.006278057	117.2311683	195.1108467	0.014196956	0.354369985	2.261361437	0	0
KY2019:KY.Chr3.812	245.3738363	3751.533213	0.062309216	224.0473422	1432.627329	0.028539978	-0.339098651	0.458037829	0	0	443.0774205	1822.389109	0.009282862	296.8321376	658.6540491	0.007475419	-0.094046347	0.805292484	0	0	237.046084	345.0201487	0.006140149	209.4470363	559.4787599	0.01275367	0.317456277	2.077094546	0	0
KY2019:KY.Chr7.653	10.57648026	14.37086916	0.1284697	8.506928427	4.259177875	0.058854574	-0.339020489	0.458120273	0	0	30.14972321	12.06864306	0.01327675	25.97103635	11.74784876	0.017417258	0.117888003	1.311861563	0	0	20.00304398	13.26661268	0.033156438	29.24103748	37.4332879	0.043779664	0.120704549	1.320397082	0	0
KY2019:KY.Chr8.1210	41.95007821	140.0122591	0.079561051	33.80055299	41.67247981	0.03647554	-0.338698779	0.458459756	0	0	72.23438752	65.23459405	0.012502302	63.89160509	37.73245217	0.009243308	-0.131162542	0.739328485	0	0	62.13616612	16.43210424	0.004256026	62.13039839	67.67901712	0.017532577	0.614841491	4.11947131	0	0
KY2019:KY.Chr6.419	13.02303481	12.89168725	0.07601256	12.66646096	5.592325081	0.034856344	-0.338603527	0.458560322	0	0	44.48788877	44.73019738	0.022600457	45.82366825	18.54368996	0.008831134	-0.408100769	0.39075024	0	0	29.96722587	36.50425463	0.04064905	27.85017676	35.48983767	0.045756005	0.051397698	1.125635285	0	0
KY2019:KY.Chr1.648	91.39432951	1535.479917	0.18382545	62.96501392	334.4089653	0.084348877	-0.338326334	0.458853097	0	0	322.1799516	2566.722239	0.024727593	251.7650732	525.1015069	0.008284233	-0.474929547	0.335019789	0	0	303.1059271	1771.814947	0.019285438	317.3252097	3294.220194	0.03271474	0.229513971	1.696344154	0	0
KY2019:KY.Chr12.942	3.49340891	7.422359909	0.608195443	1.950335586	1.061896659	0.279166669	-0.338179598	0.459008156	0	0	19.67534107	15.00022816	0.03874836	17.58551114	7.987833824	0.02582968	-0.176134296	0.666600599	0	0	15.72521577	6.660436813	0.026934535	11.53734939	6.909812003	0.051910372	0.284944656	1.927279309	0	0
KY2019:KY.Chr2.1089	15.2133183	14.93763218	0.064540728	21.76185176	14.03500658	0.029636091	-0.338012932	0.459184331	0	0	61.78433688	260.6946616	0.068292869	50.7197986	100.7069258	0.039147524	-0.24167106	0.57323004	0	0	42.32440693	52.09408372	0.02908082	32.19692202	51.78414801	0.049953753	0.234961483	1.717755999	0	0
KY2019:KY.Chr14.317	121.0007399	1190.680431	0.081324081	98.84548185	365.1105468	0.037368936	-0.337708431	0.459506404	0	0	109.3549918	254.2536317	0.021261306	106.3714073	182.7686488	0.016152952	-0.119338049	0.759734703	0	0	78.49639087	69.24862584	0.011238589	67.63207341	88.03684182	0.019246823	0.233647269	1.712565786	0	0
KY2019:KY.Chr8.891	3.317740513	5.811561749	0.527968515	3.543986385	3.047479929	0.242636853	-0.33765126	0.459566899	0	0	7.556301531	3.675666271	0.06437504	6.450743295	4.428583654	0.10642541	0.21832782	1.653209225	0	0	8.364801561	3.396727976	0.048545556	3.757467588	2.137875259	0.15142301	0.494042392	3.119194062	0	0
KY2019:KY.Chr6.694	6.516265195	9.246689389	0.217765345	6.181630115	3.825223484	0.100103851	-0.337537984	0.459686783	0	0	4.813621109	8.754113168	0.377805565	4.13582019	4.025238454	0.235325134	-0.205600036	0.622873657	0	0	2.626957786	1.29256914	0.187304234	1.916398476	0.977626624	0.266195915	0.152653792	1.421195396	0	0
KY2019:KY.Chr2.1011	4.887076915	19.12612419	0.800808406	5.185259812	9.905512152	0.368413801	-0.337192732	0.460052365	0	0	74.41704489	667.3454008	0.120505212	62.04289641	180.1897028	0.046810776	-0.410659991	0.388454368	0	0	33.59971774	63.70987606	0.056433307	41.92387312	214.5427147	0.122064949	0.335055473	2.16299479	0	0
KY2019:KY.Chr4.931	55.3592676	409.8241341	0.133726309	73.16312051	329.3301393	0.06152435	-0.337169822	0.460076633	0	0	82.46148649	98.02314403	0.014415387	69.88870337	49.18876611	0.010070522	-0.155774347	0.698595327	0	0	83.21579625	71.35783129	0.010304575	66.01583796	116.4075993	0.026710687	0.413654956	2.592119229	0	0
KY2019:KY.Chr7.651	16.88388652	61.03550549	0.214110367	14.27616661	20.07906184	0.098519047	-0.337117495	0.460132073	0	0	57.60899466	300.8655842	0.090655033	58.18415857	106.8826526	0.031571681	-0.458094212	0.348261756	0	0	34.96974313	64.16613968	0.052471204	27.85697262	29.30032436	0.037757618	-0.142916435	0.719587414	0	0
KY2019:KY.Chr12.797	14.26005438	118.5714369	0.583092855	11.23798915	33.8853628	0.268308804	-0.337102797	0.460147645	0	0	21.33760345	38.71337787	0.085029532	52.2219329	221.3396669	0.081162117	-0.02021642	0.954516802	0	0	63.8093429	633.3441369	0.155550428	60.69164891	950.8047654	0.258127025	0.219962266	1.659442718	0	0
KY2019:KY.Chr8.860	23.19895479	119.5577183	0.222147168	26.00873388	69.16807969	0.102250937	-0.336973485	0.460284675	0	0	17.73532663	45.69618533	0.145278573	11.4452509	10.44408805	0.079729656	-0.260581675	0.548805336	0	0	16.60694781	28.07632623	0.101803015	8.447797106	14.68271472	0.20574032	0.305558773	2.0209649	0	0
KY2019:KY.Chr8.607	194.7550615	2601.065853	0.068576267	172.3393889	937.6780239	0.031570731	-0.3368892	0.46037401	0	0	360.0945851	9444.674479	0.072837296	473.9985443	8227.210052	0.036618333	-0.298655243	0.502741521	0	0	155.5096775	897.9252758	0.037130035	159.5416044	464.3375411	0.018242564	-0.308639468	0.491315562	0	0
KY2019:KY.Chr3.899	138.3774374	1737.347985	0.090731115	117.3072491	575.0076265	0.041785336	-0.336732344	0.460540312	0	0	180.523413	400.3005178	0.012283414	177.7744172	307.1638701	0.009719224	-0.101687477	0.791247775	0	0	221.9643416	812.1871497	0.016485028	195.6253411	1285.792671	0.033598564	0.30923103	2.038125989	0	0
KY2019:KY.Chr7.663	235.460668	12079.91844	0.217884963	216.7411939	4715.277108	0.100374709	-0.336602961	0.460677541	0	0	226.5406871	1292.890986	0.025192396	275.6903368	690.9330695	0.009090607	-0.442676589	0.360847257	0	0	326.0778943	1789.062289	0.016826072	247.0366754	1086.962704	0.017811142	0.024709029	1.058544264	0	0
KY2019:KY.Chr11.737	27.8163113	116.6526255	0.150763233	20.65084568	29.62817174	0.069475098	-0.336466271	0.460822553	0	0	34.37870167	22.55502289	0.019083777	30.29647911	19.8892143	0.021668722	0.055168977	1.135452484	0	0	45.13663924	36.25238352	0.017794186	32.32537334	41.3214109	0.039544678	0.346809916	2.222337004	0	0
KY2019:KY.Chr3.610	48.36437344	837.3689289	0.357985726	47.65571346	374.8723552	0.165064417	-0.336212247	0.461092175	0	0	306.5843522	3312.722504	0.035243992	255.3467386	1830.629721	0.0280763	-0.098745209	0.796626557	0	0	248.1296114	2726.667217	0.044286866	133.6185117	3249.351785	0.181996683	0.613788526	4.109495646	0	0
KY2019:KY.Chr7.507	30.13380272	101.5626452	0.111847459	27.48882319	38.97306618	0.051576549	-0.336173843	0.461132953	0	0	55.22286807	62.82441796	0.020601107	53.63950248	33.20709808	0.011541478	-0.251629114	0.560235816	0	0	73.74263917	87.15363431	0.016026849	79.67738378	178.7225873	0.028152004	0.244661163	1.756552645	0	0
KY2019:KY.Chr1.1468	39.46787214	99.15719766	0.06365563	45.02503703	59.52647799	0.029363109	-0.336034789	0.461280628	0	0	125.3795016	239.4873615	0.015234546	109.627701	84.40694858	0.007023241	-0.336291934	0.461007568	0	0	97.88765359	45.42032851	0.004740176	94.22724801	79.38841784	0.008941371	0.275609698	1.88629515	0	0
KY2019:KY.Chr13.172	46.8554103	506.010645	0.230483671	34.83496549	129.0217598	0.106324217	-0.336007971	0.461309109	0	0	82.38077278	303.4502832	0.044713207	58.5569396	83.45082065	0.024337383	-0.264161954	0.544299652	0	0	105.3552594	414.6512531	0.037356875	58.29054677	157.2974076	0.046294064	0.093154767	1.239238132	0	0
KY2019:KY.Chr4.379	63.26277824	260.2798231	0.065034526	112.4748933	379.6889443	0.030013509	-0.33582721	0.461501157	0	0	337.8281499	1935.039735	0.016955017	295.3693212	331.1031741	0.003795182	-0.650065644	0.223838289	0	0	297.3291609	460.339065	0.005207183	294.8779937	1171.403162	0.013471677	0.412818845	2.587133389	0	0
KY2019:KY.Chr8.437	18.93708549	62.5170141	0.174329927	20.7264418	34.63846634	0.080632319	-0.334862795	0.46252712	0	0	63.53813166	62.40538129	0.015457995	57.17517188	28.88557185	0.00883621	-0.242887149	0.571627174	0	0	59.49778773	50.25100878	0.014195253	81.31614176	277.8064923	0.0420135	0.471245714	2.959686594	0	0
KY2019:KY.Chr5.1112	24.13518304	117.1662368	0.201141316	22.31005263	46.30780227	0.093036418	-0.334848307	0.462542554	0	0	34.79464359	21.60906358	0.017848888	32.82628755	29.41631196	0.027298871	0.184533521	1.529443795	0	0	40.85069016	20.29761588	0.012163155	33.19886992	28.59487985	0.025944283	0.328995442	2.133022476	0	0
KY2019:KY.Chr11.195	23.08078605	93.71287068	0.175913047	27.59350152	61.98609498	0.081410542	-0.334617403	0.462788539	0	0	51.34308198	145.9261592	0.055356584	67.16732827	96.9202608	0.021483173	-0.411070856	0.388087043	0	0	47.09388181	46.56244694	0.020994562	37.8068871	29.40474551	0.020571956	-0.008831232	0.979870692	0	0
KY2019:KY.Chr12.505	26.110477	73.873501	0.108357523	31.16118507	48.73144193	0.050185855	-0.334277739	0.46315063	0	0	96.81763103	79.84731058	0.00851827	81.40061657	35.8107655	0.005404534	-0.197593173	0.634463805	0	0	41.85312619	20.84055152	0.011897437	88.68134111	241.5557624	0.030715168	0.411899495	2.581662588	0	0
KY2019:KY.Chr3.1055	32.5117112	515.5437547	0.487737192	37.6236753	320.0518606	0.226098625	-0.333887952	0.463566504	0	0	5.852939065	9.410466965	0.274702852	4.860444258	8.308572189	0.351701697	0.107311295	1.280298673	0	0	19.5800245	33.72170678	0.087959568	NA	NA	NA	NA	#VALUE!	0	0
KY2019:KY.Chr11.741	32.53087723	91.48859869	0.086452076	27.11866658	29.47683595	0.040081522	-0.333831225	0.463627062	0	0	117.6489043	200.5489055	0.014489204	140.8224417	194.3990414	0.009802805	-0.169694144	0.676559251	0	0	94.52507428	129.0689304	0.014445336	71.00171911	90.01842124	0.01785639	0.092066007	1.236135317	0	0
KY2019:KY.Chr12.907	6.064135441	42.76378565	1.162889258	4.661786774	11.72048603	0.539312903	-0.333697548	0.463769787	0	0	16.70399127	6.230486798	0.022329627	12.9040195	5.583826519	0.033533732	0.176600424	1.501759613	0	0	16.05904742	9.848922234	0.038189955	11.36234251	8.542034636	0.066164582	0.238676427	1.732512699	0	0
KY2019:KY.Chr10.960	22.44645082	150.3149609	0.298336813	43.34065178	259.9446507	0.138385316	-0.333616838	0.463855984	0	0	80.60622091	161.1912949	0.024808726	105.2133204	254.7059406	0.023008993	-0.032706842	0.927455646	0	0	80.37335491	207.4733791	0.032117238	53.79103955	155.3800798	0.053700146	0.223237279	1.672003863	0	0
KY2019:KY.Chr3.1719	33.29965402	386.9025464	0.348917013	32.57847659	171.948045	0.162007715	-0.333186448	0.464315895	0	0	20.47692174	47.60077517	0.113523216	21.90156416	42.83731424	0.089304218	-0.104212714	0.786660396	0	0	22.10417273	46.36691644	0.094898573	19.34443098	27.97218837	0.074750573	-0.103645158	0.787689115	0	0
KY2019:KY.Chr9.1006	3.038942783	7.052295789	0.76363438	1.740526697	1.074244198	0.354602374	-0.333143834	0.464361458	0	0	3.953883545	1.014586174	0.064899476	3.901607241	0.872925177	0.057344256	-0.05375127	0.883585809	0	0	4.3472774	0.701082452	0.037096624	4.665250422	1.209570362	0.055575223	0.175546825	1.498120772	0	0
KY2019:KY.Chr1.218	36.46896685	114.1968458	0.085863223	30.26895726	36.55006212	0.039892679	-0.332913989	0.464607286	0	0	74.49338793	61.1395864	0.011017601	59.94348013	27.08951683	0.007539063	-0.164769691	0.684274462	0	0	65.4040677	18.95656868	0.004431494	60.09419602	65.40898243	0.018112247	0.611422124	4.087164961	0	0
KY2019:KY.Chr11.1324	17.14749334	146.6834587	0.498861348	14.05483667	45.78990112	0.231802492	-0.332861756	0.464663163	0	0	60.0809301	330.830256	0.091649885	44.53189771	65.65856121	0.03310922	-0.44218297	0.361257627	0	0	33.62505919	58.98571627	0.052169989	74.70025882	342.216199	0.061327654	0.070235608	1.175535115	0	0
KY2019:KY.Chr12.809	28.40836593	149.3044936	0.185003682	30.6701612	80.91497936	0.08601948	-0.332583561	0.464960908	0	0	113.4495489	141.0095933	0.010955775	104.0861059	82.29697969	0.007596235	-0.159044738	0.693354418	0	0	82.31123045	124.2837802	0.018344094	89.849335	187.4834048	0.02322379	0.102436831	1.266009104	0	0
KY2019:KY.Chr10.33	7.074296467	13.40173973	0.267790192	8.672424197	9.368010126	0.12455648	-0.332428341	0.465127117	0	0	23.23164114	23.34072815	0.043246864	22.87120192	7.719881437	0.014758175	-0.466921965	0.341254224	0	0	31.80201826	16.0529529	0.015872508	9.209620975	5.178502008	0.061054916	0.585075069	3.846582783	0	0
KY2019:KY.Chr12.800	46.12371184	188.3813255	0.08855016	78.91650378	256.6966867	0.041217779	-0.332104758	0.465473795	0	0	133.511402	192.2730887	0.010786531	100.9530993	108.0519458	0.010602134	-0.007488511	0.982904884	0	0	92.96440256	105.3726079	0.012192545	91.83857412	140.7042039	0.016682334	0.136162445	1.368240511	0	0
KY2019:KY.Chr2.1192	17.71199108	71.55340644	0.22808438	28.42638318	85.79893537	0.106179014	-0.332056857	0.465525145	0	0	45.00179832	61.41313716	0.030325051	37.11377653	20.43257956	0.014833816	-0.310548643	0.489160463	0	0	51.49551136	34.51520969	0.013015827	40.44028182	41.44805503	0.025344038	0.289404043	1.947170779	0	0
KY2019:KY.Chr2.182	86.79101345	1074.823391	0.142688046	75.47894808	378.7078041	0.066474117	-0.331735013	0.465870259	0	0	124.4008069	774.90996	0.050073143	96.08328173	122.6525919	0.013285597	-0.576223774	0.265323808	0	0	116.0624717	196.0254192	0.014552204	118.1279008	327.8587109	0.023495341	0.208052993	1.6145555	0	0
KY2019:KY.Chr6.109	19.28636992	38.99211488	0.104827639	14.60284814	10.42294145	0.048878195	-0.331360646	0.46627202	0	0	35.81733302	16.95641842	0.013217449	37.44036402	20.00956173	0.014274386	0.033409816	1.079965279	0	0	38.68766056	17.25274992	0.011526923	24.406422	20.92646976	0.035130776	0.483974348	3.047714989	0	0
KY2019:KY.Chr1.1546	14.05728964	92.35411749	0.467361654	16.17134735	56.99429444	0.217941016	-0.331314106	0.466321989	0	0	20.27005522	26.14313091	0.063627921	26.32064088	26.46118798	0.038195871	-0.221631316	0.600300472	0	0	34.07431039	31.10213395	0.026787738	22.88793635	31.61625921	0.06035277	0.352761172	2.252999861	0	0
KY2019:KY.Chr1.2225	41.18355965	201.5138539	0.118811135	38.35800042	81.535428	0.055415906	-0.331222709	0.466420138	0	0	92.87055161	154.8771694	0.0179569	78.5389674	110.92266	0.017982493	0.000618549	1.001425246	0	0	168.3937052	437.3204438	0.015422262	162.2786592	492.4047568	0.018698184	0.083651344	1.212415144	0	0
KY2019:KY.Chr2.1152	18.48430115	48.22748607	0.141152493	28.76623079	54.48109633	0.065838498	-0.331208636	0.466435247	0	0	42.24374796	36.08863162	0.020222998	40.93030328	29.51844822	0.017619906	-0.059841932	0.871280608	0	0	51.12187523	65.24457778	0.02496496	44.15193126	128.4487694	0.065891674	0.421499665	2.639366296	0	0
KY2019:KY.Chr12.100	10.3852672	15.85157919	0.146972874	12.27978537	10.34060975	0.068574807	-0.331072589	0.466581384	0	0	22.01666518	5.181611612	0.010689608	19.78023472	4.723694673	0.012073104	0.052857155	1.12942439	0	0	25.84783721	20.61470105	0.030855218	15.77528071	8.456445515	0.033980805	0.041905041	1.10129849	0	0
KY2019:KY.Chr11.602	56.8620158	326.3820736	0.100944298	68.2254063	219.288281	0.047111091	-0.330958632	0.466703835	0	0	258.2760424	917.4586028	0.013753658	231.2623071	801.4400043	0.014985157	0.037243078	1.089539743	0	0	261.51982	1476.512851	0.021588776	266.6420649	1440.370284	0.020258945	-0.027611189	0.938401742	0	0
KY2019:KY.Chr12.102	194.9810935	3191.867148	0.083957559	154.8511176	939.7782799	0.039191936	-0.330863088	0.466806521	0	0	274.7472673	1067.516897	0.014141908	294.9930876	596.1597663	0.006850764	-0.314769011	0.484429965	0	0	273.4692338	931.4509505	0.01245498	242.3195642	1259.399079	0.021447981	0.23604337	1.722040581	0	0
KY2019:KY.Chr11.485	0.537123111	0.129397161	0.448515099	0.402247535	0.033883738	0.209413431	-0.330772535	0.46690386	0	0	4.042223921	0.852471173	0.052172178	3.823473584	1.116795542	0.076393689	0.165618518	1.464261067	0	0	1.912773178	0.23279717	0.063628363	3.163054121	0.708887503	0.070853951	0.046713324	1.113559231	0	0
KY2019:KY.Chr5.1022	26.9685057	276.2266137	0.379797195	28.53317248	144.4430461	0.177417524	-0.330555238	0.467137531	0	0	99.53411286	305.554822	0.030842192	94.19662465	130.1232269	0.01466507	-0.322861099	0.475487281	0	0	45.03002568	190.9286746	0.094160069	37.73032904	195.7942078	0.137536717	0.164551886	1.460669246	0	0
KY2019:KY.Chr2.1277	76.25494006	805.0778684	0.138452856	69.93565365	316.3744363	0.064685078	-0.330497812	0.467199304	0	0	79.26474197	140.1270296	0.022302925	92.85004756	127.5040619	0.014789713	-0.178402057	0.66312885	0	0	84.97593672	236.023824	0.032686161	132.4017972	885.3477328	0.05050404	0.188962198	1.545119967	0	0
KY2019:KY.Chr8.1248	18.8527457	64.33133384	0.180997817	14.27426982	17.24313954	0.084626921	-0.330164798	0.467557689	0	0	19.31579804	7.785598235	0.02086732	22.98104441	7.679774739	0.014541492	-0.156857719	0.696854795	0	0	27.95717	13.85851309	0.017730877	22.51294613	19.9813889	0.039424029	0.347030787	2.223467514	0	0
KY2019:KY.Chr8.1122	8.302801879	18.14824274	0.263260214	10.53476159	13.66876578	0.123162892	-0.329905351	0.467837088	0	0	18.37802421	29.89645063	0.088516043	25.62989245	22.85436323	0.034791693	-0.405546435	0.393055223	0	0	29.72026338	27.4016739	0.031022142	23.09154266	18.92016489	0.035482893	0.058347236	1.143792489	0	0
KY2019:KY.Chr2.761	3.8564493	6.298435339	0.423503909	4.943696245	4.846104641	0.198284712	-0.329568192	0.468200429	0	0	21.60265068	12.59506004	0.02698896	11.81298214	3.90680388	0.027996421	0.015916359	1.037328634	0	0	9.005271693	3.524155583	0.043457169	15.16781012	13.95848513	0.060672588	0.144931089	1.396146813	0	0
KY2019:KY.Chr8.1322	7.538440201	24.24455978	0.426629925	6.130664348	7.509184976	0.19979183	-0.32947359	0.468302429	0	0	7.869895753	3.192155545	0.051540198	12.68232242	3.77878862	0.023493895	-0.341191067	0.455836336	0	0	11.64200098	3.26584157	0.024095717	5.283627883	3.947581859	0.141405629	0.768526848	5.868496422	1	0
KY2019:KY.Chr7.412	3.884105622	3.704793268	0.245573735	3.696099102	1.571273563	0.115017676	-0.329417327	0.468363101	0	0	10.76741607	3.576900689	0.03085204	9.087818435	3.137080816	0.037984501	0.090322531	1.2311828	0	0	5.56520936	1.802290007	0.058191783	7.020355028	3.741721636	0.075919497	0.115491663	1.304642908	0	0
KY2019:KY.Chr1.982	37.49522487	78.92077285	0.056135734	49.71663196	64.99883016	0.026296754	-0.329337264	0.468449455	0	0	67.19897221	220.9512807	0.048929555	69.21317865	138.7122893	0.028955919	-0.227833912	0.591787908	0	0	60.98453465	126.3741801	0.033979652	42.92473924	93.22354179	0.050595311	0.172891345	1.488988498	0	0
KY2019:KY.Chr12.79	2.938272522	3.938831272	0.45622936	8.029750992	13.7810581	0.21373636	-0.329304822	0.468484448	0	0	7.974457688	3.936559714	0.061903404	6.219222709	2.888403132	0.074676781	0.081471061	1.206343693	0	0	5.276381371	0.968942282	0.034803711	7.147674333	3.550358856	0.069493269	0.300317188	1.996720091	0	0
KY2019:KY.Chr10.774	31.48331003	161.5976814	0.163032562	25.6396173	50.21358065	0.076383247	-0.329276239	0.468515283	0	0	64.27472872	124.5988169	0.030160144	71.27757202	94.92286811	0.018683793	-0.207968357	0.6194862	0	0	61.04878505	157.3813914	0.042227885	75.9497214	264.7281917	0.045893145	0.036148493	1.086797148	0	0
KY2019:KY.Chr1.1406	33.52440232	114.3709334	0.101763861	42.43905854	85.98155656	0.047739055	-0.328719757	0.469115996	0	0	94.71640686	108.6970408	0.012116224	66.51639785	54.14817607	0.012238449	0.004359096	1.010087714	0	0	106.984339	113.6029754	0.009925429	93.31604734	137.4744758	0.015787356	0.201560112	1.59059684	0	0
KY2019:KY.Chr7.1041	2.835766866	4.414820727	0.548999597	3.298940626	2.804511174	0.257696296	-0.328463849	0.469392505	0	0	2.572238105	0.422915286	0.063919158	2.358192838	0.379219296	0.068191744	0.028100748	1.06684359	0	0	1.239924414	0.175713275	0.114291557	4.227882308	1.954494702	0.109342429	-0.019225432	0.956697344	0	0
KY2019:KY.Chr13.431	26.16410174	33.13902616	0.04840922	23.89439426	12.97361266	0.022723168	-0.328459207	0.469397524	0	0	70.23559622	198.4644153	0.040231674	74.48413205	137.077072	0.024707983	-0.211730806	0.614142553	0	0	50.06617438	57.71120381	0.023023499	51.65262693	91.85598429	0.034428859	0.17475131	1.495379091	0	0
KY2019:KY.Chr6.432	174.2176354	5715.346656	0.18830348	146.4388476	1896.147101	0.088421814	-0.328298926	0.469570791	0	0	119.1668683	958.9034668	0.067524882	104.78132	390.1843793	0.03553875	-0.278761687	0.526305992	0	0	326.647689	2197.748166	0.020597701	312.6537527	1846.267052	0.018887185	-0.037651519	0.916955975	0	0
KY2019:KY.Chr4.790	5.186160703	13.53152315	0.503100495	5.023713752	5.962534018	0.236255049	-0.328273646	0.469598125	0	0	9.364993537	12.50961641	0.14263596	9.190826215	11.67490422	0.138211512	-0.013684811	0.968980838	0	0	18.19057841	9.959548336	0.030098623	12.6387962	27.41925876	0.17165019	0.756097661	5.702925014	1	0
KY2019:KY.Chr6.135	36.58407659	80.93163237	0.060469184	33.43327183	31.74199254	0.028397259	-0.328257678	0.469615383	0	0	57.6422671	66.05375318	0.019879955	72.76970224	48.46300912	0.009151856	-0.336906212	0.460355972	0	0	62.9778482	59.57101438	0.015019634	64.99283228	156.7439465	0.037107342	0.392800491	2.470588964	0	0
KY2019:KY.Chr10.740	214.8586282	3175.833232	0.068794242	200.7321319	1301.774642	0.0323074	-0.328250078	0.469623606	0	0	180.8620434	1154.382189	0.035290251	179.3684395	411.8665758	0.012801607	-0.440390262	0.36275194	0	0	160.9047035	418.515239	0.016164929	246.3249151	2635.289885	0.043432188	0.429237915	2.686815884	0	0
KY2019:KY.Chr3.565	50.91193331	215.3571866	0.083084534	38.40388795	57.54814147	0.039019429	-0.328239276	0.469635287	0	0	81.9603919	106.6816293	0.015881137	96.76493544	73.64349417	0.007864993	-0.305183223	0.495241178	0	0	96.15179184	237.0236604	0.025637575	95.72765018	284.3811992	0.031033166	0.082949148	1.210456371	0	0
KY2019:KY.Chr4.1249	34.47799362	250.0194321	0.210324466	23.60386763	55.07734955	0.098856833	-0.327883102	0.470020606	0	0	3.06682559	0.78770082	0.083749677	20.54152732	19.76844777	0.046849732	-0.252276034	0.559401943	0	0	36.1347418	38.60663528	0.029567325	39.62384102	90.61459344	0.057714508	0.29047296	1.951969209	0	0
KY2019:KY.Chr11.1156	42.06889126	191.7844105	0.108365533	39.80011673	80.68488511	0.050935842	-0.327867676	0.470037295	0	0	69.16249698	179.4796739	0.03752096	68.06475589	100.1872384	0.021625583	-0.23930612	0.576360066	0	0	58.30015663	180.1809956	0.053011432	55.55823216	206.8849186	0.067024255	0.101862457	1.26433587	0	0
KY2019:KY.Chr2.2014	3.721733291	2.536479503	0.183122143	11.15579816	10.71461416	0.086094467	-0.327765622	0.470147769	0	0	26.62651225	24.24849928	0.034202378	12.99128928	7.319454454	0.043368481	0.103117906	1.267996073	0	0	7.446732489	2.236095751	0.040323562	13.78302742	10.08837059	0.053104557	0.119572896	1.316960962	0	0
KY2019:KY.UAContig4.12	8.295782314	16.66950819	0.242218936	17.54249559	35.04888521	0.113891538	-0.327716635	0.470200802	0	0	13.62521796	17.61991241	0.094911061	14.52096601	9.662851355	0.045826246	-0.316202548	0.482833566	0	0	19.61733977	17.64216318	0.04584285	18.27682301	25.6030501	0.076646141	0.223218687	1.671932286	0	0
KY2019:KY.Chr7.962	1203.332256	81929.72874	0.056580971	1034.152938	28457.43072	0.026608853	-0.327644253	0.470279186	0	0	1067.688748	110216.7569	0.096684821	1041.209663	31150.02246	0.028733067	-0.526976311	0.297182812	0	0	1094.204844	53866.26294	0.044990372	847.0535944	23741.67336	0.03308945	-0.133430035	0.735478471	0	0
KY2019:KY.Chr14.1176	124.9775684	860.8076191	0.055111466	127.0686949	418.5571319	0.025922543	-0.327564353	0.470365695	0	0	369.6378428	1563.646477	0.011444207	330.0735218	533.361867	0.00489554	-0.368785128	0.427774506	0	0	356.6746559	806.9140515	0.006342826	338.9286438	2319.448564	0.020191482	0.502885422	3.183357387	0	0
KY2019:KY.Chr3.1069	23.23336205	50.74272337	0.094004718	19.43108165	16.69955029	0.044229377	-0.327438829	0.470501672	0	0	18.31648323	13.91776695	0.041484454	9.940696843	4.436375905	0.044894659	0.034309304	1.082204408	0	0	28.87570681	32.21539912	0.038636544	26.40819999	26.44636523	0.037921752	-0.008109878	0.981499588	0	0
KY2019:KY.Chr3.875	13.4504754	25.49135425	0.140902156	11.15982689	8.256571443	0.066295619	-0.327432812	0.470508194	0	0	14.97497999	5.004324278	0.022315825	10.96783838	3.304788242	0.027472713	0.09028861	1.231086594	0	0	11.57524278	3.797704473	0.028343988	12.99978601	7.315089552	0.043285979	0.183886292	1.527166149	0	0
KY2019:KY.Chr14.953	1.470429814	0.496011414	0.229405102	1.275535082	0.175665287	0.107969511	-0.327301938	0.470649999	0	0	2.920768911	0.459630724	0.053878396	3.026697601	0.15531428	0.016954045	-0.502141334	0.314672415	0	0	2.954599632	0.40861618	0.046807805	1.86743823	0.241252254	0.069179734	0.169660608	1.477952961	0	0
KY2019:KY.Chr5.664	90.44365699	846.7691824	0.103516318	63.85737933	198.7054785	0.048729018	-0.327221157	0.470737551	0	0	125.3893763	104.6448985	0.006655744	113.2814917	147.0569427	0.011459551	0.235971037	1.721753571	0	0	103.780478	46.51285056	0.004318587	90.24140135	112.2030523	0.013778217	0.503851387	3.190445625	0	0
KY2019:KY.Chr1.1913	98.58563607	1252.926592	0.128913483	64.13248317	249.6555941	0.060699511	-0.327113151	0.470854635	0	0	142.410382	417.2646427	0.020574452	132.5559526	152.7426213	0.008692842	-0.374166514	0.422506612	0	0	165.6315842	415.7249195	0.015153737	136.6838578	492.2637452	0.026348955	0.240243649	1.738776052	0	0
KY2019:KY.Chr2.1075	117.8695908	523.0671527	0.037649039	119.8082307	254.5215824	0.017731738	-0.327002592	0.470974518	0	0	313.8284039	1277.094691	0.012966973	270.853276	533.1566039	0.007267526	-0.251451996	0.560464343	0	0	220.4883509	921.1078994	0.018946946	180.8105345	933.655493	0.02855875	0.178199988	1.507300966	0	0
KY2019:KY.Chr8.888	64.16967889	488.406842	0.118610192	45.78933045	117.1329566	0.055866379	-0.326971488	0.47100825	0	0	162.7115272	363.1256544	0.013715773	119.0173065	187.6931644	0.013250377	-0.014992068	0.966068555	0	0	174.6205738	482.0315058	0.015808279	60.41934376	197.3376325	0.054057743	0.533973303	3.41958432	0	0
KY2019:KY.Chr3.914	20.52071992	69.29917651	0.164567052	16.42459869	20.9186948	0.077543438	-0.326797838	0.471196616	0	0	24.07414488	7.829162913	0.013508701	18.46261687	5.826528736	0.0170932	0.102209787	1.265347423	0	0	21.08611748	4.254261717	0.009568216	25.74594823	14.6591665	0.022115232	0.363860534	2.311322403	0	0
KY2019:KY.Chr1.1586	13.32169602	52.8676504	0.29790032	11.67303529	19.12690911	0.140370936	-0.326793773	0.471201025	0	0	57.48472088	46.69811096	0.014131702	29.81613416	12.17248453	0.013692305	-0.013717895	0.968907001	0	0	37.76275741	10.01755281	0.007024805	33.56578576	36.9610839	0.032805832	0.669316819	4.669998954	0	0
KY2019:KY.Chr1.11	38.3742862	128.1424378	0.087018654	28.53590871	33.40577907	0.041024018	-0.326574171	0.471439354	0	0	55.7650177	223.243259	0.071788465	64.84210932	80.81456974	0.019220974	-0.572279268	0.267744602	0	0	40.72476984	25.84623332	0.015584037	54.90078395	145.8312665	0.048383085	0.492013572	3.104656707	0	0
KY2019:KY.Chr11.538	132.9491604	1242.427465	0.07029102	111.8783194	414.794608	0.03313914	-0.326558611	0.47145624	0	0	194.3547795	761.3783408	0.020156265	184.1060802	313.4031404	0.009246281	-0.338442987	0.458729879	0	0	167.8717473	543.9291893	0.019301326	156.0430683	908.6614139	0.03731755	0.28632598	1.933418979	0	0
KY2019:KY.Chr7.483	84.67058881	659.393281	0.091977025	60.89313491	160.790358	0.043363401	-0.326556022	0.471459052	0	0	105.4097774	269.2929332	0.024236124	97.90353859	110.9171129	0.011571823	-0.321061386	0.477461784	0	0	110.0053445	227.662428	0.018813249	118.2050178	430.6088813	0.030818476	0.214347365	1.638126195	0	0
KY2019:KY.Chr1.1646	30.67454168	157.949637	0.167865894	23.88512887	45.15099592	0.079142936	-0.32655031	0.471465252	0	0	54.71545189	87.89042889	0.029357671	42.27851359	37.00624953	0.020703113	-0.15168595	0.705202841	0	0	54.02567207	76.50634576	0.026211816	57.94663698	101.7110273	0.030290858	0.062814466	1.155618443	0	0
KY2019:KY.Chr7.1144	41.59517932	229.9698498	0.132918337	40.64794493	103.5489065	0.062671246	-0.32651657	0.471501882	0	0	44.19051523	42.63910989	0.021834839	49.09626137	25.01181023	0.010376438	-0.32310172	0.47522393	0	0	44.13198027	35.80759367	0.018385198	40.72003011	79.44362028	0.04791184	0.41597454	2.606000762	0	0
KY2019:KY.Chr8.1360	2.539532724	2.949800129	0.457388208	6.211235483	8.322583122	0.215725832	-0.326382811	0.471647122	0	0	7.754972645	1.292416159	0.021490268	11.92828303	4.212036277	0.029603035	0.139094393	1.37750888	0	0	7.148551004	2.669469682	0.05223829	4.095586736	0.987611538	0.058878115	0.051964947	1.127106477	0	0
KY2019:KY.Chr10.1175	39.0800523	96.79568835	0.063379052	41.37561968	51.19187347	0.02990281	-0.326233739	0.471809045	0	0	110.7172049	218.9070699	0.017857866	109.9369921	98.93725946	0.008186008	-0.338757385	0.458397885	0	0	94.63234932	52.95787835	0.005913592	78.52482289	134.3143814	0.021782543	0.566257251	3.683470723	0	0
KY2019:KY.Chr9.662	37.82608323	127.2678761	0.088947972	35.37370908	52.5268741	0.041977866	-0.326115692	0.471937303	0	0	84.8257371	115.1185045	0.01599889	84.62059918	82.71276299	0.01155102	-0.141469519	0.721988838	0	0	72.98553062	109.2004733	0.020499864	68.09183153	124.4265037	0.026836314	0.116971885	1.309097173	0	0
KY2019:KY.Chr10.1211	22.37687105	34.06680075	0.068035038	27.28586962	23.9155535	0.032122167	-0.325927795	0.472141531	0	0	63.69794426	41.51223797	0.01023117	48.62840668	39.55337049	0.016726436	0.213478103	1.634850755	0	0	90.32878906	53.91109207	0.006607326	55.20229961	79.70183144	0.026154954	0.597528208	3.958477908	0	0
KY2019:KY.Chr4.683	122.7395485	1519.411724	0.100857089	102.1944127	497.5975332	0.047645722	-0.325682515	0.472408261	0	0	271.8461157	1458.318373	0.019733589	251.804053	746.0739448	0.011766748	-0.224549642	0.59628018	0	0	283.2901272	985.8142577	0.012283785	259.6355238	885.4220205	0.013134759	0.029089876	1.069276204	0	0
KY2019:KY.Chr5.1117	45.63353696	161.736386	0.077667526	36.9317101	50.04495522	0.036691162	-0.325678003	0.472413168	0	0	61.6426207	28.81913473	0.007584357	63.49391206	29.80433537	0.007392907	-0.01110348	0.974757254	0	0	69.75917707	11.07303631	0.002275433	58.27104217	20.93191413	0.006164578	0.432839347	2.709188976	0	0
KY2019:KY.Chr1.1376	36.36128729	99.68762538	0.075398508	34.65879758	42.81632951	0.035643673	-0.3253803	0.472737113	0	0	92.17878382	166.263624	0.019567498	75.27601653	57.88816661	0.010215898	-0.282258758	0.522085041	0	0	71.39160261	66.31019889	0.013010263	55.99791435	86.44448744	0.02756726	0.326107531	2.118885683	0	0
KY2019:KY.Chr10.278	78.15289633	299.5960723	0.049050785	69.35408218	111.5477661	0.023190858	-0.325329141	0.4727928	0	0	114.4543951	121.5026746	0.009275149	97.43096139	88.0019788	0.0092704	-0.000222427	0.999487987	0	0	100.5271238	143.0257385	0.014152973	77.74575906	134.1971426	0.022201885	0.195542168	1.568708214	0	0
KY2019:KY.Chr2.883	130.3872838	1098.232241	0.06459869	118.8025721	431.0693072	0.030541855	-0.325328298	0.472793721	0	0	119.0417288	147.3800344	0.010400164	119.2721256	121.8876618	0.008568047	-0.084158375	0.823837682	0	0	106.9128498	93.48272196	0.00817846	117.4420365	173.5184693	0.012580519	0.187027024	1.538250355	0	0
KY2019:KY.Chr5.1005	3.062639556	3.639385204	0.388004042	3.68233266	2.488779488	0.183544079	-0.325095871	0.473046822	0	0	14.03494789	3.186102365	0.01617477	10.80362545	1.807208515	0.015483503	-0.01896889	0.957262638	0	0	9.33721793	3.656436299	0.041939478	9.799494095	2.529862046	0.026344474	-0.201933492	0.628154552	0	0
KY2019:KY.Chr5.45	51.00936039	341.9862109	0.131434337	50.73427409	160.0455552	0.062178568	-0.325068124	0.473077047	0	0	79.62901985	57.8419342	0.00912221	71.20501054	46.72638536	0.009215971	0.004441009	1.010278321	0	0	72.07123337	70.95476116	0.013660218	63.41532956	145.5055466	0.036181873	0.423033407	2.648703923	0	0
KY2019:KY.Chr7.842	12.5010613	27.38432974	0.175229954	17.0770302	24.17631461	0.082902076	-0.325042941	0.473104478	0	0	40.01697882	19.76797589	0.012344503	35.8169794	15.65155182	0.012200552	-0.005094119	0.988338858	0	0	26.51790124	14.99161617	0.021319163	28.18262774	32.27627633	0.040636889	0.2801503	1.906120282	0	0
KY2019:KY.Chr1.1822	749.5703769	55042.88233	0.097966217	645.4463439	19315.37446	0.046364208	-0.324893496	0.47326731	0	0	411.9253514	14248.09352	0.083969142	313.0010002	2854.172036	0.029133234	-0.459731019	0.346951669	0	0	453.5129659	13150.80045	0.063940021	454.8801807	5574.098136	0.026938945	-0.375392191	0.421315861	0	0
KY2019:KY.Chr6.308	2131.951742	208934.6847	0.04596802	2202.940427	105642.9268	0.021768822	-0.324620884	0.473564491	0	0	3655.37828	227839.0386	0.017051535	4090.726105	247629.5384	0.014797953	-0.061561842	0.867837001	0	0	3941.326214	65707.56396	0.004229905	3999.035538	241545.3504	0.015103867	0.552757552	3.570734331	0	0
KY2019:KY.Chr4.640	24.8292539	59.80014091	0.0970007	26.12646746	31.37154095	0.045959412	-0.324400403	0.473804952	0	0	43.60072025	91.21608925	0.047982638	50.87114488	65.6253191	0.025358783	-0.276955717	0.528499142	0	0	32.50151525	42.48914725	0.040222661	34.77281052	37.89834157	0.031343004	-0.10833018	0.779237455	0	0
KY2019:KY.Chr9.775	9.806413255	19.8629667	0.206549302	25.81437857	65.22805252	0.097883855	-0.32431267	0.473900682	0	0	48.15680856	50.67862377	0.021852917	40.39481846	25.50731485	0.01563196	-0.145495996	0.715326013	0	0	57.05225446	27.28318762	0.008382035	50.86831705	60.98576787	0.023568598	0.448984269	2.811799044	0	0
KY2019:KY.Chr3.379	8.39145459	11.73443846	0.166643283	8.050541102	5.118809248	0.078980304	-0.324269012	0.47394832	0	0	22.55254594	15.05677246	0.029603341	18.173317	8.944676452	0.027082966	-0.038644503	0.914861806	0	0	22.83511314	7.875449924	0.015103202	16.26559627	5.908285752	0.022331686	0.169852476	1.47860606	0	0
KY2019:KY.Chr1.2049	47.7520754	440.3251958	0.193103006	36.33682009	120.9677706	0.091616952	-0.323813194	0.474446017	0	0	83.55241775	194.2533806	0.027825985	63.14569163	28.83709755	0.007232095	-0.585186445	0.259904366	0	0	92.38923136	66.51880704	0.007792947	122.9457968	545.8527977	0.03611172	0.665946425	4.633897805	0	0
KY2019:KY.Chr8.429	49.48212253	113.3909121	0.046310728	52.22011824	59.9180977	0.021972644	-0.323799293	0.474461209	0	0	167.6279406	223.5460731	0.007955624	161.1178737	154.5797016	0.00595477	-0.125809205	0.748498169	0	0	138.7914819	311.8610841	0.016189579	149.1507162	733.8971273	0.032990166	0.309148943	2.037740821	0	0
KY2019:KY.Chr2.1258	46.81715699	563.5135869	0.257095407	80.49919944	790.5165466	0.121991014	-0.323766475	0.474497057	0	0	121.8235241	468.8288802	0.031590176	118.4268041	362.9300872	0.025877538	-0.086629085	0.819164097	0	0	98.93233393	254.3341007	0.025985321	87.59744244	235.97102	0.030752174	0.073147733	1.183444068	0	0
KY2019:KY.Chr3.1554	20.07897421	35.62505072	0.088363406	17.90737247	13.44796631	0.041936567	-0.323679569	0.474592016	0	0	48.21462433	45.76796163	0.019688109	56.48066194	42.647328	0.013368795	-0.168111726	0.6790289	0	0	34.30291738	19.91565777	0.016925151	48.10031316	47.09109112	0.02035368	0.080110405	1.202570069	0	0
KY2019:KY.Chr1.2623	14.1225641	27.94679612	0.140121545	17.06129971	19.3763898	0.066565414	-0.323256279	0.47505481	0	0	33.87314793	72.136758	0.062870296	34.22496285	23.69599362	0.020229677	-0.492456549	0.321768439	0	0	30.59209302	19.50567442	0.020842153	16.65873637	10.92476724	0.039366616	0.276185494	1.888797957	0	0
KY2019:KY.Chr2.1045	227.5139292	5248.382445	0.101393355	194.5951396	1825.09159	0.048197075	-0.322988806	0.475347472	0	0	207.1825934	900.3465643	0.020975059	154.3079082	160.8380329	0.006754798	-0.492090797	0.322039523	0	0	237.5466799	533.7008403	0.009458014	316.2426142	2477.657327	0.024774247	0.418200501	2.619392084	0	0
KY2019:KY.Chr5.58	40.07599611	138.2504061	0.086079109	34.73662201	49.37628439	0.040920718	-0.322954524	0.475385009	0	0	122.2114372	228.7622012	0.015316536	105.5025181	76.76870883	0.006896974	-0.346501978	0.450295942	0	0	150.7095581	496.3760487	0.021853914	130.2312857	496.3616177	0.029266281	0.12683831	1.339178007	0	0
KY2019:KY.Chr1.181	4.37447152	4.842668974	0.253065881	6.577451742	5.207043973	0.120358261	-0.322757692	0.475600506	0	0	32.47636409	36.73142338	0.034825949	25.23267468	12.50790073	0.019645263	-0.248645106	0.564098426	0	0	20.85570231	11.76177223	0.027041024	19.23385133	9.255935442	0.025020029	-0.033735319	0.925261891	0	0
KY2019:KY.Chr5.86	16.83623554	42.99059785	0.151664347	17.91304866	23.17306532	0.072217837	-0.322239024	0.476168845	0	0	41.57007419	43.18359682	0.02498948	30.27140876	12.91432847	0.014093101	-0.24875065	0.563961355	0	0	34.56201683	38.36329783	0.032115729	35.66348312	48.54003177	0.038163882	0.074934764	1.188323703	0	0
KY2019:KY.Chr2.1552	4.4479608	6.591036341	0.333143853	3.613937089	2.073615778	0.158769513	-0.321864691	0.476579446	0	0	27.43177639	74.11117053	0.098486297	20.70138793	17.36802131	0.040527649	-0.385624393	0.411505461	0	0	8.055932511	4.1901476	0.064565078	9.671599391	4.453567728	0.047611456	-0.13228622	0.737418082	0	0
KY2019:KY.Chr3.1724	62.6739963	271.8038753	0.069195981	52.55445363	91.13412166	0.032996051	-0.321618908	0.476849241	0	0	92.82979937	437.2219536	0.050737275	95.2793571	232.2808319	0.025586786	-0.2973114	0.504299571	0	0	89.77588086	164.0461964	0.020353862	98.09331635	133.0023095	0.013822301	-0.168066468	0.679099672	0	0
KY2019:KY.Chr3.785	18.86574608	43.8798171	0.123286873	27.81426024	45.48901392	0.058799211	-0.321545344	0.476930022	0	0	63.82347481	108.9117368	0.026737069	56.83463828	62.88003849	0.019466443	-0.137827195	0.728069445	0	0	52.79263383	158.5092257	0.056873229	52.26560629	79.40892204	0.029069483	-0.29147057	0.511127705	0	0
KY2019:KY.Chr8.1013	23.14115989	111.0865234	0.207439343	22.19318609	48.7579604	0.098993395	-0.321284908	0.477216104	0	0	33.00393758	14.93083481	0.013707321	38.27634384	21.04069357	0.014361479	0.020246581	1.047723257	0	0	57.64202122	44.25362078	0.013318963	43.59242458	63.72202132	0.03353262	0.400997086	2.517659971	0	0
KY2019:KY.Chr1.1680	29.97680778	70.33027597	0.078265715	23.03263799	19.83058087	0.037380755	-0.320923483	0.47761341	0	0	73.12480235	315.1623471	0.058939292	77.71213192	191.6474609	0.031734044	-0.268879493	0.538419158	0	0	72.22937403	248.8793673	0.047704702	84.81010926	306.5823467	0.042623774	-0.048909293	0.893492092	0	0
KY2019:KY.Chr14.632	34.8341467	89.82325921	0.074025007	30.51958167	32.93459537	0.03535861	-0.320883277	0.477657638	0	0	110.6264192	337.9144914	0.027611443	104.5674506	172.2549351	0.015753557	-0.243710473	0.570544502	0	0	95.15875387	184.4187671	0.020366088	83.76718996	406.3898282	0.057915517	0.453887313	2.843723203	0	0
KY2019:KY.Chr11.565	43.91070023	268.3984195	0.139199998	32.5979014	70.67522227	0.066510146	-0.320751329	0.47780278	0	0	155.4731554	601.6638087	0.024891041	144.4185576	268.8734399	0.012891454	-0.285741166	0.517915422	0	0	131.0488101	428.9106484	0.024974722	97.06413361	580.6507086	0.061630742	0.392296731	2.467724846	0	0
KY2019:KY.Chr10.1417	15.4481852	29.03783968	0.121677245	15.68140605	14.30225474	0.058161354	-0.32057486	0.477996966	0	0	96.66960523	2005.782	0.214636629	238.3468003	6068.388307	0.106820526	-0.303049129	0.497680785	0	0	58.71973537	598.7634145	0.173654914	72.64924326	998.0232143	0.189094307	0.036991377	1.088908472	0	0
KY2019:KY.Chr14.642	26.84867581	66.27676074	0.091942336	26.62131989	31.14813985	0.043951424	-0.320542585	0.478032492	0	0	103.9962865	241.8494123	0.022361935	83.95767176	69.59270142	0.009872859	-0.355066451	0.441502893	0	0	79.15852058	229.9985483	0.036705383	75.47241884	316.7805518	0.055613723	0.180452216	1.515138066	0	0
KY2019:KY.Chr5.119	20.50819517	125.1280184	0.297508709	15.18215613	32.78176009	0.142221535	-0.320534322	0.478041586	0	0	37.34848437	49.74927943	0.035664885	37.87289178	37.64892166	0.026247963	-0.133145222	0.73596096	0	0	35.8869492	35.26369971	0.027381346	48.04381698	130.4464795	0.05651417	0.31470256	2.063966103	0	0
KY2019:KY.Chr8.262	68.41545595	297.0683147	0.063466987	61.19693022	113.6285052	0.030340869	-0.320519862	0.478057498	0	0	119.0581128	178.09724	0.012564326	112.8376688	75.47620467	0.005927913	-0.326237357	0.471805093	0	0	110.4669651	136.6572029	0.011198702	103.7407947	259.4963423	0.024111937	0.333064417	2.153101047	0	0
KY2019:KY.Chr6.171	63.88946823	411.3037678	0.100763708	51.43908859	127.4978606	0.0481855	-0.320387774	0.478202926	0	0	177.5985834	361.9122635	0.01147425	132.8422833	144.0620321	0.008163509	-0.147847432	0.711463407	0	0	172.9064417	394.9428298	0.013210276	166.0181555	678.1132944	0.024603171	0.270079203	1.86242672	0	0
KY2019:KY.Chr7.932	94.33550805	564.3849208	0.063419822	79.41691743	191.3122511	0.030333095	-0.320308286	0.478290447	0	0	236.4409692	2738.924736	0.048993068	250.5944471	880.3803318	0.014019336	-0.543407191	0.286149379	0	0	162.4738989	405.3552454	0.015355664	170.4498126	279.6910931	0.00962688	-0.202783012	0.626926976	0	0
KY2019:KY.Chr11.271	13.33668449	33.2877284	0.187149385	10.35354843	9.60043888	0.089559704	-0.320075757	0.478546611	0	0	37.15270376	26.92792517	0.019508418	29.84677773	13.68601765	0.015363218	-0.103739849	0.787517368	0	0	24.22232422	10.72885445	0.018286127	42.58235013	56.07195942	0.030923346	0.228164752	1.691082316	0	0
KY2019:KY.Chr2.2213	1.128215176	0.567165923	0.44558058	2.17990913	1.013557512	0.213290551	-0.319954638	0.478680087	0	0	1.845482431	0.246876339	0.072486919	1.587438464	0.181819739	0.07215181	-0.002012408	0.995376973	0	0	2.033962446	0.31044351	0.075040674	0.680425901	0.067929898	0.146723368	0.291202564	1.955251202	0	0
KY2019:KY.Chr6.38	34.58152565	98.22304826	0.082134404	28.8892824	32.81406577	0.039317558	-0.319938574	0.478697794	0	0	84.68353461	91.99065306	0.01282761	66.31374565	61.36416428	0.013954289	0.036561957	1.08783234	0	0	70.51252912	80.33450395	0.016157328	66.86331588	130.3451475	0.029155403	0.256349515	1.80446934	0	0
KY2019:KY.Chr3.422	21.72726733	100.3635758	0.212601297	22.7661204	52.76661909	0.101807837	-0.319784699	0.478867431	0	0	75.27469387	227.4862803	0.04014738	62.15695638	119.6543243	0.03097055	-0.112708295	0.771421448	0	0	87.23016312	210.4648763	0.027659623	62.86896589	178.0895159	0.045057358	0.21191946	1.628993931	0	0
KY2019:KY.Chr2.1012	42.77762235	818.634072	0.447359364	16.13444648	55.77629251	0.214260198	-0.31971503	0.478944257	0	0	36.84290702	57.98411758	0.042717052	30.80990526	17.71040262	0.018657253	-0.359753563	0.43676359	0	0	47.80031209	57.68364596	0.025245922	35.57614051	74.77506541	0.059079817	0.3692479	2.340172682	0	0
KY2019:KY.Chr8.1040	2.323586312	5.354599705	0.9917664	6.610378592	20.75864078	0.475057575	-0.319663144	0.479001482	0	0	20.98756128	44.23596947	0.100427256	12.51006585	22.42821283	0.143309664	0.154423882	1.426999698	0	0	17.54877634	55.62560675	0.180626341	15.24609579	42.08915001	0.181072654	0.001071784	1.002470919	0	0
KY2019:KY.Chr2.1376	4.005311253	7.286939716	0.454226675	4.906083709	5.239715731	0.217689669	-0.319434817	0.479253379	0	0	11.81947157	4.908326863	0.035134789	12.25410571	4.832827425	0.032183853	-0.038099314	0.916010994	0	0	7.968665336	1.18027526	0.018587121	10.43195875	5.592325266	0.05138788	0.441648573	2.764703582	0	0
KY2019:KY.Chr1.2531	337.9599548	11910.44861	0.104279186	149.4234578	1116.098734	0.049987918	-0.319332582	0.479366208	0	0	529.6275444	8488.425623	0.030261191	470.1623881	3211.621023	0.014528759	-0.318657496	0.480111936	0	0	604.6470799	10226.88754	0.027973033	511.0877208	10854.88336	0.041556051	0.171894707	1.485575447	0	0
KY2019:KY.Chr5.872	42.81258001	95.3132042	0.052000829	47.96083163	57.34870021	0.024931601	-0.3192601	0.479446222	0	0	142.8547452	645.8593717	0.031648172	127.8187298	152.254007	0.009319224	-0.530968888	0.294463263	0	0	121.1667919	64.89431948	0.004420175	97.214473	85.16003219	0.00901102	0.309334501	2.038611593	0	0
KY2019:KY.Chr11.220	48.52039373	195.7416493	0.083144708	33.79799242	45.53637284	0.03986361	-0.319257984	0.479448554	0	0	112.6169558	267.7166877	0.02110901	86.58235801	98.93370329	0.013197311	-0.203982429	0.625198008	0	0	91.61849183	43.24654111	0.00515211	87.12610637	112.3379419	0.014798914	0.45824475	2.872398687	0	0
KY2019:KY.Chr8.290	99.06774354	943.7562973	0.096160192	104.4224894	502.9363176	0.046123782	-0.319070407	0.479655677	0	0	161.2356851	609.5770228	0.023448024	269.00894	1600.35762	0.022114831	-0.025422638	0.943142629	0	0	223.7584197	1351.145117	0.026986293	393.9472358	6135.797318	0.039536197	0.165851667	1.465047348	0	0
KY2019:KY.Chr5.157	50.13396931	181.5094657	0.072216277	41.06164652	58.46057649	0.034672916	-0.318644723	0.480126052	0	0	116.4874396	718.489674	0.052949557	119.1807613	320.3246916	0.022551639	-0.370684225	0.425907983	0	0	87.85821698	97.43607365	0.01262278	89.17228336	166.2997919	0.020913751	0.219276926	1.656826072	0	0
KY2019:KY.Chr8.704	83.02852788	805.8478874	0.116895662	98.205702	541.3890591	0.056135302	-0.31856233	0.480217153	0	0	429.8411878	2135.452635	0.011557766	361.0180768	1558.319496	0.01195635	0.01472472	1.034486249	0	0	460.4918019	2035.5153	0.009599101	232.3993026	1056.611534	0.019563462	0.309215141	2.03805148	0	0
KY2019:KY.Chr2.2130	417.3362422	25252.56004	0.144988384	279.5032945	5441.543835	0.069654354	-0.318384941	0.480413341	0	0	258.1149627	2790.194313	0.041880136	222.0877761	787.6956561	0.015970155	-0.418698947	0.381330065	0	0	265.7098974	998.3337502	0.014140354	231.3889963	1168.441519	0.021823358	0.188461286	1.543338873	0	0
KY2019:KY.Chr3.10	120.4223369	1482.836896	0.102253759	88.37256271	383.6466922	0.049124321	-0.318382722	0.480415796	0	0	198.9632146	735.6416762	0.018583211	167.5963528	431.3081918	0.01535531	-0.082862167	0.826300148	0	0	192.2359124	522.9075609	0.014149982	190.081566	1412.956035	0.039106473	0.441492771	2.763711855	0	0
KY2019:KY.Chr8.676	40.08811401	418.5001551	0.260414027	29.76840762	110.9318915	0.125182958	-0.318119163	0.480707431	0	0	78.51143664	202.0950444	0.032786104	74.67001658	108.9241835	0.019535828	-0.224857998	0.595856952	0	0	86.24488337	90.6568306	0.01218804	66.09025431	115.33764	0.026405611	0.335762361	2.166518242	0	0
KY2019:KY.Chr7.1215	36.26469495	128.549817	0.097746993	41.55234928	81.13973795	0.046994002	-0.31806097	0.480771843	0	0	52.79368782	17.85907729	0.006407594	51.50815367	13.89069452	0.005235667	-0.087723022	0.817103424	0	0	51.62670873	12.17598434	0.004568306	61.38017402	23.18092577	0.006152825	0.129319343	1.346850452	0	0
KY2019:KY.Chr5.167	87.30041897	615.4543615	0.080753843	74.86345189	217.6049149	0.038826568	-0.318034194	0.48080149	0	0	83.90411226	77.18956619	0.010964583	81.31846326	65.8266523	0.009954592	-0.041968663	0.907886055	0	0	126.6651071	137.2179954	0.008552579	93.67683318	105.8002542	0.012056529	0.149125229	1.409695134	0	0
KY2019:KY.Chr10.889	30.97348569	160.3165604	0.167108377	25.41658381	51.914237	0.080362256	-0.317946101	0.480899028	0	0	33.98610908	17.69549524	0.015320037	28.6829116	9.978027602	0.012128253	-0.101461596	0.791659511	0	0	32.27769017	8.856421346	0.008500674	46.74038232	44.49326799	0.02036619	0.379456412	2.395832378	0	0
KY2019:KY.Chr11.690	84.48016647	1983.176413	0.277876504	84.77105783	960.433298	0.133650936	-0.317879823	0.480972425	0	0	255.6885739	4720.12791	0.072198991	214.0357911	1384.932179	0.030231222	-0.378075424	0.418720838	0	0	235.2100161	4770.778026	0.086233812	267.9028078	15672.85505	0.218370308	0.403516	2.532304939	0	0
KY2019:KY.Chr9.698	12.88652483	23.3160519	0.140405262	18.72552075	23.68760056	0.067554341	-0.317730121	0.481138243	0	0	1.577876325	0.532567851	0.213908985	4.968823133	1.626180659	0.065866065	-0.511567311	0.307916308	0	0	4.125250968	12.75453724	0.749486745	0.960625479	0.191698653	0.207735566	-0.557253098	0.277170433	0	0
KY2019:KY.Chr9.92	34.11531934	322.7290079	0.277293137	41.89521612	234.2263256	0.133446392	-0.317632286	0.481246645	0	0	133.1923157	270.5036758	0.015248068	115.6212192	108.5288425	0.008118393	-0.27374475	0.532421091	0	0	95.69837825	107.7998544	0.011770882	83.43610072	158.5585813	0.022776225	0.286672734	1.934963327	0	0
KY2019:KY.Chr9.402	46.47918049	257.792396	0.119330972	33.69064679	65.21577313	0.05745581	-0.317419229	0.481482796	0	0	83.62750422	114.0872666	0.01631319	72.72243343	76.53923274	0.014472625	-0.051991605	0.887173202	0	0	55.43070956	52.97674034	0.01724187	65.67402297	164.3644003	0.038108383	0.344436162	2.210223311	0	0
KY2019:KY.Chr1.1259	105.1757137	1922.839462	0.173824941	80.41925259	541.2759981	0.083694844	-0.317413387	0.48148927	0	0	250.5265589	828.0331909	0.013192898	193.1377445	310.4316079	0.008322075	-0.200108575	0.630799617	0	0	257.974993	563.0548059	0.008460489	237.7869534	1671.630212	0.029564066	0.543368716	3.49436847	0	0
KY2019:KY.Chr1.2441	1.138160811	0.859052235	0.663150828	1.410548756	0.635304865	0.319305189	-0.31740634	0.481497083	0	0	3.205006599	0.571760754	0.055661703	2.579355982	0.405378888	0.060931036	0.039282073	1.094667118	0	0	1.339675669	0.158619975	0.088380924	2.076649429	0.277412721	0.064327992	-0.137958539	0.727849281	0	0
KY2019:KY.Chr9.969	119.7058335	2407.662002	0.168021512	151.7954542	1864.26785	0.080907872	-0.317374111	0.481532817	0	0	406.8119811	4581.203792	0.027681661	314.1622971	893.0247253	0.009048058	-0.485636786	0.326861094	0	0	357.9129576	2948.864513	0.023019717	460.9392631	5233.637116	0.024632937	0.029416224	1.070079923	0	0
KY2019:KY.Chr4.592	3.65009342	3.245040409	0.243563468	7.171097689	6.03200766	0.117298	-0.317321542	0.481591106	0	0	48.63283692	272.5992105	0.115256489	44.67631776	86.06803914	0.043120835	-0.426978219	0.374129347	0	0	33.35968655	202.3878194	0.181861366	25.85152882	95.48464661	0.142876592	-0.104779367	0.785634658	0	0
KY2019:KY.Chr1.1042	115.7189531	1690.209352	0.126220969	73.64377879	330.1006164	0.060865922	-0.316757303	0.482217198	0	0	255.3646756	2066.880025	0.031695209	216.8360795	1181.555211	0.02512991	-0.100802698	0.79286147	0	0	337.7364824	1891.714878	0.016584399	235.3907974	1806.947371	0.032611182	0.293666815	1.966377075	0	0
KY2019:KY.Chr7.1091	9.219414682	25.93822739	0.305164207	11.51226521	19.50451875	0.147168095	-0.316719926	0.482258704	0	0	12.3884045	11.11299392	0.072410296	10.21009307	11.69155783	0.112153538	0.190012658	1.548861753	0	0	6.950514844	6.847960725	0.141751385	9.057041831	8.270345424	0.100820977	-0.147976409	0.711252148	0	0
KY2019:KY.Chr10.980	363.4155891	13800.27919	0.104491453	210.9724413	2244.601406	0.050429861	-0.316392993	0.482621875	0	0	307.3514958	1618.458831	0.017132905	321.3139675	840.9669564	0.008145537	-0.322911272	0.475432333	0	0	390.436773	2305.27153	0.015122398	312.9859519	2405.164421	0.024552464	0.210474423	1.623582715	0	0
KY2019:KY.Chr11.609	684.7021778	70317.54055	0.149989292	461.4648377	15418.44526	0.072404132	-0.3162969	0.482728674	0	0	1054.821112	32179.4613	0.028921522	925.15927	9495.141203	0.011093496	-0.416152724	0.383572344	0	0	1388.101767	18714.75946	0.009712737	1248.355407	24944.10049	0.016006315	0.216949719	1.647971627	0	0
KY2019:KY.Chr9.984	13.9458726	38.43889647	0.197642129	19.08943816	34.78655947	0.095460825	-0.31605434	0.482998364	0	0	41.193728	28.36661676	0.0167165	36.2850721	21.00032275	0.015950342	-0.020375359	0.954167559	0	0	38.65627871	29.89894881	0.02000856	36.06103913	40.05869488	0.030804937	0.18740449	1.539587906	0	0
KY2019:KY.Chr11.502	52.28505161	351.7866242	0.128683908	55.2719785	189.8860708	0.062156004	-0.316041154	0.483013028	0	0	92.61730711	208.4064632	0.024295558	99.09651344	165.93357	0.016897307	-0.157709377	0.695489562	0	0	115.55473	73.2049074	0.005482325	89.92270227	150.1710633	0.018571525	0.529882816	3.38752719	0	0
KY2019:KY.Chr5.117	16.84036503	52.28930946	0.184378342	18.28921998	29.79990011	0.089089073	-0.315885463	0.483186214	0	0	43.7758348	56.4139522	0.029438634	37.75090421	25.41177206	0.017831186	-0.217737418	0.605706977	0	0	62.51020066	24.67784473	0.006315467	52.92835933	77.68422057	0.027730388	0.642550507	4.390868957	0	0
KY2019:KY.Chr1.1323	119.9427846	2139.982123	0.148751684	116.2148538	970.7617253	0.071876904	-0.315872527	0.483200607	0	0	136.1574603	226.2058777	0.012201719	132.6549966	130.3774318	0.007408925	-0.216665805	0.607203378	0	0	166.7732581	341.403027	0.012274803	146.3599374	487.2215059	0.022744795	0.267867479	1.852966194	0	0
KY2019:KY.Chr11.303	20.72588918	35.75104438	0.083226645	23.51409752	22.23672481	0.040217419	-0.315848199	0.483227685	0	0	22.74412751	17.52813922	0.033884201	29.31077052	20.03011912	0.023314659	-0.16236819	0.688068726	0	0	50.22934795	40.87547014	0.016201219	38.9156913	49.58831528	0.032743858	0.305582174	2.021073723	0	0
KY2019:KY.Chr14.249	89.26657339	764.1434993	0.095895272	77.21627683	276.3097506	0.046342397	-0.315818698	0.483260499	0	0	202.3265893	439.7988056	0.010743558	139.5638556	237.649716	0.012200886	0.055243258	1.135646682	0	0	195.7940609	272.2745145	0.007102446	149.9621919	227.1795571	0.010101961	0.152997725	1.422321409	0	0
KY2019:KY.Chr3.1126	29.41911263	96.70660633	0.111737	25.96140683	36.39725722	0.054002294	-0.315784793	0.483298227	0	0	72.70363049	51.84597335	0.009808505	72.60162093	44.95509973	0.008528769	-0.060716505	0.869527925	0	0	95.03527666	138.9925069	0.0153894	73.07140737	154.0047467	0.028842916	0.272817461	1.874206662	0	0
KY2019:KY.Chr7.400	59.43123833	230.3980576	0.065230282	56.39662997	100.3227007	0.031542267	-0.315556346	0.483552516	0	0	115.7674793	177.886991	0.013273059	113.9452895	85.51935855	0.006586758	-0.304299352	0.496250186	0	0	96.38319294	51.42510434	0.0055357	117.2573298	126.0805848	0.009169976	0.219195652	1.656516068	0	0
KY2019:KY.Chr2.972	15.47834533	33.92605455	0.14160686	20.30912198	28.25204861	0.068496385	-0.315416644	0.483708099	0	0	52.87587255	31.12584202	0.011132841	53.5928532	32.42357387	0.011288783	0.006041111	1.014007386	0	0	42.71782244	27.46801884	0.015052517	26.11720848	15.72557193	0.023054353	0.185143814	1.53159455	0	0
KY2019:KY.Chr5.620	79.31681082	298.5249187	0.047451517	64.50822011	95.55233967	0.022962079	-0.315238894	0.48390611	0	0	112.2355236	300.4017069	0.023847438	113.9011185	155.0459675	0.011951007	-0.300037225	0.501144274	0	0	90.48854412	72.98684789	0.008913688	114.4885521	193.0562041	0.014728538	0.21810223	1.652350632	0	0
KY2019:KY.Chr1.2298	9.831306926	39.90627767	0.412875118	5.801838228	6.728869511	0.199899117	-0.315007835	0.484163633	0	0	43.02467802	50.04727506	0.027036171	33.60597533	24.37383304	0.021581957	-0.097854355	0.798262335	0	0	40.42471799	56.85174386	0.034789629	32.09488267	48.40374492	0.046990209	0.130557586	1.350695893	0	0
KY2019:KY.Chr1.4	60.49588333	353.944832	0.096712794	46.54525093	101.4670068	0.046835385	-0.314909833	0.484272898	0	0	79.75568868	327.7190745	0.0515203	73.06430944	68.99896805	0.012925044	-0.600546353	0.25087284	0	0	64.22298967	80.25001817	0.019456472	73.77291819	193.7996094	0.035608934	0.26249487	1.830184527	0	0
KY2019:KY.Chr1.1046	277.5353	2796.402524	0.036304731	233.0604671	955.2363689	0.017586265	-0.314789602	0.484406977	0	0	448.1860241	5575.591608	0.027757116	419.9514485	1570.050362	0.00890257	-0.49385892	0.320731087	0	0	427.2207285	2522.80488	0.013822259	467.5606736	3794.558991	0.017357427	0.098906327	1.255759062	0	0
KY2019:KY.Chr9.48	164.948286	1914.12103	0.070351568	193.049999	1270.555721	0.034092128	-0.314619672	0.484596562	0	0	704.5942396	5295.008035	0.010665677	716.7034839	5223.003036	0.010168134	-0.0207472	0.953351016	0	0	675.0665886	4404.764887	0.009665615	657.2841737	10079.26747	0.023330423	0.382693115	2.413754634	0	0
KY2019:KY.Chr1.1372	265.0517362	4089.395426	0.058210027	232.7962923	1528.871064	0.028211017	-0.314579057	0.484641881	0	0	413.3090814	2302.345218	0.013477848	385.0740797	1467.788682	0.009898627	-0.134045585	0.734436759	0	0	466.7797083	1264.588511	0.005803972	443.9776943	2549.55506	0.012934275	0.348016797	2.228521261	0	0
KY2019:KY.Chr9.661	43.53253415	491.9345718	0.259584912	37.37395275	175.7648913	0.125832859	-0.31448538	0.484746429	0	0	47.64964527	216.9348653	0.095545451	16.1750721	13.12062994	0.050148995	-0.279947776	0.524870567	0	0	22.50336026	27.79224214	0.054881862	9.255038657	59.33500691	0.69271489	1.101125684	12.62192762	1	0
KY2019:KY.Chr1.2216	24.32318887	179.6571154	0.303671055	16.15103912	38.45164041	0.147405583	-0.313889464	0.485412029	0	0	65.18626761	88.81701482	0.020901812	61.46683367	89.38933883	0.023659417	0.053820099	1.131931385	0	0	73.29976289	130.6058959	0.024308471	48.80260901	252.6013222	0.106059491	0.639791896	4.363067138	0	0
KY2019:KY.Chr12.593	26.3077946	94.07846927	0.135931891	25.04007342	41.37264885	0.065984531	-0.313879226	0.485423476	0	0	44.85422068	24.88147595	0.012367147	35.12306469	19.47433698	0.01578621	0.106008366	1.276463359	0	0	47.48285644	30.16269136	0.013378161	54.11862566	110.6938815	0.03779463	0.451033682	2.825099055	0	0
KY2019:KY.Chr3.1526	286.0841915	11780.10138	0.143933308	196.8821461	2708.918391	0.069884885	-0.313778056	0.485536572	0	0	606.8487088	14579.48637	0.039589622	481.0759183	1558.513006	0.006734156	-0.769298164	0.170099022	0	1	443.0127505	3219.356991	0.016403506	508.6135318	8502.294442	0.032867019	0.301823634	2.003658181	0	0
KY2019:KY.Chr2.913	1.178653928	1.44608936	1.040932373	1.523142516	1.173171458	0.505685391	-0.313542108	0.485800427	0	0	5.786120278	6.384553329	0.190702157	5.588694058	3.230832657	0.103441258	-0.265661812	0.542423115	0	0	5.492054041	1.737554354	0.057606143	2.768379639	1.167753551	0.152370153	0.422431109	2.645033065	0	0
KY2019:KY.Chr9.458	72.28626831	400.2372825	0.076595972	45.83302984	78.17133066	0.03721263	-0.313515561	0.485830116	0	0	139.3278376	150.7106365	0.007763689	124.5736231	63.28438407	0.004077973	-0.279623744	0.525262282	0	0	153.5473037	131.6112915	0.005582243	159.0492518	308.3918089	0.012191007	0.339230812	2.183890418	0	0
KY2019:KY.Chr12.846	59.18450564	464.6654768	0.132655224	43.87985083	124.1191453	0.0644627	-0.313415867	0.485941662	0	0	41.15576107	19.65972131	0.011606896	42.04717175	20.81606276	0.011774027	0.006208928	1.014399285	0	0	70.64451374	55.97955403	0.011216892	48.59596782	61.44481623	0.026018651	0.365412224	2.319595392	0	0
KY2019:KY.Chr1.2498	114.9268102	2161.852081	0.163675347	91.98527453	673.2709618	0.079570716	-0.313230003	0.48614967	0	0	251.9050736	1172.14007	0.01847165	228.0879481	491.657086	0.009450562	-0.291048057	0.51162522	0	0	164.1483686	415.4633558	0.01541912	206.1992234	951.7227729	0.022383934	0.161876828	1.451699838	0	0
KY2019:KY.Chr14.1081	28.81128332	222.3683905	0.267884661	31.68050128	130.7165891	0.130240669	-0.313201229	0.486181883	0	0	39.61246299	49.32016797	0.031431192	48.62663733	34.46855598	0.014577217	-0.33368624	0.46378187	0	0	48.9451342	41.28196928	0.017232225	42.19920139	40.71973252	0.022866329	0.122855093	1.326951627	0	0
KY2019:KY.Chr1.71	67.89864232	445.6997543	0.096676343	74.9270306	263.9968376	0.047024229	-0.312998533	0.486408852	0	0	119.2164406	275.743955	0.019401428	96.02837256	97.52955843	0.010576382	-0.263496578	0.545134204	0	0	143.606886	265.0134547	0.012850422	132.8118993	396.7132416	0.022490687	0.243085329	1.750190538	0	0
KY2019:KY.Chr5.879	21.33614094	76.11670004	0.167204595	29.88267431	72.68471834	0.081396211	-0.31264402	0.486806065	0	0	42.90515077	36.69260003	0.019932401	49.48610644	35.29126605	0.014411217	-0.140858953	0.723004569	0	0	23.20828357	12.84143308	0.023841164	42.36430726	75.48565222	0.042059509	0.246536745	1.764155014	0	0
KY2019:KY.Chr7.238	400.1603975	13226.06281	0.082596638	308.0967738	3817.480495	0.040216338	-0.312559844	0.486900423	0	0	734.6793199	8085.424093	0.01497984	703.7690734	2958.497122	0.005973251	-0.399296379	0.398752657	0	0	617.8799664	1526.609916	0.003998709	498.4905039	3838.837363	0.015448486	0.586966083	3.863368402	0	0
KY2019:KY.Chr11.851	9.12875811	27.9322729	0.33518369	5.792485441	5.476444888	0.163218289	-0.312514058	0.486951764	0	0	18.32007425	9.77716326	0.029131202	15.34851472	6.202080716	0.026327202	-0.043953704	0.903745819	0	0	13.41723179	7.319090084	0.040656618	8.136031307	5.897980613	0.089100085	0.340746871	2.19152722	0	0
KY2019:KY.Chr14.43	4.360391528	12.20643749	0.64200433	5.74491495	10.31824571	0.312635765	-0.312499299	0.486968312	0	0	43.45603231	71.6578414	0.037945788	40.59228057	31.93343326	0.01938022	-0.291804869	0.510734419	0	0	27.37031359	12.12774109	0.016189013	29.75143868	46.08833018	0.052068496	0.50735466	3.216286008	0	0
KY2019:KY.Chr9.336	48.24818948	103.3167238	0.044382175	42.21660804	38.52247635	0.021614616	-0.31246106	0.487011193	0	0	171.731038	903.3185206	0.030629741	151.7119355	350.4361211	0.015225423	-0.303573958	0.497079717	0	0	136.8943382	259.1769541	0.013830103	127.6979463	405.9837591	0.024896645	0.255315426	1.800177844	0	0
KY2019:KY.Chr5.81	9.128055071	33.0020874	0.396081818	10.59355775	21.6489496	0.192909294	-0.312431754	0.487044053	0	0	14.70829833	10.87537688	0.050271224	11.59223157	6.798610224	0.050592489	0.002766591	1.006390634	0	0	12.55488262	6.024400118	0.038219807	12.86959659	12.45028405	0.075170838	0.293760898	1.966803181	0	0
KY2019:KY.Chr5.404	16.70737203	65.07858551	0.233142698	11.40229023	14.76845487	0.113592819	-0.31227094	0.487224434	0	0	33.6987291	72.06763592	0.063461923	35.03524737	37.91673639	0.03089019	-0.312692658	0.48675156	0	0	51.43010656	81.78783494	0.030921024	31.45633483	43.48340431	0.043944781	0.152653436	1.421194233	0	0
KY2019:KY.Chr7.1232	60.13915251	677.1698112	0.187233252	72.61770295	481.4830188	0.091305294	-0.311887021	0.487655334	0	0	84.85938573	219.1024482	0.030426182	79.68006392	180.6639513	0.028455889	-0.029075306	0.935243502	0	0	58.29855234	108.5376985	0.031934864	72.49994484	164.6247564	0.031319859	-0.008445274	0.980741894	0	0
KY2019:KY.Chr8.439	25.03642042	78.76618274	0.1256595	39.09479473	93.76823204	0.061350464	-0.311377474	0.488227822	0	0	81.33107255	209.6262819	0.031690766	69.54246638	107.1811464	0.022162473	-0.155314513	0.699335352	0	0	66.49175959	55.34309189	0.012517793	75.11576529	72.79255406	0.012901041	0.013096999	1.03061626	0	0
KY2019:KY.Chr10.1190	53.60747294	322.1513357	0.112100943	38.50872712	81.16275851	0.054731641	-0.311370794	0.488235331	0	0	99.45409201	260.5314017	0.026339939	62.5505525	55.67390826	0.014229492	-0.267425353	0.540224941	0	0	89.86947092	84.33915754	0.01044251	84.53022672	207.3347057	0.029016694	0.443843048	2.778708759	0	0
KY2019:KY.Chr4.887	49.42294058	279.8519957	0.114570088	46.58906815	121.467016	0.055961625	-0.311180931	0.488448826	0	0	32.03206656	37.92117968	0.036958295	29.37982025	16.19058282	0.018757036	-0.294547709	0.507518975	0	0	37.06596717	33.10067701	0.024092741	47.15468171	74.30605646	0.033417548	0.142088375	1.387038029	0	0
KY2019:KY.Chr4.1265	4.885399573	14.44504162	0.60522745	9.824277346	28.54256343	0.295727523	-0.311026871	0.488622125	0	0	12.44196662	9.302502932	0.060092705	28.66406458	20.23821158	0.024631825	-0.387325167	0.409897092	0	0	31.16401923	34.30113719	0.035318446	27.4086471	39.63746751	0.052763148	0.17432911	1.493926092	0	0
KY2019:KY.Chr10.1321	29.71939718	121.0316902	0.137031088	31.54476526	66.64105275	0.066971072	-0.310931857	0.488729039	0	0	152.3952954	306.0965258	0.013179996	140.0748444	149.7420812	0.00763174	-0.237291713	0.579039629	0	0	122.8998738	431.5422023	0.028570668	94.35813178	362.467849	0.040710911	0.153790424	1.424919816	0	0
KY2019:KY.Chr3.1339	28.52266106	80.30486151	0.098710137	28.23798948	38.47169657	0.048247387	-0.310887961	0.488778442	0	0	80.38519612	93.02215585	0.014395748	76.4440363	32.39495204	0.005543577	-0.414444128	0.385084332	0	0	95.10404511	170.1732032	0.018814522	74.90459532	172.5304684	0.030750266	0.213355682	1.634389967	0	0
KY2019:KY.Chr4.1204	17.15180405	51.11396961	0.173748073	20.47987694	35.62526993	0.084938283	-0.310816519	0.488858849	0	0	27.51428512	30.30442664	0.04003037	19.86638538	9.449792046	0.023943329	-0.223205065	0.598129095	0	0	84.93980703	150.5684715	0.020869474	75.22372451	196.070849	0.03465001	0.220191862	1.660320236	0	0
KY2019:KY.Chr2.379	14.29268713	42.24961343	0.206821158	15.18601905	23.32470229	0.101141229	-0.310666737	0.489027477	0	0	39.33406008	47.06364527	0.030419215	34.01256362	16.48039513	0.014245867	-0.329459123	0.468318035	0	0	28.27431299	23.74444159	0.029701463	32.22720923	50.60627507	0.0487258	0.214981136	1.640518516	0	0
KY2019:KY.Chr3.1082	58.45322143	298.2880456	0.087300946	68.76839853	201.9542092	0.042704642	-0.310543859	0.489165856	0	0	79.21841798	94.69282453	0.015089149	64.19997069	35.63798643	0.008646563	-0.241821242	0.573031852	0	0	92.47031489	101.0339923	0.011815792	85.17172469	181.2766418	0.02498912	0.325288123	2.114891664	0	0
KY2019:KY.Chr10.746	61.538091	315.3198709	0.083265156	54.42350234	120.6863847	0.04074603	-0.310377996	0.489352713	0	0	110.5519203	257.9391247	0.021104965	108.9193998	125.1398898	0.010548368	-0.301199351	0.499805046	0	0	105.2577634	294.2060217	0.026554815	126.6321671	638.6502238	0.039826761	0.176031708	1.499794331	0	0
KY2019:KY.Chr11.1283	68.25128028	872.0662583	0.187209498	40.65392563	151.4909722	0.091660406	-0.310146102	0.489614079	0	0	51.38293907	53.6497483	0.020320285	44.89263399	23.40416062	0.011612959	-0.24298691	0.571495872	0	0	50.73182979	40.06739908	0.015567902	20.55191163	16.36189159	0.038737275	0.395898965	2.488278446	0	0
KY2019:KY.Chr7.502	65.5022809	365.2548539	0.085130101	55.49304151	128.3760333	0.0416876	-0.310076255	0.489692829	0	0	52.1691772	38.44477343	0.014125679	52.34888202	46.46701445	0.016956255	0.079320616	1.200385128	0	0	75.22794063	50.10291673	0.008853289	57.47794334	72.25449002	0.021870686	0.392757737	2.470345879	0	0
KY2019:KY.Chr3.997	44.80356363	282.4372457	0.140700892	41.91754982	121.0728324	0.068905664	-0.310041926	0.489731536	0	0	112.1685462	148.3485259	0.01179074	92.64948582	87.43023494	0.010185342	-0.063565434	0.863842473	0	0	93.56159532	181.158978	0.020694962	73.0284854	211.931438	0.039738439	0.283346173	1.920198694	0	0
KY2019:KY.Chr7.894	28.47689174	65.14247143	0.08033024	27.46591785	29.68655667	0.039352433	-0.309907469	0.489883175	0	0	99.87969899	120.7105234	0.012100148	93.98885094	77.26453224	0.008746363	-0.140963184	0.722831076	0	0	77.47355928	64.98617526	0.010827145	88.45328092	188.659511	0.024112976	0.347736851	2.227085349	0	0
KY2019:KY.Chr2.980	4.72025272	13.10994421	0.588396853	6.344615984	11.60968123	0.288409534	-0.309660728	0.490161585	0	0	32.91995317	141.1485226	0.130244058	25.69714759	22.0251291	0.033354054	-0.591609294	0.256088873	0	0	27.58061816	21.93741549	0.028838819	18.52215011	26.00978958	0.075814808	0.41977657	2.628915144	0	0
KY2019:KY.Chr11.212	5.814866844	10.64288303	0.314760148	7.34722775	8.329789954	0.154307504	-0.309592695	0.490238377	0	0	27.16982147	42.86333205	0.058064723	38.07769732	46.66633355	0.032185653	-0.256250033	0.554306493	0	0	35.99582223	25.04416811	0.01932869	29.64729441	55.39905384	0.06302781	0.513329802	3.260842302	0	0
KY2019:KY.Chr5.489	9.853522114	10.33098178	0.106404159	10.05795596	5.277457097	0.052168128	-0.309553352	0.490282791	0	0	25.91054158	25.87283633	0.038538167	25.39376277	14.34162432	0.022240484	-0.238746834	0.577102798	0	0	18.75113585	5.795038262	0.016481667	19.86562565	16.38437657	0.041516949	0.401224279	2.51897754	0	0
KY2019:KY.Chr3.1566	26.10106921	87.96824759	0.129124706	18.95292445	22.74938142	0.063331114	-0.309392215	0.490464729	0	0	30.96537358	26.48050176	0.027616813	39.15934118	26.6323784	0.017367576	-0.201434363	0.628876909	0	0	42.86239836	33.71011936	0.018348787	36.16390734	41.99534506	0.032110751	0.243043105	1.750020369	0	0
KY2019:KY.Chr1.1225	57.45402498	202.8022405	0.061437259	49.40806341	73.58890935	0.030145098	-0.309215128	0.490664761	0	0	99.9020649	66.66153541	0.00667923	103.7547594	107.1082218	0.009949626	0.173080371	1.48963668	0	0	52.04737249	35.27201157	0.013020648	67.81955582	129.0337228	0.028053906	0.333360737	2.154570648	0	0
KY2019:KY.Chr12.451	55.25913679	128.6675505	0.042136731	46.94441456	45.57230485	0.020679172	-0.309127701	0.490763557	0	0	109.5270034	76.99234529	0.00641808	104.9305137	73.0669493	0.006636168	0.014512239	1.033980256	0	0	132.466121	117.4914129	0.006695708	155.8560708	363.0070983	0.014944028	0.348671182	2.231881677	0	0
KY2019:KY.Chr6.299	103.2924665	886.9899864	0.083134525	75.65421239	233.5203713	0.040799848	-0.309122877	0.490769004	0	0	162.0840252	171.9791739	0.006546293	168.2828837	195.5697755	0.006905925	0.023226415	1.054936741	0	0	178.1815377	719.0183361	0.022647202	150.2729676	798.2294532	0.035348096	0.193351462	1.560815151	0	0
KY2019:KY.Chr12.29	60.58500567	171.3645937	0.046686443	57.68392694	76.30099526	0.022930872	-0.308770223	0.491167682	0	0	80.09130842	159.3080351	0.024835157	89.43975174	97.20533235	0.012151473	-0.310437985	0.489285129	0	0	64.82014803	26.45477736	0.006296281	87.01335242	135.7555315	0.017930225	0.454501658	2.847748536	0	0
KY2019:KY.Chr1.2055	75.02704118	441.1072701	0.078362553	68.9055572	182.8864513	0.038518825	-0.308435541	0.491546326	0	0	142.760661	238.0282363	0.011679154	118.1901301	169.1001488	0.012105468	0.01557019	1.03650213	0	0	100.719824	75.65444104	0.007457693	81.03289581	178.7960609	0.027229222	0.562430717	3.651158877	0	0
KY2019:KY.Chr10.784	17.89689891	51.34327125	0.160297949	18.79507346	27.83460143	0.07879469	-0.308431013	0.491551455	0	0	47.30276773	179.5685586	0.080252245	45.38225764	99.69411884	0.048405794	-0.219559847	0.60317059	0	0	34.30907782	40.25501904	0.034198098	48.18510642	146.203627	0.062969827	0.265130555	1.841325415	0	0
KY2019:KY.Chr5.926	28.03198281	88.13766767	0.112164111	27.03759779	40.31237105	0.055144491	-0.308351781	0.491641136	0	0	104.528212	511.0380718	0.046772029	104.0883991	252.1039525	0.023268854	-0.303211215	0.497495073	0	0	48.86280588	36.18114457	0.015153938	55.67119511	62.67732752	0.020223177	0.125323884	1.334516282	0	0
KY2019:KY.Chr8.780	39.33243464	107.033215	0.069185791	37.83861495	48.71354142	0.03402352	-0.30823767	0.491770341	0	0	92.58392268	291.444846	0.034000494	79.54120391	135.3317377	0.021390224	-0.201269886	0.629115095	0	0	83.66669499	173.6764672	0.024810513	66.62465739	188.8338102	0.042541204	0.23417403	1.714644272	0	0
KY2019:KY.Chr11.869	30.18785842	130.8599685	0.143595954	31.61949208	70.69179012	0.070706477	-0.307683002	0.492398811	0	0	50.37831185	85.03740407	0.033506015	36.65073435	24.58450104	0.018301894	-0.262626736	0.546227118	0	0	57.25299395	37.47465917	0.011432502	41.43114542	61.75932629	0.035978965	0.497907383	3.147077079	0	0
KY2019:KY.Chr11.472	41.96387808	194.305642	0.110340304	32.60316533	57.76128672	0.054339711	-0.307616851	0.49247382	0	0	66.6794675	42.52592359	0.009564659	59.77998204	23.52818686	0.006583804	-0.162192608	0.688346966	0	0	59.00159101	9.551490355	0.002743745	62.61716768	42.34841089	0.01080066	0.595106583	3.936466399	0	0
KY2019:KY.Chr9.242	26.68789437	57.3818013	0.080564842	16.86456424	11.28605829	0.039681862	-0.307553516	0.492545644	0	0	27.29187636	10.82602878	0.014534577	24.24405598	8.8995973	0.015141183	0.017757413	1.041735374	0	0	29.28471333	17.32686269	0.020204029	26.44961759	31.56530775	0.045120223	0.348933253	2.233228976	0	0
KY2019:KY.Chr6.96	27.34319621	120.3738113	0.161002809	20.51848263	33.39316868	0.079317159	-0.307466305	0.492644566	0	0	95.00136279	78.92213693	0.008744584	101.9243748	79.76782167	0.007678416	-0.056467545	0.878076762	0	0	137.7590901	182.39201	0.009610927	124.6076317	261.006677	0.016809792	0.242797056	1.749029204	0	0
KY2019:KY.Chr5.806	102.1173942	1278.765815	0.122628544	73.11462605	323.1594013	0.060451665	-0.307183301	0.492965692	0	0	255.2132562	580.6619623	0.008914909	238.7897578	307.1326535	0.00538635	-0.218822318	0.604195735	0	0	163.3335187	245.9350317	0.009218702	201.431987	702.3489057	0.017309959	0.273626278	1.877700245	0	0
KY2019:KY.Chr14.553	147.3706297	4131.400159	0.190228412	174.7641588	2865.88301	0.093832593	-0.306921667	0.493262768	0	0	314.4773918	2906.3887	0.029388325	338.4085286	1260.373963	0.011005679	-0.426558015	0.374491537	0	0	399.2695418	2614.330732	0.016399408	331.2217455	2396.236329	0.021841978	0.1244638	1.331876004	0	0
KY2019:KY.Chr9.1050	9.026431696	46.07032166	0.565443276	7.140488365	14.22839365	0.279061575	-0.306689004	0.493527091	0	0	18.31626566	9.899762049	0.029508755	10.96197692	6.614922576	0.055048691	0.27079611	1.865503678	0	0	7.80876612	4.91883832	0.080667336	5.289215309	5.260278972	0.188029627	0.367528568	2.330926448	0	0
KY2019:KY.Chr3.1072	39.14246707	188.6555006	0.123132609	29.73111069	53.73266716	0.060787759	-0.306556952	0.493677179	0	0	47.42661814	56.60014519	0.025163627	37.9515302	20.10523522	0.01395888	-0.255922654	0.554724484	0	0	54.19666241	91.3896422	0.031113717	67.31866946	127.1974727	0.028067739	-0.044744458	0.902101764	0	0
KY2019:KY.Chr10.1218	361.8062545	20647.98577	0.157734085	247.859485	4784.171253	0.077874565	-0.306529921	0.493707907	0	0	512.6560613	8609.341304	0.032758027	383.9336685	2610.232794	0.017707891	-0.267150887	0.540566469	0	0	442.7743841	3224.811893	0.016448997	558.3631	8728.028313	0.027995145	0.230943315	1.701936294	0	0
KY2019:KY.Chr11.152	14.41308386	26.63211958	0.128201145	10.00234121	6.332410982	0.063294469	-0.306526142	0.493712197	0	0	54.56859426	210.7343889	0.070770112	52.88024438	104.3198294	0.03730611	-0.278069919	0.52714499	0	0	37.96579126	45.50972169	0.031573249	39.77906732	86.39872624	0.054600692	0.237878879	1.729333969	0	0
KY2019:KY.Chr9.821	53.77751491	379.2436511	0.131134469	41.50639242	111.5378233	0.064742906	-0.306524671	0.493713869	0	0	108.91546	120.4823578	0.010156508	97.64679671	65.96283885	0.006918044	-0.166761062	0.681143952	0	0	81.68533513	87.95166031	0.013181227	97.65085275	239.2938644	0.025094554	0.279623631	1.903810169	0	0
KY2019:KY.Chr9.427	134.7447676	828.511496	0.045632548	101.7454347	233.2974359	0.02253617	-0.306394617	0.49386175	0	0	228.7637786	367.550376	0.007023318	215.7504059	311.3313148	0.006688359	-0.021222786	0.952307585	0	0	248.0470313	528.516604	0.008589949	187.6094698	462.3214798	0.013135136	0.184443991	1.52912852	0	0
KY2019:KY.Chr14.1024	5.38427358	6.20178909	0.213925598	6.520136188	4.491992875	0.105663678	-0.306337031	0.49392723	0	0	7.253985338	1.861713177	0.03538013	4.791877297	1.335884895	0.058177849	0.215998236	1.644365043	0	0	2.980928846	0.817271033	0.091973537	3.288236455	0.835941419	0.077312508	-0.075413122	0.840595138	0	0
KY2019:KY.Chr8.1212	2.982312867	6.946406615	0.781004969	2.15643481	1.794057465	0.385801296	-0.306290115	0.493980591	0	0	24.2908022	16.81641501	0.028500318	16.10533114	5.513924234	0.021257955	-0.127328225	0.745884835	0	0	15.42655199	13.31768152	0.055961699	11.0473043	8.749664399	0.071693331	0.107587871	1.281114267	0	0
KY2019:KY.Chr6.293	2.917922282	5.723756018	0.672254429	3.907344186	5.070528563	0.332116075	-0.306243776	0.494033301	0	0	13.19158297	6.865811738	0.039454638	0.151375049	0.021888829	0.955243139	1.384015863	24.21117484	1	0	5.086843853	1.676352246	0.064784106	3.761445528	1.747124458	0.123485024	0.280145822	1.906100611	0	0
KY2019:KY.Chr9.191	52.58183035	96.93472884	0.035059684	52.05739266	46.94576119	0.017323337	-0.30617644	0.494109901	0	0	78.67043388	649.7756216	0.10498816	86.79868504	224.9884162	0.02986303	-0.546006456	0.284441884	0	0	46.41907216	105.4819415	0.048953664	50.16833696	94.30758993	0.037470306	-0.116097967	0.765423932	0	0
KY2019:KY.Chr7.375	55.47009286	278.7278578	0.090586315	34.05074497	51.91207446	0.044772892	-0.306047443	0.494256688	0	0	17.1535101	9.097789035	0.030919315	12.36343856	3.429712865	0.022437745	-0.139250644	0.725687002	0	0	13.53587675	3.619749319	0.019756305	16.552802	10.02886337	0.036602325	0.267802962	1.852690825	0	0
KY2019:KY.Chr5.930	17.87184386	71.86101235	0.224985541	14.4019717	23.07530393	0.111250898	-0.305851084	0.494480212	0	0	81.8687962	150.3162204	0.022426889	58.43791868	73.29756058	0.021463475	-0.019068996	0.957042013	0	0	26.52146321	17.81081283	0.025321462	45.37040938	34.77849098	0.016895278	-0.17572344	0.667231537	0	0
KY2019:KY.Chr14.924	510.5607712	9376.782904	0.035971535	400.3590772	2852.345669	0.017795197	-0.305656179	0.494702186	0	0	708.2818124	17939.41278	0.035759879	544.5303089	2440.302996	0.008229996	-0.637996406	0.230146081	0	0	492.4291894	844.0628702	0.003480865	412.9520749	1768.006519	0.010367751	0.473997337	2.978498448	0	0
KY2019:KY.Chr2.1010	153.8405147	2503.207224	0.105768259	101.4057074	538.1109379	0.052329553	-0.305608333	0.494756683	0	0	303.9656205	2687.62216	0.029088363	268.6166063	673.6288111	0.009335873	-0.493564343	0.320948724	0	0	249.3211767	1614.191883	0.0259679	240.6102869	2919.579992	0.050430352	0.288255174	1.942026579	0	0
KY2019:KY.Chr8.1299	12.20522108	41.74869357	0.280253851	12.91883119	23.16934042	0.138824853	-0.305084365	0.495353953	0	0	18.39183171	4.416226034	0.013055735	20.33076574	7.362065882	0.017811161	0.134890902	1.364240389	0	0	29.60577877	8.983127634	0.010248837	46.02725341	87.65400375	0.041375346	0.606067047	4.037077183	0	0
KY2019:KY.Chr10.934	14.03426992	37.75944461	0.191710521	23.0747815	50.57259598	0.094981725	-0.305005895	0.495443466	0	0	61.52345904	273.586834	0.072279261	56.75915904	91.89765641	0.028525452	-0.403781172	0.39465611	0	0	50.00465627	63.19149085	0.025271889	23.8091638	33.62651222	0.059318961	0.37055583	2.347230989	0	0
KY2019:KY.Chr4.1232	10.34116957	20.13081322	0.188244372	11.48539256	12.30325872	0.093267099	-0.304993531	0.495457569	0	0	17.28991008	13.96578912	0.046717545	13.34153991	6.184647301	0.034745856	-0.128576993	0.743743191	0	0	18.59793848	7.741918116	0.022383034	13.65697861	6.212291323	0.03330754	0.172623595	1.488070831	0	0
KY2019:KY.Chr7.1044	72.11445502	208.8017254	0.040150359	58.66999316	68.51165298	0.019903634	-0.304757061	0.495727423	0	0	123.9464496	85.43852592	0.005561418	120.5698281	79.58673344	0.005474739	-0.006822168	0.984414227	0	0	100.5686566	107.8107307	0.010659497	128.6735301	360.9794725	0.021802389	0.310767382	2.045348763	0	0
KY2019:KY.Chr3.699	68.68921401	848.5351868	0.179842679	54.47953833	264.7060198	0.08918606	-0.304595782	0.495911541	0	0	107.5311277	390.3815795	0.033761436	94.28090574	186.1885034	0.020946206	-0.207315547	0.620418101	0	0	95.92008483	205.226148	0.022305583	81.95867871	206.2043928	0.030697854	0.138694431	1.376240827	0	0
KY2019:KY.Chr10.781	27.8879609	128.6817594	0.165456361	15.379061	19.4138375	0.082082722	-0.304431717	0.49609892	0	0	41.4121724	73.25942568	0.042717663	51.35070812	59.56999641	0.022590961	-0.276672783	0.528843561	0	0	36.36436032	42.08277342	0.03182383	27.60505184	26.42845887	0.034681247	0.037342255	1.089788596	0	0
KY2019:KY.Chr6.7	90.64255682	349.1749365	0.042499006	81.91698485	141.5022796	0.021087035	-0.304363249	0.496177134	0	0	377.0889087	3867.063	0.027195292	336.3603061	1367.571872	0.012087617	-0.352153048	0.444474617	0	0	306.3650494	1608.715267	0.017139603	281.9835779	3193.532329	0.040162772	0.369822938	2.343273178	0	0
KY2019:KY.Chr9.749	81.94367776	489.948257	0.072965794	80.79000116	236.3218928	0.036206682	-0.304330586	0.496214459	0	0	189.357332	1471.576132	0.041041052	188.6029955	709.4444834	0.019944412	-0.31339724	0.485962494	0	0	148.4575725	350.8380867	0.015918496	141.8906839	341.7248529	0.016973398	0.027866777	1.066268949	0	0
KY2019:KY.Chr4.1300	5.811159505	18.65337409	0.552372193	5.390846634	7.970578328	0.274268468	-0.304055927	0.496528376	0	0	38.66792848	35.0261106	0.023425566	31.99053733	24.76463724	0.024198525	0.0140988	1.032996385	0	0	27.71513808	33.59518602	0.043736392	19.40295897	45.75716816	0.121541113	0.443880251	2.778946947	0	0
KY2019:KY.Chr3.1209	47.27001182	127.4570533	0.057041699	39.8023239	44.88705899	0.028333765	-0.30388816	0.496720215	0	0	89.19405879	83.33296667	0.010474782	82.17804597	77.7327754	0.011510457	0.040947564	1.098873179	0	0	69.99189273	44.1935424	0.00902118	50.66942683	66.71264612	0.025984609	0.459452845	2.880400236	0	0
KY2019:KY.Chr11.1081	6.834268925	10.21169316	0.21863195	8.494537045	7.838374125	0.108629195	-0.303767069	0.496858739	0	0	22.39374687	19.53434282	0.038953391	17.85194074	7.48278835	0.023479702	-0.219852688	0.602764006	0	0	20.96145656	22.60051894	0.051436984	26.70618196	18.86490557	0.026450326	-0.288844468	0.514227778	0	0
KY2019:KY.Chr2.1229	36.64967087	311.2514468	0.231724109	95.99455757	1061.027682	0.115141927	-0.303737729	0.496892307	0	0	147.3264009	179.1413716	0.008253435	127.1380376	113.7780597	0.007038944	-0.06912722	0.852850238	0	0	148.6746803	179.0335806	0.008099542	66.47046577	89.97450076	0.020363949	0.400401531	2.514209939	0	0
KY2019:KY.Chr12.757	46.08145449	276.0178102	0.129982459	50.39448071	164.0838906	0.064610038	-0.303584753	0.497067362	0	0	28.27755859	15.76103965	0.019710654	27.156069	10.08990159	0.013682111	-0.158547916	0.694147997	0	0	28.16672577	10.67374084	0.013453768	51.84278681	66.6096531	0.024783378	0.265316571	1.842114269	0	0
KY2019:KY.Chr2.2315	11.22461239	16.2494995	0.128972549	12.73347283	10.39784816	0.064128302	-0.303447544	0.497224429	0	0	16.6755385	28.05650341	0.100895968	17.67813336	14.02501975	0.044877708	-0.35184314	0.444791887	0	0	7.459819163	2.05994976	0.037016899	8.356688843	3.154578591	0.045172371	0.086472859	1.220317537	0	0
KY2019:KY.Chr9.177	56.01142473	306.7715724	0.097782666	48.47897187	114.2848516	0.048627492	-0.303380006	0.497301761	0	0	179.6996674	353.2314517	0.010938678	163.7159313	170.3198373	0.006354529	-0.235881472	0.580922942	0	0	127.8138899	233.8702881	0.01431591	104.4878907	260.3995454	0.023851094	0.221689352	1.666055039	0	0
KY2019:KY.Chr4.1046	127.8956818	1573.790495	0.09621331	94.44261484	427.0138467	0.047874688	-0.303129203	0.497589034	0	0	225.2726921	1555.91737	0.030659808	203.7012229	574.1735958	0.013837446	-0.345513487	0.451322004	0	0	166.9222057	246.6401017	0.008851879	148.3134954	239.8262565	0.010902733	0.090499927	1.231685725	0	0
KY2019:KY.Chr5.1002	13.86220162	21.03714087	0.10947685	16.92106339	15.59772542	0.054476095	-0.303116327	0.497603786	0	0	47.44899631	49.26933216	0.021883794	47.36421796	21.87646171	0.00975161	-0.351046276	0.445608746	0	0	28.07574549	19.64447712	0.024921712	54.22356921	117.7736132	0.040056389	0.206093917	1.607288817	0	0
KY2019:KY.Chr5.816	44.37881435	214.0351417	0.108676012	29.73986438	47.83382772	0.054082551	-0.303076527	0.497649389	0	0	109.0822859	252.9331773	0.021256773	146.3042136	399.2470703	0.018652114	-0.056769269	0.877466867	0	0	80.65639834	157.0765514	0.024145361	99.38827299	438.2259304	0.044363702	0.264194076	1.837359234	0	0
KY2019:KY.Chr1.1702	47.13095446	153.9502486	0.069305536	45.56124918	71.60313643	0.034493781	-0.303027124	0.497705999	0	0	92.69195993	203.8844995	0.023730128	95.78749034	76.67672015	0.008356914	-0.453254141	0.352164725	0	0	66.89066248	53.14897482	0.011878563	61.91614957	38.1702888	0.009956749	-0.076646333	0.838211575	0	0
KY2019:KY.Chr7.949	7.70117663	5.31725992	0.089654836	8.940408379	3.566724778	0.044622601	-0.303018837	0.497715494	0	0	24.86722679	22.58487722	0.036522712	21.84038826	9.804738129	0.020554896	-0.249647734	0.562797637	0	0	8.683083602	3.027954814	0.040160714	22.4217402	21.78846764	0.043339915	0.03308663	1.079161964	0	0
KY2019:KY.Chr12.1013	5.256109838	2.597094534	0.094006719	5.164585879	1.248304285	0.046800388	-0.302909439	0.497840883	0	0	9.734802284	3.338009377	0.035223563	9.900974049	1.960915646	0.020003365	-0.245730214	0.567897262	0	0	8.285091879	1.656748149	0.024135808	6.613701906	1.747579494	0.039952845	0.218885871	1.655334887	0	0
KY2019:KY.Chr3.1658	23.19678958	87.13953546	0.161941991	45.60643043	167.7071181	0.080630496	-0.302860142	0.497897398	0	0	113.7247853	794.6214335	0.061439833	103.521751	270.3842646	0.025230055	-0.386531829	0.410646543	0	0	81.0760157	194.5663125	0.029599396	58.71367897	79.06257624	0.022934664	-0.110790478	0.774835541	0	0
KY2019:KY.Chr9.1144	25.15466012	149.3679677	0.236059001	13.80478227	22.44104185	0.11775623	-0.302036671	0.498842364	0	0	27.59149031	20.58408743	0.027038419	24.1340006	10.73514404	0.018431014	-0.166432063	0.681660196	0	0	30.60543826	28.95921934	0.030916452	23.21317834	14.74856328	0.027370359	-0.052909145	0.885300778	0	0
KY2019:KY.Chr4.1246	21.36300107	57.66774999	0.12635967	30.79865947	59.79770513	0.06304068	-0.301987593	0.498898739	0	0	88.34334536	146.827163	0.018813029	76.03577421	73.29464787	0.012677579	-0.171422408	0.673872294	0	0	103.7555157	181.9205029	0.016898932	88.82307999	208.4362946	0.026419323	0.194062426	1.563372348	0	0
KY2019:KY.Chr8.1016	40.12650646	336.0966808	0.208738002	43.84678062	200.2233928	0.104145232	-0.30196213	0.498927991	0	0	97.7292792	162.9418586	0.017060167	72.56515527	55.80956376	0.010598694	-0.206730904	0.621253825	0	0	116.1783476	174.0761588	0.012897006	98.80054452	244.3904836	0.025036039	0.28807671	1.941228763	0	0
KY2019:KY.Chr12.1078	38.91781906	514.5389479	0.339720117	50.70528861	435.8906	0.169539534	-0.301850279	0.499056504	0	0	30.30012892	71.53288648	0.077914233	34.1575204	51.87833694	0.044464496	-0.243603424	0.570685153	0	0	35.97317515	35.95607832	0.02778528	18.32858997	17.410443	0.05182648	0.270736937	1.865249513	0	0
KY2019:KY.Chr2.2046	21.62595664	46.37091584	0.099150525	23.16052073	26.55699809	0.049508794	-0.301612674	0.49932962	0	0	59.96445738	44.12708098	0.012272058	53.93006379	36.55351143	0.012568031	0.010349851	1.024117634	0	0	59.78268944	72.70711505	0.020343516	41.23342061	58.33928853	0.034313293	0.227036385	1.686694326	0	0
KY2019:KY.Chr13.232	50.73741826	558.8341348	0.217083191	37.86739517	155.6714196	0.108562047	-0.300948174	0.50009421	0	0	124.0776364	258.1157823	0.016765926	108.5767196	170.9427209	0.014500306	-0.063050356	0.864867589	0	0	110.7510788	100.6139774	0.008202805	103.4291004	255.4919291	0.023883155	0.464129303	2.911583903	0	0
KY2019:KY.Chr14.987	35.70733092	238.1948455	0.186817511	27.40652365	70.18862845	0.093445599	-0.300858729	0.500197217	0	0	39.01711237	40.09382259	0.026337055	49.55133753	35.27070661	0.014364926	-0.263263819	0.545426434	0	0	41.33935009	46.77551354	0.027371038	56.33309188	104.5434899	0.032943506	0.080478542	1.203589941	0	0
KY2019:KY.Chr1.1232	89.00811613	280.4806779	0.035403299	90.22121386	144.1553864	0.017709795	-0.300830187	0.500230077	0	0	276.2375868	12551.90476	0.164491739	296.2714829	5577.339271	0.063540022	-0.413096731	0.38628093	0	0	186.9998449	1730.558115	0.049488432	195.9680491	2344.635256	0.061052683	0.091201057	1.233675842	0	0
KY2019:KY.Chr8.1158	31.72487226	69.45705436	0.069010726	25.0259142	21.62271312	0.034524729	-0.300786313	0.500280623	0	0	96.52023689	140.0303005	0.01503091	73.35108953	67.63316361	0.012570327	-0.077638698	0.836298468	0	0	82.01951486	61.66501978	0.00916652	88.14392034	98.46550538	0.012673582	0.140694906	1.382594703	0	0
KY2019:KY.Chr14.387	105.2705495	1529.856518	0.138050162	99.92932403	689.7428814	0.069071888	-0.300735594	0.500339058	0	0	138.0534634	178.5301022	0.009367352	151.9477298	147.1908068	0.006375177	-0.167124586	0.680574083	0	0	162.1219981	182.413362	0.006940212	128.9108541	331.5412237	0.01995072	0.458585812	2.874655702	0	0
KY2019:KY.Chr3.1154	27.99946498	51.39373223	0.065555735	24.61456082	19.87351626	0.03280126	-0.30072016	0.500356834	0	0	29.21124948	32.99295596	0.038665262	25.87379123	12.91628727	0.01929379	-0.301903403	0.498995455	0	0	26.37435714	9.940767135	0.014290787	36.13297303	38.87793561	0.029778019	0.318839667	2.083721421	0	0
KY2019:KY.Chr3.264	112.6825866	966.4152069	0.076111475	119.507993	543.9872414	0.038088582	-0.300655332	0.500431532	0	0	71.27184993	173.9308282	0.034240532	83.16743465	205.3022624	0.029681587	-0.062053378	0.866855311	0	0	75.05704337	277.4833971	0.049255428	88.27462625	553.0492712	0.070972818	0.158637952	1.440913639	0	0
KY2019:KY.Chr1.2423	54.55162456	183.7498838	0.061746408	37.26111375	42.90528828	0.030902895	-0.300612536	0.500480854	0	0	116.6314725	923.9338352	0.067921826	132.208123	364.4220833	0.020849153	-0.512920946	0.306958076	0	0	81.44968251	81.62259796	0.012303584	112.0391041	289.0417375	0.023026149	0.272189682	1.871499313	0	0
KY2019:KY.Chr5.237	32.07441366	101.4762194	0.098638584	24.90957285	30.65817112	0.049409867	-0.300233144	0.500918251	0	0	1.419824816	0.602536705	0.298891788	0.979144432	0.27248626	0.284217681	-0.021862892	0.950904951	0	0	1.220590895	0.306022033	0.205405678	4.614845389	5.439988828	0.255436936	0.094671253	1.243572906	0	0
KY2019:KY.Chr4.18	1104.731484	135555.5601	0.111071816	773.7106809	33321.81283	0.055663619	-0.300032437	0.501149806	0	0	741.3984853	34418.38988	0.062616265	653.4118851	7713.364419	0.018066324	-0.53981737	0.288524459	0	0	738.3854425	15754.42069	0.028895897	706.7578496	16246.59416	0.03252528	0.051384864	1.125602019	0	0
KY2019:KY.Chr8.1038	9.236953136	11.80041538	0.138305616	16.99161239	20.01192476	0.069313795	-0.300020138	0.501163995	0	0	31.52389254	14.36994208	0.014460235	26.69115963	9.426411736	0.013231574	-0.038563821	0.91503174	0	0	40.5644078	37.95009601	0.023063361	25.13924626	13.7934444	0.021825702	-0.023954375	0.946336573	0	0
KY2019:KY.Chr9.527	81.09482951	527.2674516	0.080176046	62.07333225	154.8257767	0.040182148	-0.300011486	0.501173979	0	0	223.6721292	862.0924488	0.017231778	223.842653	554.1098334	0.011058855	-0.192619929	0.641770977	0	0	278.2979836	836.1447212	0.010795962	314.7032103	3195.781725	0.032268202	0.47551343	2.988914003	0	0
KY2019:KY.Chr3.674	15.86263526	47.08041541	0.187106816	11.92300904	13.33913428	0.093833064	-0.299733712	0.501494633	0	0	20.84943001	24.82616157	0.057111189	16.84769981	11.49318493	0.040491062	-0.149362041	0.7089865	0	0	29.55975192	10.83518487	0.012400373	27.32998995	40.7737707	0.054588597	0.643667177	4.402173789	0	0
KY2019:KY.Chr5.753	12.9518556	17.27645648	0.102988962	12.16208071	7.641295638	0.051659624	-0.299639443	0.501603502	0	0	26.28786604	35.37383958	0.051188398	20.17117082	9.615538361	0.023632594	-0.335660146	0.461678719	0	0	14.08103994	11.05998755	0.055780856	14.61547208	6.346601519	0.029710881	-0.273569642	0.532635803	0	0
KY2019:KY.Chr7.435	37.41731762	179.8105338	0.12843099	26.45854699	45.09988639	0.064423374	-0.299626363	0.501618605	0	0	49.30139188	35.89759548	0.014768861	49.5489624	21.51012467	0.008761406	-0.2267732	0.59323505	0	0	52.65868767	38.77221112	0.013982361	61.58001373	105.4701413	0.027813136	0.298669459	1.989158769	0	0
KY2019:KY.Chr1.154	4.013787235	10.13560414	0.629130797	3.171556268	3.174483128	0.315593596	-0.299612764	0.501634314	0	0	11.10314065	3.992970997	0.032389517	7.793833104	0.941975615	0.015507345	-0.319867016	0.478776667	0	0	6.63092424	0.922463974	0.020979797	15.31231406	5.590142455	0.02384192	0.055539937	1.136422817	0	0
KY2019:KY.Chr6.45	33.31996795	78.37161166	0.070591048	30.48847414	32.92110265	0.035416284	-0.299546634	0.501710699	0	0	143.7841485	188.7810973	0.009131381	148.5227582	228.4734395	0.010357375	0.054713222	1.134261619	0	0	105.6958646	148.9601585	0.013333806	102.3450419	314.9753926	0.030070663	0.353188875	2.255219777	0	0
KY2019:KY.Chr14.1009	628.2924168	80688.48881	0.20440332	536.8836211	29565.38804	0.102570689	-0.299464672	0.501805396	0	0	332.057943	8852.200833	0.080282985	298.2757226	2823.193258	0.031732537	-0.403118717	0.395258559	0	0	327.4328551	4947.60326	0.046147731	423.1853053	6008.245968	0.033549538	-0.138463811	0.727002981	0	0
KY2019:KY.Chr10.725	33.50782367	66.71311621	0.059418103	29.83937891	26.56718613	0.029837745	-0.299152785	0.502165897	0	0	92.49164798	109.0457172	0.012746871	66.30162165	46.70258767	0.010624112	-0.079110935	0.833468229	0	0	88.61769842	58.76485802	0.007483017	85.8977994	209.5333604	0.028398088	0.579212344	3.795005143	0	0
KY2019:KY.Chr3.746	42.3882767	405.6660923	0.225775695	37.17306517	156.7698999	0.113450375	-0.298871253	0.502491533	0	0	211.4474591	604.5824907	0.013522302	196.5141603	266.0910783	0.006890371	-0.29280801	0.509556065	0	0	140.7150764	714.8307121	0.036101225	158.5718456	1204.702054	0.047910145	0.122905547	1.327105798	0	0
KY2019:KY.Chr14.47	60.33541644	651.5511093	0.178979734	26.60015945	63.68342478	0.090003196	-0.298545928	0.502868084	0	0	113.6752511	128.8704368	0.0099729	101.1740542	123.5543838	0.01207035	0.082898397	1.210314954	0	0	86.93427553	108.0882055	0.014301982	83.80027762	167.4761284	0.023848551	0.22206577	1.667499721	0	0
KY2019:KY.Chr14.173	36.45482911	174.7446922	0.131490343	46.02822168	140.1651319	0.066159406	-0.298302262	0.503150304	0	0	170.0572878	6786.436157	0.234666595	176.8341584	1668.864525	0.053368963	-0.643162508	0.227424628	0	0	102.084147	596.4381268	0.0572333	86.10256376	752.5560094	0.101509494	0.248857873	1.773608965	0	0
KY2019:KY.Chr1.1489	76.50037532	1139.423257	0.194696412	83.63334247	685.2389143	0.097967745	-0.298274838	0.503182077	0	0	130.2172533	688.5637413	0.040607578	127.5917051	187.588918	0.011522913	-0.547044793	0.283762627	0	0	144.303259	483.0883312	0.023199267	175.2867494	915.6724978	0.029801766	0.108767727	1.284599466	0	0
KY2019:KY.Chr14.1043	4.142876727	8.298374067	0.483491659	2.628662745	1.681143697	0.243296072	-0.298253889	0.503206348	0	0	11.29868201	2.661867209	0.020851189	6.362775031	1.168125895	0.028853368	0.141065701	1.383775669	0	0	10.59697034	4.741869834	0.042226607	9.812691179	5.695933881	0.059154621	0.146402486	1.400885015	0	0
KY2019:KY.Chr12.613	52.83267565	264.6344307	0.09480716	44.43025632	94.21640759	0.047727524	-0.298072234	0.503416873	0	0	205.5288227	668.2601034	0.015819766	194.4268013	344.5727939	0.009115253	-0.239431343	0.576193921	0	0	125.1797805	590.8610836	0.037706569	161.2923164	1010.667172	0.038849086	0.012963786	1.030300211	0	0
KY2019:KY.Chr9.270	31.21247487	60.50619172	0.062107408	42.35762809	56.09943962	0.031267651	-0.29804815	0.50344479	0	0	153.1899655	251.3868986	0.010712282	162.6934336	273.4136341	0.010329519	-0.015801886	0.964268771	0	0	161.7711545	318.3990763	0.012166611	148.8828409	333.915158	0.015064227	0.092777211	1.238161309	0	0
KY2019:KY.Chr12.489	87.46633222	875.7358625	0.1144699	66.09206083	251.8902246	0.057665057	-0.297778578	0.503757381	0	0	143.5456604	170.9368912	0.00829575	134.8065725	196.3779522	0.01080614	0.114814928	1.302611578	0	0	146.3756833	197.8638034	0.009234821	151.3944888	315.0353525	0.013744823	0.172710678	1.488369184	0	0
KY2019:KY.Chr5.145	56.07076298	177.5439231	0.056471962	42.15122821	50.62117258	0.028491265	-0.297121147	0.504520544	0	0	168.9059175	138.1660867	0.004842969	158.6513581	139.1444326	0.00552813	0.057466519	1.141475405	0	0	152.9641332	303.2164438	0.012959061	165.1962213	787.6634137	0.028862933	0.347766925	2.227239535	0	0
KY2019:KY.Chr9.1165	12.07511269	69.5613832	0.477074083	10.70672244	27.5946754	0.240720015	-0.297073623	0.504575754	0	0	7.646108224	4.074013058	0.069685358	5.916801329	5.227136168	0.149310325	0.330948305	2.142635545	0	0	10.23110318	6.881623198	0.065742461	7.818407562	3.703937567	0.060593641	-0.035418914	0.921681971	0	0
KY2019:KY.Chr8.1205	29.54048618	237.2283255	0.271851207	32.14683307	141.7562278	0.137172091	-0.297065508	0.504585183	0	0	22.22234995	37.54567605	0.07602912	21.33089885	18.91336493	0.041567173	-0.262229474	0.546727004	0	0	27.59139262	32.41598202	0.042580616	29.49250622	76.99713225	0.088521995	0.31783925	2.078927064	0	0
KY2019:KY.Chr2.376	51.93503058	155.0189597	0.057473022	51.81284797	77.86179586	0.029003438	-0.297014547	0.504644388	0	0	167.4019478	818.9139469	0.029222492	225.9718226	1039.437747	0.020355881	-0.157027347	0.696582653	0	0	112.4048483	110.105686	0.008714444	101.7303397	118.0569678	0.011407504	0.116950976	1.309034059	0	0
KY2019:KY.Chr10.106	11.02902567	30.41898532	0.250075087	11.66525895	17.17354507	0.126203438	-0.296999241	0.504662178	0	0	23.66839026	65.76239301	0.11739245	43.93383147	106.3138389	0.055079709	-0.328648524	0.469192942	0	0	34.45987159	163.5555634	0.137733001	37.36913703	274.0696851	0.196261387	0.153796852	1.424940904	0	0
KY2019:KY.Chr10.1146	29.57983775	139.2421582	0.159139933	28.26568301	64.22991774	0.08039303	-0.296560774	0.505171948	0	0	36.92940174	21.52959324	0.015786697	48.55642157	23.11586771	0.009804306	-0.206874427	0.621048596	0	0	30.38715075	16.42301831	0.017785784	44.17448734	56.37386696	0.028889152	0.210661774	1.624283304	0	0
KY2019:KY.Chr3.1466	117.236996	1903.539378	0.138494492	74.05328399	383.9709883	0.07001801	-0.296222735	0.505565304	0	0	140.6701949	170.412046	0.008611843	123.6984772	177.5065476	0.011600739	0.129389559	1.347068101	0	0	166.2319216	263.8569524	0.0095486	134.3025285	384.991231	0.021344327	0.349342768	2.235335756	0	0
KY2019:KY.Chr2.814	27.68904724	80.5610173	0.105077303	21.68409915	24.98144329	0.053129381	-0.29617416	0.505621856	0	0	53.29561041	28.79103783	0.010136183	44.06963412	22.20530671	0.011433466	0.052303448	1.127985357	0	0	33.41671474	18.18374816	0.016283805	32.8421616	41.56446933	0.038535303	0.374102867	2.366480254	0	0
KY2019:KY.Chr14.1113	5.947874025	8.666504782	0.244974262	3.842310448	1.829487679	0.123920908	-0.295975872	0.505852766	0	0	12.6275889	5.681354079	0.035629603	5.899391877	1.147301551	0.03296576	-0.033747898	0.92523512	0	0	7.309157129	0.673424526	0.012605333	5.698893504	1.582816125	0.048735944	0.587295051	3.866295639	0	0
KY2019:KY.Chr10.1411	1.968187404	0.979139025	0.252761814	3.167374585	1.282880176	0.127875469	-0.295924225	0.505912926	0	0	5.146719837	3.089028008	0.116616711	5.211987409	1.951021295	0.071821636	-0.210505496	0.615877736	0	0	4.261800306	1.880469535	0.103533313	5.110047225	2.583831821	0.098949685	-0.019665694	0.955727989	0	0
KY2019:KY.Chr8.443	18.10672912	49.77156795	0.151810326	14.72607086	16.66211007	0.076834493	-0.295745086	0.506121652	0	0	23.27895587	10.21743084	0.018854487	24.39692974	10.38296239	0.017444195	-0.033763783	0.925201253	0	0	13.4013228	6.279793923	0.03496633	60.85176726	116.4210168	0.031440178	-0.046165059	0.899155788	0	0
KY2019:KY.Chr9.887	10.73802394	12.8780276	0.111686483	10.08473581	5.751147477	0.056549068	-0.295575163	0.506319713	0	0	19.5976949	28.58769304	0.074433617	18.23522576	10.5713917	0.031791416	-0.36945925	0.427110992	0	0	19.11010181	8.948358729	0.024502894	30.20361819	46.33770326	0.050794485	0.316599176	2.072999418	0	0
KY2019:KY.Chr4.1353	230.8491618	5462.139674	0.10249583	174.4688478	1581.660113	0.051960985	-0.295028821	0.506957064	0	0	383.6357808	3390.507667	0.023037032	401.9948057	2058.165629	0.012736187	-0.257387081	0.552857113	0	0	363.3857458	1173.770764	0.00888889	396.7484931	2787.614276	0.017709329	0.299354595	1.992299263	0	0
KY2019:KY.Chr8.1182	66.19451513	206.8719137	0.047212557	69.26745594	114.8397406	0.023935016	-0.295023793	0.506962925	0	0	109.4405576	276.8752693	0.023116792	97.94584009	99.55753609	0.010377725	-0.347825423	0.448925828	0	0	94.40847655	93.67351171	0.010509809	74.27633491	119.0210492	0.021573611	0.31232802	2.052711995	0	0
KY2019:KY.Chr11.547	2.789836841	1.801234429	0.231426256	5.327707945	3.330522654	0.117336079	-0.294981057	0.507012821	0	0	5.484182986	0.654659074	0.021766636	5.269949985	0.522166444	0.01880165	-0.063595345	0.863782993	0	0	10.21174803	1.455167828	0.013954456	4.736949612	0.744341982	0.033172254	0.376062081	2.37718002	0	0
KY2019:KY.Chr11.1164	25.42008916	193.4681254	0.299402405	15.923933	38.51339911	0.1518837	-0.294744118	0.507289512	0	0	61.18110755	123.8839851	0.03309638	53.14358489	39.41154523	0.013954741	-0.375058729	0.421639497	0	0	36.40181026	76.26707183	0.057556067	24.59119141	19.03201014	0.031472085	-0.262165589	0.546807429	0	0
KY2019:KY.Chr9.1026	54.51653853	121.0864484	0.040741686	43.38432322	38.90259706	0.020668689	-0.294726054	0.507310596	0	0	117.4409887	758.7540461	0.055012531	120.2672105	421.0825293	0.029112047	-0.276388876	0.529189377	0	0	92.58006419	56.65869965	0.006610459	123.9909404	296.019268	0.019254847	0.464308425	2.912785179	0	0
KY2019:KY.Chr5.438	50.44596101	303.1936701	0.119142671	70.00914089	296.311025	0.060455848	-0.294629016	0.507423977	0	0	88.66793254	136.3662848	0.017344982	91.02581849	92.89267261	0.011211204	-0.189521572	0.646365848	0	0	141.3845302	364.5061871	0.018234805	93.5474626	359.0982767	0.041034514	0.352248178	2.25034016	0	0
KY2019:KY.Chr3.678	38.29375598	417.1752911	0.284487145	30.35503804	133.0833032	0.144431529	-0.294400638	0.50769088	0	0	49.00272087	36.37709418	0.015149127	67.95067424	116.8296697	0.025302627	0.222777993	1.670236641	0	0	73.82610947	95.25130863	0.01747636	63.2976262	140.351279	0.035030112	0.301990542	2.004428382	0	0
KY2019:KY.Chr8.1287	185.5410767	4854.436835	0.141012856	139.5136204	1393.934994	0.071615875	-0.294249406	0.507867701	0	0	224.355347	1609.732959	0.031980186	149.1312968	191.2230394	0.008598103	-0.57047836	0.268857192	0	0	264.6178335	1293.63927	0.018474597	334.4114046	3793.137794	0.033918486	0.263861488	1.835952687	0	0
KY2019:KY.Chr9.923	432.9480509	8361.985623	0.044610577	511.7002415	5933.268831	0.02266015	-0.294175056	0.507954649	0	0	742.7599052	17032.06904	0.030872408	702.2968711	8912.089412	0.018069164	-0.232632437	0.585285216	0	0	532.7041987	1474.89971	0.005197449	569.8835419	7348.53359	0.022627077	0.638838203	4.353496687	0	0
KY2019:KY.Chr3.839	277.8365499	6079.851297	0.078761541	208.9913435	1747.563517	0.040010721	-0.294137829	0.507998199	0	0	620.6266294	5705.155261	0.01481176	575.1618575	3068.068085	0.009274379	-0.203321818	0.626149695	0	0	511.8644827	3477.586852	0.013272966	548.5452593	5965.688826	0.019826026	0.174267671	1.493714819	0	0
KY2019:KY.Chr3.727	39.75243009	136.4718866	0.086360636	37.66147532	62.25426203	0.043890894	-0.293941398	0.508228008	0	0	102.0753325	205.5653964	0.019729151	102.2906456	200.6122555	0.019172803	-0.012422783	0.971800713	0	0	101.3313068	288.7743197	0.028123624	102.9019333	507.6005136	0.047937456	0.231603702	1.704526273	0	0
KY2019:KY.Chr8.1135	2.755412006	5.244193473	0.690725696	2.263681748	1.801056409	0.35147673	-0.293409036	0.508851389	0	0	13.51917356	4.040016819	0.022104611	9.504146178	2.112496118	0.023386741	0.024486819	1.05800283	0	0	10.27917154	2.438724848	0.023080572	5.245371792	1.079122989	0.039220976	0.230271816	1.699306932	0	0
KY2019:KY.Chr10.968	29.95241214	50.10332111	0.055847393	25.08497441	17.91666485	0.028472778	-0.292573063	0.50983182	0	0	44.228643	14.83188471	0.007582093	36.39950621	6.803493174	0.005135006	-0.169248142	0.67725442	0	0	41.95956289	6.072512659	0.003449106	44.66930351	31.09611792	0.015584318	0.654981294	4.518364469	0	0
KY2019:KY.Chr1.1433	26.09108405	142.4395893	0.209240845	23.31120455	58.01113953	0.106753462	-0.292264499	0.510194183	0	0	29.67404257	47.44016768	0.053875682	18.92158618	16.04816831	0.044823977	-0.079882394	0.831989041	0	0	29.54967062	28.20072047	0.032296459	23.47806089	29.87720256	0.054202021	0.224860567	1.678265131	0	0
KY2019:KY.Chr5.99	9.850653889	30.80190497	0.317429625	21.78815558	76.88580398	0.161959051	-0.292242232	0.510220339	0	0	26.36415473	23.4583027	0.03374962	19.81116842	16.66926281	0.042471364	0.099827331	1.258424954	0	0	4.228173176	1.377670888	0.077061942	9.949297334	11.6067086	0.117253081	0.182284313	1.521543293	0	0
KY2019:KY.Chr2.912	33.96753153	86.29745073	0.074794557	46.70677142	83.31471928	0.038191089	-0.291907953	0.510613212	0	0	121.3951021	276.9935539	0.018796082	115.9178561	157.9092488	0.011751868	-0.203960445	0.625229662	0	0	92.31848428	78.00841588	0.009153014	110.9808267	255.4499268	0.020740053	0.355245744	2.265926065	0	0
KY2019:KY.Chr12.504	146.9075234	2836.263441	0.131419101	152.4307535	1559.810936	0.067131564	-0.291731724	0.510820448	0	0	233.9057455	823.5725102	0.015052896	211.4349749	286.6213614	0.00641143	-0.370665165	0.425926679	0	0	161.5599507	288.6999806	0.011060616	226.1851549	1344.167165	0.026273933	0.375745756	2.375449342	0	0
KY2019:KY.Chr4.666	23.24948169	82.26241566	0.152186072	23.2418467	42.00584636	0.077762189	-0.291606433	0.510967843	0	0	63.55740615	115.2900753	0.02854037	70.49964546	135.4789726	0.027258254	-0.019961564	0.955077107	0	0	51.31505846	46.99755387	0.017847837	57.46101039	74.18704603	0.022468887	0.099995964	1.258913727	0	0
KY2019:KY.Chr10.1236	291.8915401	23173.945	0.271992517	391.3800773	21294.54202	0.139017948	-0.291486081	0.511109458	0	0	128.5364494	1231.583846	0.074543776	162.1826368	1570.650372	0.059713264	-0.096340578	0.801049628	0	0	152.8118591	1045.852683	0.044787456	174.2871106	1160.521127	0.038205203	-0.069033885	0.853033559	0	0
KY2019:KY.Chr10.1355	82.52557856	1074.031511	0.157702968	69.77949187	392.5711787	0.080623715	-0.291377061	0.511237778	0	0	253.2470287	835.460375	0.013026782	199.8450635	288.5413317	0.007224723	-0.256015958	0.554605351	0	0	238.5191634	301.2293522	0.005294814	169.4495939	608.8180809	0.021203447	0.602555744	4.00456881	0	0
KY2019:KY.Chr14.950	23.17507674	57.06602055	0.106251538	24.1564918	31.70218981	0.054327727	-0.291313691	0.511312382	0	0	114.5657263	174.7108232	0.013310991	118.684808	141.2252682	0.010025872	-0.123088239	0.753202523	0	0	131.880494	190.5125874	0.010953743	100.2388554	326.3271067	0.032477377	0.472018408	2.964957001	0	0
KY2019:KY.Chr3.779	19.75467564	26.42723567	0.067719217	23.55295166	19.22849184	0.034662074	-0.29085739	0.511849893	0	0	54.93415597	189.9728706	0.062951586	46.67993316	77.35648929	0.03550065	-0.248770372	0.563935752	0	0	45.69772645	175.3430396	0.083965203	38.12965779	147.3025637	0.101317506	0.081585147	1.206660645	0	0
KY2019:KY.Chr11.805	104.8310092	937.6330848	0.0853205	80.93674041	286.0824784	0.043671674	-0.29085355	0.511854408	0	0	151.1748139	318.4505472	0.013934234	151.6732502	268.1150692	0.011654757	-0.077579877	0.836411747	0	0	151.8920887	141.0493926	0.006113655	146.4643934	191.2568658	0.008915648	0.163852008	1.458317161	0	0
KY2019:KY.Chr4.842	47.5715147	379.7146484	0.167788964	54.09721543	251.5098416	0.085941942	-0.29055823	0.51220259	0	0	160.4616655	302.7806977	0.011759412	146.9706822	152.6514889	0.007067074	-0.22114597	0.600971715	0	0	134.0219186	195.5511124	0.01088701	105.7647989	292.0517533	0.026108236	0.379868893	2.398108939	0	0
KY2019:KY.Chr5.913	27.01786156	78.98523708	0.108204166	28.8866822	46.25528429	0.055432699	-0.290477954	0.512297271	0	0	63.53245789	275.6724582	0.068297069	60.41478147	70.66839623	0.019361492	-0.547463247	0.283489354	0	0	78.24829385	103.6966514	0.016936161	72.17513932	158.1145693	0.030352651	0.253381649	1.792180117	0	0
KY2019:KY.Chr14.1111	41.04745991	194.7016958	0.11555724	43.60310099	112.616201	0.059233326	-0.29023104	0.512588618	0	0	90.31643818	55.72973871	0.006832087	72.1187185	48.17424035	0.009262301	0.13216547	1.35570595	0	0	65.93728042	54.32401281	0.012494814	71.58420094	105.5032969	0.02058883	0.216901887	1.647790035	0	0
KY2019:KY.Chr4.1194	29.79253172	81.0030794	0.091261312	25.58166319	30.61565487	0.046782777	-0.290200708	0.512624419	0	0	61.73201809	117.2088079	0.030756669	58.34574195	21.11644554	0.00620301	-0.695336816	0.201680162	0	0	44.34664399	31.46192756	0.015997931	74.64227749	155.6045829	0.027928822	0.241988812	1.745777126	0	0
KY2019:KY.Chr3.427	28.0701705	145.6139922	0.184804698	19.7712506	37.04151603	0.094759001	-0.290092536	0.512752122	0	0	12.88350969	8.895675459	0.053593307	14.78642944	6.883135075	0.031481808	-0.231050892	0.587420515	0	0	19.02210547	12.187929	0.033683154	3.419136951	3.006092404	0.257139819	0.882756588	7.634077824	1	0
KY2019:KY.Chr11.283	121.5104457	364.1836002	0.024665684	123.8674489	194.1052899	0.012650945	-0.289970172	0.512896581	0	0	381.7840245	3289.416638	0.022567496	378.343833	2388.85189	0.016688446	-0.131067476	0.739490371	0	0	287.0859512	977.632655	0.011861833	336.3966364	2192.350755	0.01937344	0.21305493	1.633258536	0	0
KY2019:KY.Chr4.618	40.84198317	299.7391617	0.179692456	24.63021672	55.92148979	0.092181181	-0.289887578	0.512994163	0	0	32.51060465	25.59200566	0.024213314	29.37243326	12.48294502	0.014468956	-0.223617023	0.597561986	0	0	37.89842378	19.66774345	0.01369343	34.73643848	44.8555939	0.037174577	0.433733796	2.714774677	0	0
KY2019:KY.Chr4.55	98.26596564	1175.456686	0.121730773	105.3845799	693.858013	0.062476468	-0.289683907	0.513234792	0	0	274.4357326	1156.89737	0.015360789	253.1603276	472.8873973	0.007378472	-0.318447077	0.480344597	0	0	198.3613219	737.2131102	0.018736094	119.9040594	331.5700963	0.023062564	0.09022852	1.230916327	0	0
KY2019:KY.Chr2.1491	24.97267676	46.68781327	0.074864054	26.57530734	27.13680072	0.038423954	-0.289671288	0.51324971	0	0	97.21911232	576.9346875	0.06104124	106.3868218	202.486842	0.017890445	-0.533002211	0.293087837	0	0	51.92299493	51.12641976	0.018963824	65.8489803	118.5778061	0.027346724	0.158979391	1.44204692	0	0
KY2019:KY.Chr3.954	348.6938108	11084.62031	0.091165883	229.8149296	2472.193393	0.046808634	-0.289506379	0.51344464	0	0	667.4524121	7432.786276	0.016684417	497.7952394	2346.660505	0.009469974	-0.245962245	0.567593941	0	0	389.9476914	2102.841984	0.0138291	415.5380533	1895.486199	0.010977388	-0.100294907	0.793789039	0	0
KY2019:KY.Chr12.555	6.678248078	7.10981625	0.159416504	8.785185866	6.320708923	0.081896225	-0.289269399	0.513724884	0	0	24.79225144	22.73344736	0.036985659	22.91244801	13.52571801	0.02576424	-0.157016019	0.69660081	0	0	42.23987337	63.29823301	0.035476958	18.38080477	10.631518	0.031467789	-0.052080138	0.886992312	0	0
KY2019:KY.Chr7.1066	16.10835732	88.46626936	0.340937839	17.10144225	51.28167175	0.175346337	-0.288778506	0.514305885	0	0	40.70281413	461.2634676	0.278419844	38.8427577	173.3854849	0.114919208	-0.38430756	0.412755091	0	0	33.68681286	51.25438351	0.045165952	31.59925154	103.6410962	0.103795471	0.361367239	2.298091071	0	0
KY2019:KY.Chr2.383	78.0665575	433.3137849	0.071100466	61.8785024	140.0366281	0.036573124	-0.288710391	0.514386558	0	0	123.6031706	330.9689531	0.021663471	116.1646255	117.1943296	0.00868478	-0.396969228	0.400895129	0	0	122.6604546	311.053048	0.020674039	145.874599	673.8995783	0.031669108	0.185210513	1.53182975	0	0
KY2019:KY.Chr3.71	2.851099312	3.273892344	0.402753853	2.056022459	0.875964349	0.207219548	-0.288608981	0.514506681	0	0	9.275157258	18.91876919	0.219912702	6.743642034	3.357257724	0.073823675	-0.474054652	0.335695366	0	0	6.116651967	3.857296569	0.103099246	3.023752866	1.434240918	0.156866253	0.182274032	1.521507277	0	0
KY2019:KY.Chr1.63	274.3794713	8092.162622	0.107488344	201.0657055	2236.46742	0.05532056	-0.288474801	0.514665665	0	0	451.9577601	3663.957126	0.017937202	480.1393299	2392.421071	0.010377746	-0.237651633	0.578559911	0	0	479.6566728	4144.485462	0.018013978	573.5040917	8119.217955	0.024685456	0.136831519	1.370350069	0	0
KY2019:KY.Chr3.883	122.6962452	948.2127117	0.062985884	107.2115649	372.79121	0.032432647	-0.288260835	0.514919295	0	0	153.9469067	231.7473125	0.009778512	143.4904728	226.0626146	0.010979501	0.05030984	1.122819198	0	0	175.1685397	167.9246207	0.005472706	128.3317587	255.0247625	0.015485102	0.451711903	2.829514686	0	0
KY2019:KY.Chr6.67	2.036823752	3.401994054	0.820024161	2.259280211	2.155655398	0.422317559	-0.28818751	0.515006239	0	0	3.480201164	1.979380953	0.163425827	1.661502613	0.306720254	0.111106738	-0.167580292	0.679860338	0	0	2.658690644	0.605569494	0.085669923	2.240200326	0.730782454	0.145617778	0.230386025	1.69975381	0	0
KY2019:KY.Chr11.1122	140.3509194	3327.639208	0.168929582	148.8930918	1930.384292	0.08707524	-0.28781103	0.515452883	0	0	270.450099	17090.36389	0.233656045	249.781161	2092.108509	0.033532416	-0.843112174	0.14351187	0	1	55.14895802	154.3350974	0.050744629	91.49091211	336.9614113	0.04025541	-0.100565824	0.793294006	0	0
KY2019:KY.Chr7.162	135.2876275	1052.729098	0.057517562	108.7325203	350.5644618	0.029651658	-0.287751487	0.515523554	0	0	432.3624859	1294.323389	0.006923836	414.1204437	1583.044151	0.009230807	0.124892897	1.333192612	0	0	326.0684774	770.0861058	0.007243053	426.8080615	3144.997488	0.017264543	0.377233419	2.383600258	0	0
KY2019:KY.Chr8.586	61.58090132	165.9922799	0.043771941	48.02665508	52.05646176	0.022568878	-0.287685842	0.51560149	0	0	164.1229065	591.1046556	0.021944515	182.646238	270.5642268	0.008110524	-0.432277069	0.36959231	0	0	126.2355308	404.4715732	0.025381938	121.5635785	661.1654807	0.044740746	0.246178435	1.762700153	0	0
KY2019:KY.Chr8.1272	284.1154679	6414.966022	0.079470254	235.9487657	2281.62028	0.040983397	-0.287596655	0.515707387	0	0	489.8348545	2349.877293	0.009793678	440.2118463	1765.321186	0.00910962	-0.031445534	0.930153105	0	0	472.2452641	2465.33742	0.011054552	519.0569088	5090.363001	0.018893778	0.232777657	1.70914009	0	0
KY2019:KY.Chr4.1118	168.0345896	2823.86472	0.100010709	147.5004614	1122.740674	0.051605109	-0.28735381	0.515995832	0	0	180.1100878	1016.392506	0.031331802	158.3928607	372.2718012	0.014838464	-0.324596443	0.473591146	0	0	204.4448585	1031.417601	0.02467642	231.5568806	2147.867715	0.040058266	0.210409997	1.623341879	0	0
KY2019:KY.Chr11.1005	78.60250332	245.2827101	0.039700336	69.78572271	99.76551885	0.020485535	-0.287346876	0.516004071	0	0	176.077192	142.0126506	0.004580584	162.6337619	223.2812656	0.008441719	0.265510043	1.842935093	0	0	165.2968778	187.7868691	0.006872835	132.8600688	280.5013098	0.015890807	0.364010027	2.312118216	0	0
KY2019:KY.Chr6.483	20.88597632	73.4763134	0.168437115	25.16156142	55.0839233	0.087006097	-0.286888106	0.516549437	0	0	33.22968772	26.36872237	0.023880123	39.6597631	54.31126667	0.034529453	0.160153133	1.445949546	0	0	31.73276923	25.35010181	0.025174669	21.73887731	13.51487069	0.028598132	0.055373911	1.135988402	0	0
KY2019:KY.Chr9.826	43.39599399	203.5585267	0.10809112	49.3229232	135.8590926	0.055845874	-0.286798924	0.516655522	0	0	114.3790414	178.2004909	0.013621219	102.5076164	103.1060234	0.009812321	-0.142444224	0.720370255	0	0	133.4227834	299.0513378	0.01679909	115.6997476	356.2629354	0.026613734	0.199820062	1.584236646	0	0
KY2019:KY.Chr1.950	20.17761317	36.57389202	0.089832109	22.76419782	24.05841459	0.046426111	-0.286669292	0.516809763	0	0	74.24275186	60.81943141	0.011034032	54.46197307	33.85245955	0.011413096	0.014669252	1.034354078	0	0	75.6036932	77.14729861	0.013496921	86.07083158	197.5378805	0.026664804	0.295703691	1.975621255	0	0
KY2019:KY.Chr5.344	179.6610809	2618.618426	0.081126773	157.6011751	1041.407643	0.041927779	-0.286662345	0.51681803	0	0	241.4949876	1296.390152	0.022228977	242.7619785	780.5713844	0.013244979	-0.224868192	0.59584294	0	0	246.2912528	917.0808922	0.015118534	211.5143718	659.8526126	0.014749156	-0.010742492	0.975567869	0	0
KY2019:KY.Chr2.419	20.55326337	46.73956671	0.110642787	17.17939779	16.87717045	0.057185216	-0.286639343	0.516845404	0	0	62.31894967	51.51257133	0.013263953	54.51378444	28.94940387	0.009741525	-0.134046019	0.734436031	0	0	51.40290359	42.87138669	0.016225281	44.34919186	73.86490951	0.037554912	0.364474521	2.314592394	0	0
KY2019:KY.Chr8.853	25.2933442	123.1950317	0.192566477	18.77779415	35.09591958	0.099533088	-0.286613207	0.516876507	0	0	54.1700866	83.88172862	0.028585666	52.06414776	48.84752181	0.018020424	-0.200383304	0.630400705	0	0	54.26663373	49.40805829	0.016777684	51.91564984	89.62595225	0.033253487	0.297105172	1.982006992	0	0
KY2019:KY.Chr4.583	75.507452	626.6306866	0.109908689	69.92618798	277.7906574	0.056811719	-0.286594099	0.516899251	0	0	112.7873732	335.3151726	0.026359201	92.53491721	79.02745029	0.009229256	-0.455765552	0.350134133	0	0	108.1764369	374.5730383	0.032008931	99.06533899	224.3724508	0.022862624	-0.146145097	0.714257655	0	0
KY2019:KY.Chr3.1723	69.89554487	248.313788	0.050827862	62.8091245	103.6501918	0.026273905	-0.286577215	0.516919342	0	0	94.49763796	510.2176461	0.057136491	118.1259638	227.916456	0.016333714	-0.543828615	0.285871843	0	0	89.40773972	92.50849161	0.011572611	97.47508863	131.0556929	0.013793314	0.076237245	1.191892996	0	0
KY2019:KY.Chr14.67	43.37756695	149.7639883	0.079593393	33.24373953	45.46984268	0.041143735	-0.28657331	0.516923999	0	0	86.89817843	60.12192606	0.007961805	82.70041739	51.8742777	0.007584669	-0.02107488	0.952631847	0	0	80.45636017	87.78678345	0.01356152	73.77267564	100.0878685	0.018390366	0.132281996	1.356069674	0	0
KY2019:KY.Chr3.1256	19.55270013	234.4882013	0.613348794	13.78519447	60.27238202	0.317170335	-0.286414954	0.517112511	0	0	51.80243002	137.6418458	0.05129207	35.32498153	92.04082237	0.073759269	0.157766381	1.438024806	0	0	53.8291922	97.49767388	0.033647944	25.065338	94.39263981	0.150241877	0.649832472	4.465113143	0	0
KY2019:KY.Chr10.820	20.30786621	60.68241564	0.147141193	17.43954852	23.17134728	0.076186989	-0.285853463	0.517781509	0	0	32.05779593	32.8293216	0.031944389	28.65017794	23.15085791	0.028204113	-0.054082146	0.882912896	0	0	30.34284343	12.16492973	0.013212867	39.55956475	62.30296332	0.039811239	0.479008642	3.0130659	0	0
KY2019:KY.Chr1.2223	124.3198844	1757.72716	0.113728751	87.10200124	446.8679337	0.058901035	-0.285747343	0.517908044	0	0	220.4943936	348.437756	0.00716688	219.7199795	418.812265	0.008675216	0.082950186	1.210459224	0	0	107.9822267	154.194099	0.013224011	149.237375	347.3645819	0.015596614	0.071667136	1.179416291	0	0
KY2019:KY.Chr6.425	38.77895357	43.84877572	0.029158508	31.55907749	15.04502265	0.015105818	-0.285621054	0.518058674	0	0	70.1719916	301.2133413	0.061171143	64.80701607	103.6607358	0.024681425	-0.394176362	0.403481508	0	0	45.50009707	41.02346238	0.01981562	44.63891177	28.88183352	0.014494311	-0.135810102	0.731458869	0	0
KY2019:KY.Chr14.321	14.74287054	16.00853277	0.073652489	11.9283525	5.430242981	0.038164391	-0.285529092	0.518168381	0	0	48.13757968	77.26234372	0.033342593	53.17076057	43.18038864	0.015273579	-0.339058576	0.45808012	0	0	35.91150012	90.11743357	0.069878202	39.1266586	102.5360564	0.066977832	-0.018410632	0.958493923	0	0
KY2019:KY.Chr4.855	15.99783804	64.51237871	0.252069595	11.8594912	18.39349066	0.130777202	-0.284988422	0.51881387	0	0	40.91350259	25.22399461	0.015068865	31.78981767	12.59944466	0.012467384	-0.082305214	0.827360521	0	0	23.6162139	9.437647795	0.01692167	33.44304619	21.55923162	0.019276209	0.056578403	1.139143418	0	0
KY2019:KY.Chr9.51	107.1995322	1441.165359	0.125408806	89.37970141	519.9393172	0.065084094	-0.284853174	0.51897547	0	0	103.2593829	258.7237633	0.024264831	92.77505188	75.63210778	0.008787064	-0.441133477	0.362131679	0	0	61.67925551	23.04600315	0.006057834	72.02355988	71.04647341	0.013695988	0.354275988	2.26087212	0	0
KY2019:KY.Chr2.498	88.35063078	707.3793427	0.090621879	70.59871298	234.4753078	0.047043925	-0.284729517	0.519123257	0	0	219.7391879	572.5615694	0.011857883	182.0526937	379.201868	0.011441323	-0.015530915	0.964870627	0	0	218.9628681	975.1142192	0.020338295	153.7203243	828.189576	0.035048318	0.236352633	1.723267265	0	0
KY2019:KY.Chr11.1036	15.73470053	60.24204999	0.243322785	13.22242734	22.08751651	0.12633524	-0.28465827	0.519208425	0	0	35.57854802	55.40095958	0.043766402	26.46265458	18.14932685	0.025917536	-0.22754714	0.592178813	0	0	19.52732242	54.19159535	0.142117167	23.23406845	19.77117943	0.036625372	-0.588864494	0.257712511	0	0
KY2019:KY.Chr13.476	4.815245114	13.93985571	0.601203472	6.692355834	13.98705145	0.312297224	-0.284453356	0.519453461	0	0	24.13354534	76.97838699	0.132168072	29.05164372	39.80883866	0.047166982	-0.447488464	0.356871227	0	0	13.56591918	7.594131328	0.041264791	13.37430579	15.09737003	0.084403179	0.31077915	2.045404253	0	0
KY2019:KY.Chr1.1435	47.30096217	168.0696275	0.075118912	67.17756656	176.1824651	0.03904039	-0.284235141	0.519714529	0	0	258.4950152	616.4650376	0.009225801	222.1808092	337.8342855	0.006843695	-0.129713472	0.741799547	0	0	231.8535575	469.8537668	0.008740478	180.9414352	951.8168503	0.029072162	0.521942143	3.326152414	0	0
KY2019:KY.Chr11.1343	58.10086425	878.599583	0.260271016	64.76289335	567.4001052	0.135281038	-0.284188882	0.519769892	0	0	109.5943752	1114.295854	0.092773509	99.41320937	261.4689797	0.026456475	-0.544892001	0.285172732	0	0	92.97517987	345.8877466	0.040013001	55.89975746	171.4333865	0.054862495	0.137074435	1.371116728	0	0
KY2019:KY.Chr7.1072	85.6188202	562.0735298	0.076675154	57.43178863	131.5622959	0.039886576	-0.283827895	0.520202098	0	0	184.5721972	436.865218	0.012823746	170.3617064	147.032854	0.005066061	-0.40334448	0.39505313	0	0	123.472416	194.3525813	0.012748246	135.35699	245.4372457	0.013396122	0.021528671	1.050820795	0	0
KY2019:KY.Chr1.698	34.03111582	95.59134507	0.082540329	35.2617643	53.39100304	0.042939799	-0.283806191	0.520228106	0	0	48.76011592	42.83242204	0.01801537	34.7252368	16.29617372	0.013514352	-0.124847961	0.750156783	0	0	22.56489131	18.52673868	0.036385847	29.82332771	42.90467713	0.048238349	0.122459953	1.325744842	0	0
KY2019:KY.Chr11.795	27.99482292	421.3807256	0.537674224	22.54200445	142.1473766	0.279739495	-0.28376543	0.520276931	0	0	29.40928686	49.82153766	0.057603403	27.83575538	35.66561456	0.046030288	-0.097404451	0.799089734	0	0	23.46552911	16.98526297	0.030846903	26.06029294	34.88243716	0.051362746	0.221436662	1.665085989	0	0
KY2019:KY.Chr10.19	85.50235632	1274.807558	0.174376703	69.22793896	435.0391629	0.090774852	-0.283522912	0.520567544	0	0	108.7435472	827.7122486	0.069995866	112.7624722	229.8192497	0.018074123	-0.588015167	0.258217007	0	0	100.3698997	245.3362217	0.024353125	70.05211021	174.6297731	0.035585727	0.164721153	1.46123863	0	0
KY2019:KY.Chr11.1121	241.3478799	5922.650292	0.101678496	237.566811	2988.087575	0.052944614	-0.283407328	0.520706109	0	0	101.3636594	2350.746449	0.228792207	95.33999518	445.9287279	0.049058606	-0.668726027	0.214424288	0	0	62.08389775	153.8230557	0.039908324	116.1280039	860.0043207	0.063771512	0.203563227	1.597950142	0	0
KY2019:KY.Chr5.854	11.73863758	24.43364361	0.177318009	10.27823372	9.756022216	0.092349767	-0.283317044	0.520814369	0	0	23.50144395	12.27174859	0.022218634	17.16725733	5.802084526	0.019687121	-0.052535139	0.886063518	0	0	11.1532319	7.652887937	0.061521071	10.23088474	4.953602082	0.047325448	-0.113929156	0.769255919	0	0
KY2019:KY.Chr8.1312	10.40775738	18.73918368	0.172996114	8.436724554	6.418322028	0.090172428	-0.282962586	0.521239616	0	0	15.31459936	3.973248051	0.016940819	14.41089263	3.774105665	0.018173237	0.030497891	1.072748431	0	0	17.72033029	4.502842785	0.014339802	4.832951364	2.070931657	0.088662693	0.791197759	6.182978886	1	0
KY2019:KY.Chr6.369	29.8585971	126.5216911	0.14191431	28.60767244	60.57931001	0.074021737	-0.282666917	0.521594595	0	0	59.1587372	64.94037669	0.018555686	60.62430458	41.18875775	0.011206891	-0.218991859	0.60395994	0	0	70.12630266	76.31795004	0.015519039	65.63733875	106.0247426	0.024609642	0.200240485	1.585771	0	0
KY2019:KY.Chr12.988	33.75418233	65.17236911	0.057201619	33.79617585	34.08057649	0.029838144	-0.282636514	0.52163111	0	0	86.54040014	314.4047743	0.04198086	75.34079939	101.7854315	0.017931853	-0.36942616	0.427143536	0	0	47.37341497	143.5268425	0.063953416	52.33618324	205.5334449	0.075037509	0.069414661	1.173315105	0	0
KY2019:KY.Chr3.1118	6.378302768	8.96707492	0.220414691	11.81478628	16.05298563	0.115001652	-0.28253646	0.521751302	0	0	16.08809001	30.63529886	0.118362232	13.61569814	8.24862522	0.04449403	-0.424911404	0.375914084	0	0	19.39907966	15.38609638	0.040885207	16.48594732	14.15998765	0.05209968	0.105268863	1.274291702	0	0
KY2019:KY.Chr10.1180	19.72796217	66.32698235	0.17042205	14.81973164	19.53041005	0.088926394	-0.282495103	0.521800988	0	0	33.5462709	15.18633735	0.013494741	35.52345541	15.54799929	0.012320947	-0.039520438	0.913018412	0	0	43.76893994	26.2650417	0.013710271	46.90580788	61.20984366	0.027820698	0.307321991	2.029186586	0	0
KY2019:KY.Chr8.1388	34.6164751	100.327114	0.083724514	38.12332828	63.5449879	0.043721966	-0.28215295	0.52221224	0	0	96.80169793	203.8851955	0.021758039	94.29187481	162.7583816	0.018306057	-0.075024921	0.841346824	0	0	90.49452827	109.6976354	0.013395306	62.85344929	79.15784168	0.020037139	0.174883087	1.495832869	0	0
KY2019:KY.Chr5.1075	2.12661183	0.687686906	0.152059761	1.624469125	0.209607621	0.079429924	-0.28203016	0.522359916	0	0	2.584007302	0.080850199	0.012108591	2.529521527	0.057142659	0.008930663	-0.132209931	0.737547663	0	0	2.1912514	0.032891752	0.00685019	1.641654953	0.042540111	0.015784646	0.362532252	2.304263969	0	0
KY2019:KY.Chr7.1244	42.07364902	118.2862562	0.066821147	31.35282588	34.32685946	0.034920519	-0.281833236	0.522596821	0	0	71.0307189	68.32760325	0.013542653	73.33349303	51.46147044	0.00956924	-0.150826319	0.706600103	0	0	76.84518587	37.67262841	0.006379587	59.97332111	37.14088901	0.010326095	0.209143505	1.618614967	0	0
KY2019:KY.Chr1.925	34.48879482	179.8348818	0.1511882	47.69285637	179.7216473	0.079012122	-0.281824173	0.52260773	0	0	70.30624734	73.02021502	0.014772543	68.76084179	88.40538322	0.018698051	0.102341069	1.26573001	0	0	83.3002573	105.0402889	0.015137816	66.0998879	158.676246	0.036317042	0.38004725	2.399093898	0	0
KY2019:KY.Chr4.1208	23.63942296	40.90616281	0.073200661	25.46274832	24.80782784	0.038262927	-0.281736816	0.522712862	0	0	45.34746862	121.7018592	0.059182201	44.50884624	41.08589886	0.020739588	-0.455390995	0.35043624	0	0	37.12249197	43.52245013	0.031581961	34.66699341	27.19316274	0.02262702	-0.144811727	0.716453928	0	0
KY2019:KY.Chr3.1492	42.73888682	228.0087049	0.124825989	35.22163567	80.9616915	0.065262023	-0.281644483	0.522824001	0	0	106.9245219	85.0291921	0.007437268	87.47670256	90.0756729	0.011771253	0.199409288	1.58273885	0	0	116.8604559	147.2369745	0.010781563	112.2285779	382.5181387	0.030370023	0.449763382	2.816847891	0	0
KY2019:KY.Chr11.1308	52.36398312	294.6378304	0.107454142	43.52341091	106.4442735	0.056192254	-0.281546704	0.522941722	0	0	66.39123787	29.92915593	0.006790049	59.82729318	39.38977664	0.011004867	0.209711873	1.620734548	0	0	63.76120221	49.14579636	0.012088527	49.78847536	67.40009896	0.027189604	0.352029497	2.249207368	0	0
KY2019:KY.Chr5.538	61.02470216	484.0560227	0.129982322	38.51661674	100.9139178	0.068022847	-0.281229488	0.523323833	0	0	89.51413437	356.387789	0.04447742	81.4253348	117.6226591	0.017740746	-0.399167695	0.398870843	0	0	106.1623007	330.8986468	0.029359885	116.0023695	493.921334	0.036704902	0.096969718	1.250171859	0	0
KY2019:KY.Chr12.210	33.10238544	32.41066153	0.029578035	30.2292352	14.14771047	0.01548217	-0.281137469	0.523434704	0	0	98.42408664	215.0498449	0.02219915	101.4183797	114.1227504	0.011095296	-0.301197452	0.499807245	0	0	67.11582538	99.38226184	0.022062718	96.32992873	451.7688875	0.04868485	0.343734835	2.20665695	0	0
KY2019:KY.Chr10.750	51.8592613	205.7334759	0.076498393	65.718171	172.9678186	0.040049249	-0.281057939	0.523530592	0	0	130.6115072	722.1059449	0.042329003	107.8934785	254.7218239	0.021881433	-0.286562272	0.516937122	0	0	109.4710388	230.9264748	0.019269713	82.94892864	65.54300214	0.009525873	-0.30597048	0.494344311	0	0
KY2019:KY.Chr2.427	30.3358361	116.7182828	0.126831448	14.45249283	13.87082996	0.066407468	-0.281010029	0.523588345	0	0	90.17596843	157.0993309	0.019319359	99.28988665	88.52410527	0.008979487	-0.332741189	0.464792181	0	0	71.83264741	110.2434112	0.021365295	84.78426854	255.9913073	0.03561186	0.221885766	1.666808719	0	0
KY2019:KY.Chr4.1324	95.06732573	1339.23376	0.148181448	75.04086745	437.3008892	0.077657726	-0.280609165	0.524071853	0	0	160.3406727	250.2365436	0.009733372	154.3235627	230.3132231	0.009670622	-0.002808938	0.993553108	0	0	116.3280201	94.97889186	0.007018728	86.50161028	99.35631285	0.013278441	0.276888656	1.89185861	0	0
KY2019:KY.Chr4.945	75.15726319	790.3550517	0.139920168	64.90302681	309.1993231	0.073402125	-0.280171687	0.524600035	0	0	100.836901	98.13453453	0.009651235	75.42385441	49.96935222	0.008783878	-0.040896612	0.910129947	0	0	128.6378587	183.8620084	0.011111032	49.48696713	72.87422591	0.029757215	0.427837883	2.678168419	0	0
KY2019:KY.Chr5.705	61.42663598	327.5330793	0.086804393	48.09813106	105.3836848	0.045552999	-0.280024727	0.524777577	0	0	100.542076	136.9127719	0.013544041	85.17325039	102.4715058	0.014125267	0.018248409	1.04291378	0	0	102.2592777	237.8391966	0.022744583	82.76772846	201.7135672	0.0294451	0.11213505	1.294598367	0	0
KY2019:KY.Chr7.445	90.03414316	940.6413967	0.116040507	57.07803342	198.4323691	0.060908025	-0.279935101	0.524885892	0	0	197.6235494	574.7300665	0.01471589	231.5476042	338.9530376	0.006322065	-0.36692758	0.429608063	0	0	192.2558711	386.9265276	0.010468134	120.3031472	237.5818369	0.016415694	0.195389975	1.568158566	0	0
KY2019:KY.UAContig4.37	16.37532649	30.77256445	0.114758207	21.35642691	27.47565633	0.060240822	-0.279892867	0.52493694	0	0	122.7468319	397.4539799	0.026379482	117.3300194	172.8772786	0.012557976	-0.322346635	0.476050894	0	0	86.17508741	100.7511807	0.013567089	46.50651236	100.2645741	0.046357496	0.53363329	3.416908078	0	0
KY2019:KY.Chr4.46	16.3893285	24.49174644	0.091179548	10.32611485	5.10894319	0.04791342	-0.279440263	0.52548429	0	0	36.10288769	53.63640565	0.041150563	63.4922564	122.1686793	0.030305284	-0.13285743	0.736448831	0	0	41.80337488	117.2045724	0.067069005	45.47903206	91.74424377	0.044356411	-0.179565466	0.661354839	0	0
KY2019:KY.Chr10.1328	11.80685046	29.85802081	0.214186893	10.70998787	12.91272464	0.112574476	-0.279352959	0.525589939	0	0	42.13621406	44.4655635	0.025044524	38.53107128	22.45980661	0.015128081	-0.218928932	0.604047456	0	0	30.18004843	19.754396	0.021688219	43.26116811	73.00788345	0.03900976	0.254949384	1.798661292	0	0
KY2019:KY.Chr3.1461	27.20351355	108.3491634	0.146411625	25.02303409	48.18574944	0.076955326	-0.279336879	0.525609397	0	0	108.1729533	313.3776062	0.026781234	115.7590682	161.9217825	0.012083569	-0.345635354	0.451195378	0	0	111.1114799	109.8206284	0.008895412	85.9615856	193.5636273	0.02619479	0.469048856	2.944752868	0	0
KY2019:KY.Chr1.1925	10.60654088	31.14063588	0.276808828	14.38696741	30.12410211	0.145537728	-0.279204345	0.525769821	0	0	92.77947328	343.5383524	0.039909053	86.65636837	117.9349847	0.015705135	-0.405029737	0.393523119	0	0	57.80205984	131.8868741	0.039474346	39.14518061	77.48574888	0.050566772	0.107550288	1.281003414	0	0
KY2019:KY.Chr10.687	25.95792163	79.29315359	0.117678157	17.46602844	18.87600402	0.061875929	-0.279174122	0.525806408	0	0	60.26600781	66.26171948	0.018243907	46.08958178	59.33866835	0.027933944	0.185014407	1.531138259	0	0	62.92246273	78.15621048	0.019740224	52.5097473	98.12028777	0.035585982	0.255926887	1.802714194	0	0
KY2019:KY.Chr5.90	28.20283809	33.86686132	0.042578398	21.5101136	10.36497259	0.022401791	-0.278906571	0.526130434	0	0	90.35006467	97.06612456	0.011890791	90.40291595	88.65341183	0.010847523	-0.039880179	0.912262523	0	0	90.54798052	238.5130512	0.029090729	71.32763542	179.2187064	0.035226353	0.083113074	1.210913381	0	0
KY2019:KY.Chr9.1029	33.15378694	59.5730925	0.054198075	52.65986906	79.11052949	0.028528224	-0.278709119	0.526369691	0	0	139.3701362	360.8832487	0.018579211	117.1113042	157.4350451	0.011478993	-0.209123496	0.617840715	0	0	87.45111352	137.134966	0.017931537	76.79048246	103.3520595	0.017526869	-0.009913173	0.977432609	0	0
KY2019:KY.Chr1.1728	67.64083054	282.8679043	0.06182524	61.53148492	123.2293109	0.032547619	-0.278646582	0.526445494	0	0	133.1854574	349.6810862	0.019713264	120.0592211	213.5284735	0.014813741	-0.124093777	0.75146059	0	0	109.3503042	204.4994008	0.017102203	110.5894815	233.1888418	0.019066901	0.047228073	1.11487982	0	0
[truncated: 12,443 more rows]
